# Supplementary material for: Deep splicing plasticity of the human adenovirus type 5 transcriptome drives virus evolution
Source: Commun Biol. 2020 Mar 13;3:124. doi: 10.1038/s42003-020-0849-9 (PMC7070027; doi:10.1038/s42003-020-0849-9)
Supplement: Supplementary file 2 — Supplementary Data 1 [file 42003_2020_849_MOESM2_ESM.xlsx]

## Sheet: 16h TSS analysis
Position	E1A (499)	E1B (1702)	IX (3582)	IVa2 (r5836)	IVa2 (r5836)	MLP (6049)	E2-L (r25907)	E2-L (r25907)	L4P (26114)	E2-E (r27051)	E2-E (r27051)	E3 (27570)	UXP (r31062)	UXP (r31062)	E4 (r35608)	E4 (r35608)	E1A (499)	E1B (1702)	IX (3582)	IVa2 (r5838)	IVa2 (r5836)	MLP (6049)	E2-L (r25908)	E2-L (r25908)	L4P (26114)	E2-E (r27051)	E2-E (r27051)	E3 (27570)	UXP (r31062)	UXP (r31062)	E4 (r35608)	E4 (r35608)
-5							-4			-14	12	1	-3		-2		0	0	0	0	0	0	0.693241	0	0	0.243056	0.208333	0.0294724	3.7037	0	0.081103	0
-4	1					1			1	-22	14		-1				0.571429	0	0	0	0	0.0316156	0	0	1.25	0.381944	0.243056	0	1.23457	0	0	0
-3					1					-7	3	2			-10		0	0	0	0	0.31746	0	0	0	0	0.121528	0.0520833	0.0589449	0	0	0.405515	0
-2					3		-1			-10	3		-2		-2		0	0	0	0	0.952381	0	0.17331	0	0	0.173611	0.0520833	0	2.46914	0	0.081103	0
-1		1		-3	4					-1	6				-5	1	0	0.151057	0	0.952381	1.26984	0	0	0	0	0.0173611	0.104167	0	0	0	0.202758	0.0405515
1				-35			-10		1	-67						1	0	0	0	11.1111	0	0	1.7331	0	1.25	1.16319	0	0	0	0	0	0.0405515
2		1			1		-5		1	-40	5	2	-3		-2		0	0.151057	0	0	0.31746	0	0.866551	0	1.25	0.694444	0.0868056	0.0589449	3.7037	0	0.081103	0
3				-3		1	-4		1	-98		3	-1		-36	1	0	0	0	0.952381	0	0.0316156	0.693241	0	1.25	1.70139	0	0.0884173	1.23457	0	1.45985	0.0405515
4			1	-5					1	-27		4			-9	20	0	0	0.259067	1.5873	0	0	0	0	1.25	0.46875	0	0.11789	0	0	0.364964	0.81103
5		1				1	-18		4	-64			-1		-29	17	0	0.151057	0	0	0	0.0316156	3.11958	0	5	1.11111	0	0	1.23457	0	1.17599	0.689376
6	1			-2		2	-2	2	1	-8	5		-1		-9	150	0.571429	0	0	0.634921	0	0.0632311	0.34662	0.34662	1.25	0.138889	0.0868056	0	1.23457	0	0.364964	6.08273
7	1			-2		2	-2	10	1	-50	4	14			-33	126	0.571429	0	0	0.634921	0	0.0632311	0.34662	1.7331	1.25	0.868056	0.0694444	0.412614	0	0	1.3382	5.10949
8				-1	1	4	-1	4		-475	8	44	-5		-12	34	0	0	0	0.31746	0.31746	0.126462	0.17331	0.693241	0	8.24653	0.138889	1.29679	6.17284	0	0.486618	1.37875
9	1			-4	7	28	-20	6		-329	25	20	-6	2	-65	40	0.571429	0	0	1.26984	2.22222	0.885236	3.4662	1.03986	0	5.71181	0.434028	0.589449	7.40741	2.46914	2.63585	1.62206
10		1	36		17	28	-29	10		-2085	39	69		4	-164	92	0	0.151057	9.32642	0	5.39683	0.885236	5.026	1.7331	0	36.1979	0.677083	2.0336	0	4.93827	6.65045	3.73074
11	5	4	15	-14	179	27	-142	176		-318	197	483		9	-92	504	2.85714	0.60423	3.88601	4.44444	56.8254	0.85362	24.6101	30.5026	0	5.52083	3.42014	14.2352	0	11.1111	3.73074	20.438
12	23	9	184	-16	8	160	-9	107	5	-273	432	212	-12	19	-390	130	13.1429	1.35952	47.6684	5.07937	2.53968	5.05849	1.55979	18.5442	6.25	4.73958	7.5	6.24816	14.8148	23.4568	15.8151	5.2717
13	84	35	14	-9	9	1188	-15	15	2	-1119	1119	1753	-12	12	-490	490	48	5.28701	3.62694	2.85714	2.85714	37.5593	2.59965	2.59965	2.5	19.4271	19.4271	51.6652	14.8148	14.8148	19.8702	19.8702
14	11	270	8	-8	16	458	-107	9	10	-432	273	133	-19	12	-130	390	6.28571	40.7855	2.07254	2.53968	5.07937	14.4799	18.5442	1.55979	12.5	7.5	4.73958	3.91983	23.4568	14.8148	5.2717	15.8151
15	6	95	80	-179	14	133	-176	142	34	-197	318	199	-9		-504	92	3.42857	14.3505	20.7254	56.8254	4.44444	4.20487	30.5026	24.6101	42.5	3.42014	5.52083	5.86502	11.1111	0	20.438	3.73074
16	2	173	7	-17		221	-10	29	9	-39	2085	84	-4		-92	164	1.14286	26.1329	1.81347	5.39683	0	6.98704	1.7331	5.026	11.25	0.677083	36.1979	2.47569	4.93827	0	3.73074	6.65045
17	22	31		-7	4	36	-6	20	1	-25	329	59	-2	6	-40	65	12.5714	4.68278	0	2.22222	1.26984	1.13816	1.03986	3.4662	1.25	0.434028	5.71181	1.73887	2.46914	7.40741	1.62206	2.63585
18	5	8	3	-1	1	488	-4	1		-8	475	39		5	-34	12	2.85714	1.20846	0.777202	0.31746	0.31746	15.4284	0.693241	0.17331	0	0.138889	8.24653	1.14943	0	6.17284	1.37875	0.486618
19	2		15		2	34	-10	2	1	-4	50	3			-126	33	1.14286	0	3.88601	0	0.634921	1.07493	1.7331	0.34662	1.25	0.0694444	0.868056	0.0884173	0	0	5.10949	1.3382
20			3		2	37	-2	2		-5	8	27		1	-150	9	0	0	0.777202	0	0.634921	1.16978	0.34662	0.34662	0	0.0868056	0.138889	0.795756	0	1.23457	6.08273	0.364964
21	1		10			24		18			64	61		1	-17	29	0.571429	0	2.59067	0	0	0.758773	0	3.11958	0	0	1.11111	1.79782	0	1.23457	0.689376	1.17599
22	2	2	4		5	47			3		27	117			-20	9	1.14286	0.302115	1.03627	0	1.5873	1.48593	0	0	3.75	0	0.46875	3.44828	0	0	0.81103	0.364964
23		2			3	19		4	2		98	16		1	-1	36	0	0.302115	0	0	0.952381	0.600696	0	0.693241	2.5	0	1.70139	0.471559	0	1.23457	0.0405515	1.45985
24		12	3	-1		7		5	1	-5	40	17		3		2	0	1.81269	0.777202	0.31746	0	0.221309	0	0.866551	1.25	0.0868056	0.694444	0.501032	0	3.7037	0	0.081103
25		8	1		35	36		10			67	6			-1		0	1.20846	0.259067	0	11.1111	1.13816	0	1.7331	0	0	1.16319	0.176835	0	0	0.0405515	0
26		7	1	-4	3	43				-6	1	3			-1	5	0	1.0574	0.259067	1.26984	0.952381	1.35947	0	0	0	0.104167	0.0173611	0.0884173	0	0	0.0405515	0.202758
27	3	2		-3		49		1		-3	10	1		2		2	1.71429	0.302115	0	0.952381	0	1.54916	0	0.17331	0	0.0520833	0.173611	0.0294724	0	2.46914	0	0.081103
28				-1		89				-3	7	8				10	0	0	0	0.31746	0	2.81378	0	0	0	0.0520833	0.121528	0.23578	0	0	0	0.405515
29	2									-14	22	9		1			1.14286	0	0	0	0	0	0	0	0	0.243056	0.381944	0.265252	0	1.23457	0	0
30	3		1					4	1	-12	14	4		3		2	1.71429	0	0.259067	0	0	0	0	0.693241	1.25	0.208333	0.243056	0.11789	0	3.7037	0	0.081103
TOTAL	175	662	386	-315	315	3163	-577	577	80	-5760	5760	3393	-81	81	-2466	2466
																	Baker and Ziff 1981	Baker and Ziff 1981	Baker and Ziff 1981		Baker and Ziff 1981	Baker and Ziff 1981		Baker and Ziff 1981			Baker etal 1979	Baker and Ziff 1981				Baker and Ziff 1981
																			minor 3580		minor r5838			minor r25909			equal with r27050	minor 27568				minors at r35609/10/11/12/13
