# Supplementary material for: Deep splicing plasticity of the human adenovirus type 5 transcriptome drives virus evolution
Source: Commun Biol. 2020 Mar 13;3:124. doi: 10.1038/s42003-020-0849-9 (PMC7070027; doi:10.1038/s42003-020-0849-9)
Supplement: Supplementary file 3 — Supplementary Data 2 [file 42003_2020_849_MOESM3_ESM.xlsx]

## Sheet: 24hpi_20nt_pA.raw_processed_sta
Contig	Nucleotide	Start plus	Start minus	Intron exon boundary plus	Intron exon boundary minus	Polya plus	Polya minus	Raw Start plus	Raw Start minus	Raw Intron exon boundary plus	Raw Intron exon boundary minus	Raw Polya plus	Raw Polya minus	Command line arguments were 24hpi_20nt_pA 15 2 20 24hpiAd5_v2.txt Ad5_24hpi_july_K19K51_2Ad5.sorted.sam.clean.sam Ad5.fasta 1 50 there are 114064 processed lines
gi|56160529|ref|AC_000008.1|	1_C
gi|56160529|ref|AC_000008.1|	2_A
gi|56160529|ref|AC_000008.1|	3_T
gi|56160529|ref|AC_000008.1|	4_C
gi|56160529|ref|AC_000008.1|	5_A
gi|56160529|ref|AC_000008.1|	6_T
gi|56160529|ref|AC_000008.1|	7_C
gi|56160529|ref|AC_000008.1|	8_A
gi|56160529|ref|AC_000008.1|	9_A
gi|56160529|ref|AC_000008.1|	10_T
gi|56160529|ref|AC_000008.1|	11_A
gi|56160529|ref|AC_000008.1|	12_A
gi|56160529|ref|AC_000008.1|	13_T
gi|56160529|ref|AC_000008.1|	14_A
gi|56160529|ref|AC_000008.1|	15_T
gi|56160529|ref|AC_000008.1|	16_A
gi|56160529|ref|AC_000008.1|	17_C
gi|56160529|ref|AC_000008.1|	18_C
gi|56160529|ref|AC_000008.1|	19_T
gi|56160529|ref|AC_000008.1|	20_T
gi|56160529|ref|AC_000008.1|	21_A
gi|56160529|ref|AC_000008.1|	22_T
gi|56160529|ref|AC_000008.1|	23_T
gi|56160529|ref|AC_000008.1|	24_T
gi|56160529|ref|AC_000008.1|	25_T
gi|56160529|ref|AC_000008.1|	26_G
gi|56160529|ref|AC_000008.1|	27_G
gi|56160529|ref|AC_000008.1|	28_A
gi|56160529|ref|AC_000008.1|	29_T
gi|56160529|ref|AC_000008.1|	30_T
gi|56160529|ref|AC_000008.1|	31_G
gi|56160529|ref|AC_000008.1|	32_A
gi|56160529|ref|AC_000008.1|	33_A
gi|56160529|ref|AC_000008.1|	34_G
gi|56160529|ref|AC_000008.1|	35_C
gi|56160529|ref|AC_000008.1|	36_C
gi|56160529|ref|AC_000008.1|	37_A
gi|56160529|ref|AC_000008.1|	38_A
gi|56160529|ref|AC_000008.1|	39_T
gi|56160529|ref|AC_000008.1|	40_A
gi|56160529|ref|AC_000008.1|	41_T
gi|56160529|ref|AC_000008.1|	42_G
gi|56160529|ref|AC_000008.1|	43_A
gi|56160529|ref|AC_000008.1|	44_T
gi|56160529|ref|AC_000008.1|	45_A
gi|56160529|ref|AC_000008.1|	46_A
gi|56160529|ref|AC_000008.1|	47_T
gi|56160529|ref|AC_000008.1|	48_G
gi|56160529|ref|AC_000008.1|	49_A
gi|56160529|ref|AC_000008.1|	50_G
gi|56160529|ref|AC_000008.1|	51_G
gi|56160529|ref|AC_000008.1|	52_G
gi|56160529|ref|AC_000008.1|	53_G
gi|56160529|ref|AC_000008.1|	54_G
gi|56160529|ref|AC_000008.1|	55_T
gi|56160529|ref|AC_000008.1|	56_G
gi|56160529|ref|AC_000008.1|	57_G
gi|56160529|ref|AC_000008.1|	58_A
gi|56160529|ref|AC_000008.1|	59_G
gi|56160529|ref|AC_000008.1|	60_T
gi|56160529|ref|AC_000008.1|	61_T
gi|56160529|ref|AC_000008.1|	62_T
gi|56160529|ref|AC_000008.1|	63_G
gi|56160529|ref|AC_000008.1|	64_T
gi|56160529|ref|AC_000008.1|	65_G
gi|56160529|ref|AC_000008.1|	66_A
gi|56160529|ref|AC_000008.1|	67_C
gi|56160529|ref|AC_000008.1|	68_G
gi|56160529|ref|AC_000008.1|	69_T
gi|56160529|ref|AC_000008.1|	70_G
gi|56160529|ref|AC_000008.1|	71_G
gi|56160529|ref|AC_000008.1|	72_C
gi|56160529|ref|AC_000008.1|	73_G
gi|56160529|ref|AC_000008.1|	74_C
gi|56160529|ref|AC_000008.1|	75_G
gi|56160529|ref|AC_000008.1|	76_G
gi|56160529|ref|AC_000008.1|	77_G
gi|56160529|ref|AC_000008.1|	78_G
gi|56160529|ref|AC_000008.1|	79_C
gi|56160529|ref|AC_000008.1|	80_G
gi|56160529|ref|AC_000008.1|	81_T
gi|56160529|ref|AC_000008.1|	82_G
gi|56160529|ref|AC_000008.1|	83_G
gi|56160529|ref|AC_000008.1|	84_G
gi|56160529|ref|AC_000008.1|	85_A
gi|56160529|ref|AC_000008.1|	86_A
gi|56160529|ref|AC_000008.1|	87_C
gi|56160529|ref|AC_000008.1|	88_G
gi|56160529|ref|AC_000008.1|	89_G
gi|56160529|ref|AC_000008.1|	90_G
gi|56160529|ref|AC_000008.1|	91_G
gi|56160529|ref|AC_000008.1|	92_C
gi|56160529|ref|AC_000008.1|	93_G
gi|56160529|ref|AC_000008.1|	94_G
gi|56160529|ref|AC_000008.1|	95_G
gi|56160529|ref|AC_000008.1|	96_T
gi|56160529|ref|AC_000008.1|	97_G
gi|56160529|ref|AC_000008.1|	98_A
gi|56160529|ref|AC_000008.1|	99_C
gi|56160529|ref|AC_000008.1|	100_G
gi|56160529|ref|AC_000008.1|	101_T
gi|56160529|ref|AC_000008.1|	102_A
gi|56160529|ref|AC_000008.1|	103_G
gi|56160529|ref|AC_000008.1|	104_T
gi|56160529|ref|AC_000008.1|	105_A
gi|56160529|ref|AC_000008.1|	106_G
gi|56160529|ref|AC_000008.1|	107_T
gi|56160529|ref|AC_000008.1|	108_G
gi|56160529|ref|AC_000008.1|	109_T
gi|56160529|ref|AC_000008.1|	110_G
gi|56160529|ref|AC_000008.1|	111_G
gi|56160529|ref|AC_000008.1|	112_C
gi|56160529|ref|AC_000008.1|	113_G
gi|56160529|ref|AC_000008.1|	114_G	2						1
gi|56160529|ref|AC_000008.1|	115_A
gi|56160529|ref|AC_000008.1|	116_A
gi|56160529|ref|AC_000008.1|	117_G
gi|56160529|ref|AC_000008.1|	118_T
gi|56160529|ref|AC_000008.1|	119_G
gi|56160529|ref|AC_000008.1|	120_T
gi|56160529|ref|AC_000008.1|	121_G							1
gi|56160529|ref|AC_000008.1|	122_A
gi|56160529|ref|AC_000008.1|	123_T
gi|56160529|ref|AC_000008.1|	124_G
gi|56160529|ref|AC_000008.1|	125_T
gi|56160529|ref|AC_000008.1|	126_T
gi|56160529|ref|AC_000008.1|	127_G
gi|56160529|ref|AC_000008.1|	128_C
gi|56160529|ref|AC_000008.1|	129_A
gi|56160529|ref|AC_000008.1|	130_A
gi|56160529|ref|AC_000008.1|	131_G							1
gi|56160529|ref|AC_000008.1|	132_T
gi|56160529|ref|AC_000008.1|	133_G
gi|56160529|ref|AC_000008.1|	134_T
gi|56160529|ref|AC_000008.1|	135_G
gi|56160529|ref|AC_000008.1|	136_G
gi|56160529|ref|AC_000008.1|	137_C
gi|56160529|ref|AC_000008.1|	138_G	3						1
gi|56160529|ref|AC_000008.1|	139_G
gi|56160529|ref|AC_000008.1|	140_A
gi|56160529|ref|AC_000008.1|	141_A
gi|56160529|ref|AC_000008.1|	142_C
gi|56160529|ref|AC_000008.1|	143_A
gi|56160529|ref|AC_000008.1|	144_C
gi|56160529|ref|AC_000008.1|	145_A
gi|56160529|ref|AC_000008.1|	146_T
gi|56160529|ref|AC_000008.1|	147_G			1				1		1
gi|56160529|ref|AC_000008.1|	148_T
gi|56160529|ref|AC_000008.1|	149_A
gi|56160529|ref|AC_000008.1|	150_A
gi|56160529|ref|AC_000008.1|	151_G
gi|56160529|ref|AC_000008.1|	152_C
gi|56160529|ref|AC_000008.1|	153_G
gi|56160529|ref|AC_000008.1|	154_A
gi|56160529|ref|AC_000008.1|	155_C
gi|56160529|ref|AC_000008.1|	156_G	1						1
gi|56160529|ref|AC_000008.1|	157_G
gi|56160529|ref|AC_000008.1|	158_A
gi|56160529|ref|AC_000008.1|	159_T
gi|56160529|ref|AC_000008.1|	160_G
gi|56160529|ref|AC_000008.1|	161_T
gi|56160529|ref|AC_000008.1|	162_G
gi|56160529|ref|AC_000008.1|	163_G
gi|56160529|ref|AC_000008.1|	164_C
gi|56160529|ref|AC_000008.1|	165_A
gi|56160529|ref|AC_000008.1|	166_A
gi|56160529|ref|AC_000008.1|	167_A
gi|56160529|ref|AC_000008.1|	168_A
gi|56160529|ref|AC_000008.1|	169_G
gi|56160529|ref|AC_000008.1|	170_T
gi|56160529|ref|AC_000008.1|	171_G
gi|56160529|ref|AC_000008.1|	172_A
gi|56160529|ref|AC_000008.1|	173_C
gi|56160529|ref|AC_000008.1|	174_G
gi|56160529|ref|AC_000008.1|	175_T
gi|56160529|ref|AC_000008.1|	176_T
gi|56160529|ref|AC_000008.1|	177_T
gi|56160529|ref|AC_000008.1|	178_T
gi|56160529|ref|AC_000008.1|	179_T
gi|56160529|ref|AC_000008.1|	180_G
gi|56160529|ref|AC_000008.1|	181_G
gi|56160529|ref|AC_000008.1|	182_T
gi|56160529|ref|AC_000008.1|	183_G
gi|56160529|ref|AC_000008.1|	184_T							1
gi|56160529|ref|AC_000008.1|	185_G
gi|56160529|ref|AC_000008.1|	186_C
gi|56160529|ref|AC_000008.1|	187_G
gi|56160529|ref|AC_000008.1|	188_C
gi|56160529|ref|AC_000008.1|	189_C
gi|56160529|ref|AC_000008.1|	190_G
gi|56160529|ref|AC_000008.1|	191_G
gi|56160529|ref|AC_000008.1|	192_T
gi|56160529|ref|AC_000008.1|	193_G
gi|56160529|ref|AC_000008.1|	194_T
gi|56160529|ref|AC_000008.1|	195_A
gi|56160529|ref|AC_000008.1|	196_C
gi|56160529|ref|AC_000008.1|	197_A
gi|56160529|ref|AC_000008.1|	198_C
gi|56160529|ref|AC_000008.1|	199_A	2						1
gi|56160529|ref|AC_000008.1|	200_G
gi|56160529|ref|AC_000008.1|	201_G
gi|56160529|ref|AC_000008.1|	202_A
gi|56160529|ref|AC_000008.1|	203_A
gi|56160529|ref|AC_000008.1|	204_G
gi|56160529|ref|AC_000008.1|	205_T
gi|56160529|ref|AC_000008.1|	206_G
gi|56160529|ref|AC_000008.1|	207_A
gi|56160529|ref|AC_000008.1|	208_C
gi|56160529|ref|AC_000008.1|	209_A
gi|56160529|ref|AC_000008.1|	210_A
gi|56160529|ref|AC_000008.1|	211_T
gi|56160529|ref|AC_000008.1|	212_T
gi|56160529|ref|AC_000008.1|	213_T
gi|56160529|ref|AC_000008.1|	214_T
gi|56160529|ref|AC_000008.1|	215_C
gi|56160529|ref|AC_000008.1|	216_G
gi|56160529|ref|AC_000008.1|	217_C
gi|56160529|ref|AC_000008.1|	218_G
gi|56160529|ref|AC_000008.1|	219_C
gi|56160529|ref|AC_000008.1|	220_G
gi|56160529|ref|AC_000008.1|	221_G
gi|56160529|ref|AC_000008.1|	222_T
gi|56160529|ref|AC_000008.1|	223_T							2
gi|56160529|ref|AC_000008.1|	224_T	5						2
gi|56160529|ref|AC_000008.1|	225_T
gi|56160529|ref|AC_000008.1|	226_A
gi|56160529|ref|AC_000008.1|	227_G
gi|56160529|ref|AC_000008.1|	228_G
gi|56160529|ref|AC_000008.1|	229_C
gi|56160529|ref|AC_000008.1|	230_G
gi|56160529|ref|AC_000008.1|	231_G
gi|56160529|ref|AC_000008.1|	232_A
gi|56160529|ref|AC_000008.1|	233_T
gi|56160529|ref|AC_000008.1|	234_G
gi|56160529|ref|AC_000008.1|	235_T
gi|56160529|ref|AC_000008.1|	236_T
gi|56160529|ref|AC_000008.1|	237_G							1
gi|56160529|ref|AC_000008.1|	238_T
gi|56160529|ref|AC_000008.1|	239_A
gi|56160529|ref|AC_000008.1|	240_G
gi|56160529|ref|AC_000008.1|	241_T
gi|56160529|ref|AC_000008.1|	242_A
gi|56160529|ref|AC_000008.1|	243_A
gi|56160529|ref|AC_000008.1|	244_A
gi|56160529|ref|AC_000008.1|	245_T
gi|56160529|ref|AC_000008.1|	246_T
gi|56160529|ref|AC_000008.1|	247_T
gi|56160529|ref|AC_000008.1|	248_G							1
gi|56160529|ref|AC_000008.1|	249_G
gi|56160529|ref|AC_000008.1|	250_G
gi|56160529|ref|AC_000008.1|	251_C
gi|56160529|ref|AC_000008.1|	252_G
gi|56160529|ref|AC_000008.1|	253_T
gi|56160529|ref|AC_000008.1|	254_A
gi|56160529|ref|AC_000008.1|	255_A
gi|56160529|ref|AC_000008.1|	256_C
gi|56160529|ref|AC_000008.1|	257_C
gi|56160529|ref|AC_000008.1|	258_G
gi|56160529|ref|AC_000008.1|	259_A	3						1
gi|56160529|ref|AC_000008.1|	260_G			2						2
gi|56160529|ref|AC_000008.1|	261_T
gi|56160529|ref|AC_000008.1|	262_A							1
gi|56160529|ref|AC_000008.1|	263_A
gi|56160529|ref|AC_000008.1|	264_G
gi|56160529|ref|AC_000008.1|	265_A
gi|56160529|ref|AC_000008.1|	266_T
gi|56160529|ref|AC_000008.1|	267_T
gi|56160529|ref|AC_000008.1|	268_T
gi|56160529|ref|AC_000008.1|	269_G
gi|56160529|ref|AC_000008.1|	270_G
gi|56160529|ref|AC_000008.1|	271_C
gi|56160529|ref|AC_000008.1|	272_C
gi|56160529|ref|AC_000008.1|	273_A
gi|56160529|ref|AC_000008.1|	274_T
gi|56160529|ref|AC_000008.1|	275_T
gi|56160529|ref|AC_000008.1|	276_T
gi|56160529|ref|AC_000008.1|	277_T
gi|56160529|ref|AC_000008.1|	278_C
gi|56160529|ref|AC_000008.1|	279_G
gi|56160529|ref|AC_000008.1|	280_C
gi|56160529|ref|AC_000008.1|	281_G							3
gi|56160529|ref|AC_000008.1|	282_G							2
gi|56160529|ref|AC_000008.1|	283_G							1
gi|56160529|ref|AC_000008.1|	284_A							1
gi|56160529|ref|AC_000008.1|	285_A	15						6
gi|56160529|ref|AC_000008.1|	286_A
gi|56160529|ref|AC_000008.1|	287_A
gi|56160529|ref|AC_000008.1|	288_C							1
gi|56160529|ref|AC_000008.1|	289_T
gi|56160529|ref|AC_000008.1|	290_G
gi|56160529|ref|AC_000008.1|	291_A
gi|56160529|ref|AC_000008.1|	292_A
gi|56160529|ref|AC_000008.1|	293_T
gi|56160529|ref|AC_000008.1|	294_A
gi|56160529|ref|AC_000008.1|	295_A
gi|56160529|ref|AC_000008.1|	296_G							1
gi|56160529|ref|AC_000008.1|	297_A
gi|56160529|ref|AC_000008.1|	298_G
gi|56160529|ref|AC_000008.1|	299_G
gi|56160529|ref|AC_000008.1|	300_A
gi|56160529|ref|AC_000008.1|	301_A
gi|56160529|ref|AC_000008.1|	302_G
gi|56160529|ref|AC_000008.1|	303_T
gi|56160529|ref|AC_000008.1|	304_G
gi|56160529|ref|AC_000008.1|	305_A
gi|56160529|ref|AC_000008.1|	306_A							1
gi|56160529|ref|AC_000008.1|	307_A
gi|56160529|ref|AC_000008.1|	308_T
gi|56160529|ref|AC_000008.1|	309_C
gi|56160529|ref|AC_000008.1|	310_T
gi|56160529|ref|AC_000008.1|	311_G
gi|56160529|ref|AC_000008.1|	312_A	2						1
gi|56160529|ref|AC_000008.1|	313_A
gi|56160529|ref|AC_000008.1|	314_T
gi|56160529|ref|AC_000008.1|	315_A
gi|56160529|ref|AC_000008.1|	316_A
gi|56160529|ref|AC_000008.1|	317_T
gi|56160529|ref|AC_000008.1|	318_T							1
gi|56160529|ref|AC_000008.1|	319_T							1
gi|56160529|ref|AC_000008.1|	320_T							1
gi|56160529|ref|AC_000008.1|	321_G
gi|56160529|ref|AC_000008.1|	322_T
gi|56160529|ref|AC_000008.1|	323_G							1
gi|56160529|ref|AC_000008.1|	324_T
gi|56160529|ref|AC_000008.1|	325_T
gi|56160529|ref|AC_000008.1|	326_A							1
gi|56160529|ref|AC_000008.1|	327_C
gi|56160529|ref|AC_000008.1|	328_T
gi|56160529|ref|AC_000008.1|	329_C
gi|56160529|ref|AC_000008.1|	330_A
gi|56160529|ref|AC_000008.1|	331_T
gi|56160529|ref|AC_000008.1|	332_A	16						3
gi|56160529|ref|AC_000008.1|	333_G							1
gi|56160529|ref|AC_000008.1|	334_C
gi|56160529|ref|AC_000008.1|	335_G							1
gi|56160529|ref|AC_000008.1|	336_C
gi|56160529|ref|AC_000008.1|	337_G							1
gi|56160529|ref|AC_000008.1|	338_T
gi|56160529|ref|AC_000008.1|	339_A							1
gi|56160529|ref|AC_000008.1|	340_A							1
gi|56160529|ref|AC_000008.1|	341_T							1
gi|56160529|ref|AC_000008.1|	342_A							1
gi|56160529|ref|AC_000008.1|	343_T
gi|56160529|ref|AC_000008.1|	344_T							1
gi|56160529|ref|AC_000008.1|	345_T
gi|56160529|ref|AC_000008.1|	346_G
gi|56160529|ref|AC_000008.1|	347_T
gi|56160529|ref|AC_000008.1|	348_C
gi|56160529|ref|AC_000008.1|	349_T	1						1
gi|56160529|ref|AC_000008.1|	350_A
gi|56160529|ref|AC_000008.1|	351_G							1
gi|56160529|ref|AC_000008.1|	352_G			1				1		1
gi|56160529|ref|AC_000008.1|	353_G							1
gi|56160529|ref|AC_000008.1|	354_C
gi|56160529|ref|AC_000008.1|	355_C							2
gi|56160529|ref|AC_000008.1|	356_G							1
gi|56160529|ref|AC_000008.1|	357_C							1
gi|56160529|ref|AC_000008.1|	358_G
gi|56160529|ref|AC_000008.1|	359_G							2
gi|56160529|ref|AC_000008.1|	360_G							2
gi|56160529|ref|AC_000008.1|	361_G
gi|56160529|ref|AC_000008.1|	362_A
gi|56160529|ref|AC_000008.1|	363_C
gi|56160529|ref|AC_000008.1|	364_T
gi|56160529|ref|AC_000008.1|	365_T
gi|56160529|ref|AC_000008.1|	366_T	21						3
gi|56160529|ref|AC_000008.1|	367_G							1
gi|56160529|ref|AC_000008.1|	368_A
gi|56160529|ref|AC_000008.1|	369_C
gi|56160529|ref|AC_000008.1|	370_C							2
gi|56160529|ref|AC_000008.1|	371_G
gi|56160529|ref|AC_000008.1|	372_T
gi|56160529|ref|AC_000008.1|	373_T
gi|56160529|ref|AC_000008.1|	374_T
gi|56160529|ref|AC_000008.1|	375_A							2
gi|56160529|ref|AC_000008.1|	376_C
gi|56160529|ref|AC_000008.1|	377_G
gi|56160529|ref|AC_000008.1|	378_T
gi|56160529|ref|AC_000008.1|	379_G							1
gi|56160529|ref|AC_000008.1|	380_G							1
gi|56160529|ref|AC_000008.1|	381_A
gi|56160529|ref|AC_000008.1|	382_G
gi|56160529|ref|AC_000008.1|	383_A
gi|56160529|ref|AC_000008.1|	384_C
gi|56160529|ref|AC_000008.1|	385_T	1						1
gi|56160529|ref|AC_000008.1|	386_C
gi|56160529|ref|AC_000008.1|	387_G
gi|56160529|ref|AC_000008.1|	388_C
gi|56160529|ref|AC_000008.1|	389_C
gi|56160529|ref|AC_000008.1|	390_C
gi|56160529|ref|AC_000008.1|	391_A
gi|56160529|ref|AC_000008.1|	392_G
gi|56160529|ref|AC_000008.1|	393_G
gi|56160529|ref|AC_000008.1|	394_T
gi|56160529|ref|AC_000008.1|	395_G
gi|56160529|ref|AC_000008.1|	396_T
gi|56160529|ref|AC_000008.1|	397_T
gi|56160529|ref|AC_000008.1|	398_T
gi|56160529|ref|AC_000008.1|	399_T
gi|56160529|ref|AC_000008.1|	400_T
gi|56160529|ref|AC_000008.1|	401_C
gi|56160529|ref|AC_000008.1|	402_T
gi|56160529|ref|AC_000008.1|	403_C
gi|56160529|ref|AC_000008.1|	404_A
gi|56160529|ref|AC_000008.1|	405_G
gi|56160529|ref|AC_000008.1|	406_G
gi|56160529|ref|AC_000008.1|	407_T
gi|56160529|ref|AC_000008.1|	408_G
gi|56160529|ref|AC_000008.1|	409_T
gi|56160529|ref|AC_000008.1|	410_T
gi|56160529|ref|AC_000008.1|	411_T
gi|56160529|ref|AC_000008.1|	412_T
gi|56160529|ref|AC_000008.1|	413_C
gi|56160529|ref|AC_000008.1|	414_C
gi|56160529|ref|AC_000008.1|	415_G
gi|56160529|ref|AC_000008.1|	416_C
gi|56160529|ref|AC_000008.1|	417_G
gi|56160529|ref|AC_000008.1|	418_T
gi|56160529|ref|AC_000008.1|	419_T
gi|56160529|ref|AC_000008.1|	420_C
gi|56160529|ref|AC_000008.1|	421_C
gi|56160529|ref|AC_000008.1|	422_G
gi|56160529|ref|AC_000008.1|	423_G
gi|56160529|ref|AC_000008.1|	424_G
gi|56160529|ref|AC_000008.1|	425_T
gi|56160529|ref|AC_000008.1|	426_C
gi|56160529|ref|AC_000008.1|	427_A
gi|56160529|ref|AC_000008.1|	428_A
gi|56160529|ref|AC_000008.1|	429_A
gi|56160529|ref|AC_000008.1|	430_G
gi|56160529|ref|AC_000008.1|	431_T
gi|56160529|ref|AC_000008.1|	432_T
gi|56160529|ref|AC_000008.1|	433_G
gi|56160529|ref|AC_000008.1|	434_G
gi|56160529|ref|AC_000008.1|	435_C
gi|56160529|ref|AC_000008.1|	436_G
gi|56160529|ref|AC_000008.1|	437_T
gi|56160529|ref|AC_000008.1|	438_T
gi|56160529|ref|AC_000008.1|	439_T
gi|56160529|ref|AC_000008.1|	440_T
gi|56160529|ref|AC_000008.1|	441_A
gi|56160529|ref|AC_000008.1|	442_T
gi|56160529|ref|AC_000008.1|	443_T
gi|56160529|ref|AC_000008.1|	444_A
gi|56160529|ref|AC_000008.1|	445_T
gi|56160529|ref|AC_000008.1|	446_T
gi|56160529|ref|AC_000008.1|	447_A
gi|56160529|ref|AC_000008.1|	448_T
gi|56160529|ref|AC_000008.1|	449_A
gi|56160529|ref|AC_000008.1|	450_G
gi|56160529|ref|AC_000008.1|	451_T
gi|56160529|ref|AC_000008.1|	452_C
gi|56160529|ref|AC_000008.1|	453_A
gi|56160529|ref|AC_000008.1|	454_G
gi|56160529|ref|AC_000008.1|	455_C
gi|56160529|ref|AC_000008.1|	456_T
gi|56160529|ref|AC_000008.1|	457_G
gi|56160529|ref|AC_000008.1|	458_A
gi|56160529|ref|AC_000008.1|	459_C
gi|56160529|ref|AC_000008.1|	460_G
gi|56160529|ref|AC_000008.1|	461_T
gi|56160529|ref|AC_000008.1|	462_G	1						1
gi|56160529|ref|AC_000008.1|	463_T
gi|56160529|ref|AC_000008.1|	464_A
gi|56160529|ref|AC_000008.1|	465_G
gi|56160529|ref|AC_000008.1|	466_T
gi|56160529|ref|AC_000008.1|	467_G
gi|56160529|ref|AC_000008.1|	468_T
gi|56160529|ref|AC_000008.1|	469_A
gi|56160529|ref|AC_000008.1|	470_T
gi|56160529|ref|AC_000008.1|	471_T
gi|56160529|ref|AC_000008.1|	472_T
gi|56160529|ref|AC_000008.1|	473_A
gi|56160529|ref|AC_000008.1|	474_T
gi|56160529|ref|AC_000008.1|	475_A
gi|56160529|ref|AC_000008.1|	476_C							1
gi|56160529|ref|AC_000008.1|	477_C
gi|56160529|ref|AC_000008.1|	478_C
gi|56160529|ref|AC_000008.1|	479_G	4						1
gi|56160529|ref|AC_000008.1|	480_G
gi|56160529|ref|AC_000008.1|	481_T
gi|56160529|ref|AC_000008.1|	482_G
gi|56160529|ref|AC_000008.1|	483_A
gi|56160529|ref|AC_000008.1|	484_G
gi|56160529|ref|AC_000008.1|	485_T
gi|56160529|ref|AC_000008.1|	486_T							1
gi|56160529|ref|AC_000008.1|	487_C							1
gi|56160529|ref|AC_000008.1|	488_C
gi|56160529|ref|AC_000008.1|	489_T
gi|56160529|ref|AC_000008.1|	490_C
gi|56160529|ref|AC_000008.1|	491_A
gi|56160529|ref|AC_000008.1|	492_A
gi|56160529|ref|AC_000008.1|	493_G
gi|56160529|ref|AC_000008.1|	494_A
gi|56160529|ref|AC_000008.1|	495_G	1						1
gi|56160529|ref|AC_000008.1|	496_G
gi|56160529|ref|AC_000008.1|	497_C
gi|56160529|ref|AC_000008.1|	498_C
gi|56160529|ref|AC_000008.1|	499_A
gi|56160529|ref|AC_000008.1|	500_C
gi|56160529|ref|AC_000008.1|	501_T
gi|56160529|ref|AC_000008.1|	502_C
gi|56160529|ref|AC_000008.1|	503_T
gi|56160529|ref|AC_000008.1|	504_T
gi|56160529|ref|AC_000008.1|	505_G							1
gi|56160529|ref|AC_000008.1|	506_A
gi|56160529|ref|AC_000008.1|	507_G
gi|56160529|ref|AC_000008.1|	508_T
gi|56160529|ref|AC_000008.1|	509_G							15
gi|56160529|ref|AC_000008.1|	510_C							37
gi|56160529|ref|AC_000008.1|	511_C	305						168
gi|56160529|ref|AC_000008.1|	512_A							17
gi|56160529|ref|AC_000008.1|	513_G							20
gi|56160529|ref|AC_000008.1|	514_C							5
gi|56160529|ref|AC_000008.1|	515_G							10
gi|56160529|ref|AC_000008.1|	516_A							6
gi|56160529|ref|AC_000008.1|	517_G							6
gi|56160529|ref|AC_000008.1|	518_T
gi|56160529|ref|AC_000008.1|	519_A							7
gi|56160529|ref|AC_000008.1|	520_G							5
gi|56160529|ref|AC_000008.1|	521_A							1
gi|56160529|ref|AC_000008.1|	522_G
gi|56160529|ref|AC_000008.1|	523_T
gi|56160529|ref|AC_000008.1|	524_T
gi|56160529|ref|AC_000008.1|	525_T							4
gi|56160529|ref|AC_000008.1|	526_T							3
gi|56160529|ref|AC_000008.1|	527_C							1
gi|56160529|ref|AC_000008.1|	528_T
gi|56160529|ref|AC_000008.1|	529_C	26						7
gi|56160529|ref|AC_000008.1|	530_C							3
gi|56160529|ref|AC_000008.1|	531_T							3
gi|56160529|ref|AC_000008.1|	532_C							4
gi|56160529|ref|AC_000008.1|	533_C
gi|56160529|ref|AC_000008.1|	534_G
gi|56160529|ref|AC_000008.1|	535_A							1
gi|56160529|ref|AC_000008.1|	536_G							1
gi|56160529|ref|AC_000008.1|	537_C							1
gi|56160529|ref|AC_000008.1|	538_C							1
gi|56160529|ref|AC_000008.1|	539_G							1
gi|56160529|ref|AC_000008.1|	540_C
gi|56160529|ref|AC_000008.1|	541_T							1
gi|56160529|ref|AC_000008.1|	542_C							1
gi|56160529|ref|AC_000008.1|	543_C
gi|56160529|ref|AC_000008.1|	544_G							1
gi|56160529|ref|AC_000008.1|	545_A
gi|56160529|ref|AC_000008.1|	546_C							1
gi|56160529|ref|AC_000008.1|	547_A
gi|56160529|ref|AC_000008.1|	548_C
gi|56160529|ref|AC_000008.1|	549_C
gi|56160529|ref|AC_000008.1|	550_G							2
gi|56160529|ref|AC_000008.1|	551_G							1
gi|56160529|ref|AC_000008.1|	552_G
gi|56160529|ref|AC_000008.1|	553_A
gi|56160529|ref|AC_000008.1|	554_C							1
gi|56160529|ref|AC_000008.1|	555_T	8						3
gi|56160529|ref|AC_000008.1|	556_G
gi|56160529|ref|AC_000008.1|	557_A							2
gi|56160529|ref|AC_000008.1|	558_A
gi|56160529|ref|AC_000008.1|	559_A
gi|56160529|ref|AC_000008.1|	560_A
gi|56160529|ref|AC_000008.1|	561_T
gi|56160529|ref|AC_000008.1|	562_G							1
gi|56160529|ref|AC_000008.1|	563_A
gi|56160529|ref|AC_000008.1|	564_G
gi|56160529|ref|AC_000008.1|	565_A
gi|56160529|ref|AC_000008.1|	566_C
gi|56160529|ref|AC_000008.1|	567_A
gi|56160529|ref|AC_000008.1|	568_T
gi|56160529|ref|AC_000008.1|	569_A							1
gi|56160529|ref|AC_000008.1|	570_T
gi|56160529|ref|AC_000008.1|	571_T	10						4
gi|56160529|ref|AC_000008.1|	572_A
gi|56160529|ref|AC_000008.1|	573_T
gi|56160529|ref|AC_000008.1|	574_C
gi|56160529|ref|AC_000008.1|	575_T							1
gi|56160529|ref|AC_000008.1|	576_G
gi|56160529|ref|AC_000008.1|	577_C							1
gi|56160529|ref|AC_000008.1|	578_C
gi|56160529|ref|AC_000008.1|	579_A
gi|56160529|ref|AC_000008.1|	580_C
gi|56160529|ref|AC_000008.1|	581_G
gi|56160529|ref|AC_000008.1|	582_G
gi|56160529|ref|AC_000008.1|	583_A
gi|56160529|ref|AC_000008.1|	584_G
gi|56160529|ref|AC_000008.1|	585_G
gi|56160529|ref|AC_000008.1|	586_T
gi|56160529|ref|AC_000008.1|	587_G
gi|56160529|ref|AC_000008.1|	588_T
gi|56160529|ref|AC_000008.1|	589_T
gi|56160529|ref|AC_000008.1|	590_A	7						2
gi|56160529|ref|AC_000008.1|	591_T
gi|56160529|ref|AC_000008.1|	592_T
gi|56160529|ref|AC_000008.1|	593_A							1
gi|56160529|ref|AC_000008.1|	594_C
gi|56160529|ref|AC_000008.1|	595_C							1
gi|56160529|ref|AC_000008.1|	596_G
gi|56160529|ref|AC_000008.1|	597_A
gi|56160529|ref|AC_000008.1|	598_A							1
gi|56160529|ref|AC_000008.1|	599_G
gi|56160529|ref|AC_000008.1|	600_A
gi|56160529|ref|AC_000008.1|	601_A							1
gi|56160529|ref|AC_000008.1|	602_A
gi|56160529|ref|AC_000008.1|	603_T
gi|56160529|ref|AC_000008.1|	604_G
gi|56160529|ref|AC_000008.1|	605_G							1
gi|56160529|ref|AC_000008.1|	606_C
gi|56160529|ref|AC_000008.1|	607_C
gi|56160529|ref|AC_000008.1|	608_G
gi|56160529|ref|AC_000008.1|	609_C
gi|56160529|ref|AC_000008.1|	610_C
gi|56160529|ref|AC_000008.1|	611_A
gi|56160529|ref|AC_000008.1|	612_G
gi|56160529|ref|AC_000008.1|	613_T
gi|56160529|ref|AC_000008.1|	614_C
gi|56160529|ref|AC_000008.1|	615_T
gi|56160529|ref|AC_000008.1|	616_T
gi|56160529|ref|AC_000008.1|	617_T
gi|56160529|ref|AC_000008.1|	618_T	1						1
gi|56160529|ref|AC_000008.1|	619_G
gi|56160529|ref|AC_000008.1|	620_G
gi|56160529|ref|AC_000008.1|	621_A
gi|56160529|ref|AC_000008.1|	622_C
gi|56160529|ref|AC_000008.1|	623_C
gi|56160529|ref|AC_000008.1|	624_A
gi|56160529|ref|AC_000008.1|	625_G
gi|56160529|ref|AC_000008.1|	626_C
gi|56160529|ref|AC_000008.1|	627_T
gi|56160529|ref|AC_000008.1|	628_G
gi|56160529|ref|AC_000008.1|	629_A
gi|56160529|ref|AC_000008.1|	630_T
gi|56160529|ref|AC_000008.1|	631_C
gi|56160529|ref|AC_000008.1|	632_G
gi|56160529|ref|AC_000008.1|	633_A
gi|56160529|ref|AC_000008.1|	634_A
gi|56160529|ref|AC_000008.1|	635_G
gi|56160529|ref|AC_000008.1|	636_A
gi|56160529|ref|AC_000008.1|	637_G
gi|56160529|ref|AC_000008.1|	638_G			177						177
gi|56160529|ref|AC_000008.1|	639_T
gi|56160529|ref|AC_000008.1|	640_A
gi|56160529|ref|AC_000008.1|	641_C
gi|56160529|ref|AC_000008.1|	642_T
gi|56160529|ref|AC_000008.1|	643_G
gi|56160529|ref|AC_000008.1|	644_G
gi|56160529|ref|AC_000008.1|	645_C
gi|56160529|ref|AC_000008.1|	646_T
gi|56160529|ref|AC_000008.1|	647_G
gi|56160529|ref|AC_000008.1|	648_A
gi|56160529|ref|AC_000008.1|	649_T
gi|56160529|ref|AC_000008.1|	650_A
gi|56160529|ref|AC_000008.1|	651_A
gi|56160529|ref|AC_000008.1|	652_T
gi|56160529|ref|AC_000008.1|	653_C
gi|56160529|ref|AC_000008.1|	654_T
gi|56160529|ref|AC_000008.1|	655_T
gi|56160529|ref|AC_000008.1|	656_C
gi|56160529|ref|AC_000008.1|	657_C
gi|56160529|ref|AC_000008.1|	658_A
gi|56160529|ref|AC_000008.1|	659_C
gi|56160529|ref|AC_000008.1|	660_C
gi|56160529|ref|AC_000008.1|	661_T
gi|56160529|ref|AC_000008.1|	662_C
gi|56160529|ref|AC_000008.1|	663_C
gi|56160529|ref|AC_000008.1|	664_T
gi|56160529|ref|AC_000008.1|	665_A
gi|56160529|ref|AC_000008.1|	666_G
gi|56160529|ref|AC_000008.1|	667_C
gi|56160529|ref|AC_000008.1|	668_C
gi|56160529|ref|AC_000008.1|	669_A
gi|56160529|ref|AC_000008.1|	670_T
gi|56160529|ref|AC_000008.1|	671_T
gi|56160529|ref|AC_000008.1|	672_T
gi|56160529|ref|AC_000008.1|	673_T
gi|56160529|ref|AC_000008.1|	674_G
gi|56160529|ref|AC_000008.1|	675_A
gi|56160529|ref|AC_000008.1|	676_A
gi|56160529|ref|AC_000008.1|	677_C
gi|56160529|ref|AC_000008.1|	678_C
gi|56160529|ref|AC_000008.1|	679_A							1
gi|56160529|ref|AC_000008.1|	680_C							1
gi|56160529|ref|AC_000008.1|	681_C
gi|56160529|ref|AC_000008.1|	682_T
gi|56160529|ref|AC_000008.1|	683_A
gi|56160529|ref|AC_000008.1|	684_C
gi|56160529|ref|AC_000008.1|	685_C
gi|56160529|ref|AC_000008.1|	686_C
gi|56160529|ref|AC_000008.1|	687_T
gi|56160529|ref|AC_000008.1|	688_T
gi|56160529|ref|AC_000008.1|	689_C	4						2
gi|56160529|ref|AC_000008.1|	690_A
gi|56160529|ref|AC_000008.1|	691_C
gi|56160529|ref|AC_000008.1|	692_G
gi|56160529|ref|AC_000008.1|	693_A
gi|56160529|ref|AC_000008.1|	694_A
gi|56160529|ref|AC_000008.1|	695_C
gi|56160529|ref|AC_000008.1|	696_T
gi|56160529|ref|AC_000008.1|	697_G
gi|56160529|ref|AC_000008.1|	698_T
gi|56160529|ref|AC_000008.1|	699_A
gi|56160529|ref|AC_000008.1|	700_T
gi|56160529|ref|AC_000008.1|	701_G
gi|56160529|ref|AC_000008.1|	702_A
gi|56160529|ref|AC_000008.1|	703_T
gi|56160529|ref|AC_000008.1|	704_T
gi|56160529|ref|AC_000008.1|	705_T
gi|56160529|ref|AC_000008.1|	706_A
gi|56160529|ref|AC_000008.1|	707_G
gi|56160529|ref|AC_000008.1|	708_A
gi|56160529|ref|AC_000008.1|	709_C
gi|56160529|ref|AC_000008.1|	710_G
gi|56160529|ref|AC_000008.1|	711_T	2						1
gi|56160529|ref|AC_000008.1|	712_G
gi|56160529|ref|AC_000008.1|	713_A
gi|56160529|ref|AC_000008.1|	714_C
gi|56160529|ref|AC_000008.1|	715_G
gi|56160529|ref|AC_000008.1|	716_G							1
gi|56160529|ref|AC_000008.1|	717_C
gi|56160529|ref|AC_000008.1|	718_C
gi|56160529|ref|AC_000008.1|	719_C
gi|56160529|ref|AC_000008.1|	720_C
gi|56160529|ref|AC_000008.1|	721_C
gi|56160529|ref|AC_000008.1|	722_G
gi|56160529|ref|AC_000008.1|	723_A
gi|56160529|ref|AC_000008.1|	724_A
gi|56160529|ref|AC_000008.1|	725_G
gi|56160529|ref|AC_000008.1|	726_A
gi|56160529|ref|AC_000008.1|	727_T
gi|56160529|ref|AC_000008.1|	728_C
gi|56160529|ref|AC_000008.1|	729_C
gi|56160529|ref|AC_000008.1|	730_C
gi|56160529|ref|AC_000008.1|	731_A
gi|56160529|ref|AC_000008.1|	732_A
gi|56160529|ref|AC_000008.1|	733_C	3						1
gi|56160529|ref|AC_000008.1|	734_G
gi|56160529|ref|AC_000008.1|	735_A
gi|56160529|ref|AC_000008.1|	736_G
gi|56160529|ref|AC_000008.1|	737_G
gi|56160529|ref|AC_000008.1|	738_A
gi|56160529|ref|AC_000008.1|	739_G
gi|56160529|ref|AC_000008.1|	740_G
gi|56160529|ref|AC_000008.1|	741_C
gi|56160529|ref|AC_000008.1|	742_G
gi|56160529|ref|AC_000008.1|	743_G
gi|56160529|ref|AC_000008.1|	744_T
gi|56160529|ref|AC_000008.1|	745_T							1
gi|56160529|ref|AC_000008.1|	746_T
gi|56160529|ref|AC_000008.1|	747_C							1
gi|56160529|ref|AC_000008.1|	748_G
gi|56160529|ref|AC_000008.1|	749_C
gi|56160529|ref|AC_000008.1|	750_A
gi|56160529|ref|AC_000008.1|	751_G
gi|56160529|ref|AC_000008.1|	752_A
gi|56160529|ref|AC_000008.1|	753_T
gi|56160529|ref|AC_000008.1|	754_T
gi|56160529|ref|AC_000008.1|	755_T
gi|56160529|ref|AC_000008.1|	756_T
gi|56160529|ref|AC_000008.1|	757_T
gi|56160529|ref|AC_000008.1|	758_C	1						1
gi|56160529|ref|AC_000008.1|	759_C
gi|56160529|ref|AC_000008.1|	760_C
gi|56160529|ref|AC_000008.1|	761_G
gi|56160529|ref|AC_000008.1|	762_A
gi|56160529|ref|AC_000008.1|	763_C
gi|56160529|ref|AC_000008.1|	764_T
gi|56160529|ref|AC_000008.1|	765_C
gi|56160529|ref|AC_000008.1|	766_T
gi|56160529|ref|AC_000008.1|	767_G
gi|56160529|ref|AC_000008.1|	768_T
gi|56160529|ref|AC_000008.1|	769_A
gi|56160529|ref|AC_000008.1|	770_A
gi|56160529|ref|AC_000008.1|	771_T
gi|56160529|ref|AC_000008.1|	772_G
gi|56160529|ref|AC_000008.1|	773_T							1
gi|56160529|ref|AC_000008.1|	774_T	3						1
gi|56160529|ref|AC_000008.1|	775_G
gi|56160529|ref|AC_000008.1|	776_G
gi|56160529|ref|AC_000008.1|	777_C
gi|56160529|ref|AC_000008.1|	778_G
gi|56160529|ref|AC_000008.1|	779_G
gi|56160529|ref|AC_000008.1|	780_T
gi|56160529|ref|AC_000008.1|	781_G
gi|56160529|ref|AC_000008.1|	782_C
gi|56160529|ref|AC_000008.1|	783_A
gi|56160529|ref|AC_000008.1|	784_G							1
gi|56160529|ref|AC_000008.1|	785_G
gi|56160529|ref|AC_000008.1|	786_A
gi|56160529|ref|AC_000008.1|	787_A
gi|56160529|ref|AC_000008.1|	788_G
gi|56160529|ref|AC_000008.1|	789_G
gi|56160529|ref|AC_000008.1|	790_G
gi|56160529|ref|AC_000008.1|	791_A
gi|56160529|ref|AC_000008.1|	792_T
gi|56160529|ref|AC_000008.1|	793_T
gi|56160529|ref|AC_000008.1|	794_G
gi|56160529|ref|AC_000008.1|	795_A
gi|56160529|ref|AC_000008.1|	796_C
gi|56160529|ref|AC_000008.1|	797_T
gi|56160529|ref|AC_000008.1|	798_T
gi|56160529|ref|AC_000008.1|	799_A
gi|56160529|ref|AC_000008.1|	800_C
gi|56160529|ref|AC_000008.1|	801_T
gi|56160529|ref|AC_000008.1|	802_C
gi|56160529|ref|AC_000008.1|	803_A
gi|56160529|ref|AC_000008.1|	804_C
gi|56160529|ref|AC_000008.1|	805_T
gi|56160529|ref|AC_000008.1|	806_T
gi|56160529|ref|AC_000008.1|	807_T
gi|56160529|ref|AC_000008.1|	808_T							1
gi|56160529|ref|AC_000008.1|	809_C							2
gi|56160529|ref|AC_000008.1|	810_C	21						5
gi|56160529|ref|AC_000008.1|	811_G							3
gi|56160529|ref|AC_000008.1|	812_C							2
gi|56160529|ref|AC_000008.1|	813_C							1
gi|56160529|ref|AC_000008.1|	814_G							1
gi|56160529|ref|AC_000008.1|	815_G							2
gi|56160529|ref|AC_000008.1|	816_C
gi|56160529|ref|AC_000008.1|	817_G							1
gi|56160529|ref|AC_000008.1|	818_C
gi|56160529|ref|AC_000008.1|	819_C
gi|56160529|ref|AC_000008.1|	820_C							2
gi|56160529|ref|AC_000008.1|	821_G
gi|56160529|ref|AC_000008.1|	822_G
gi|56160529|ref|AC_000008.1|	823_T
gi|56160529|ref|AC_000008.1|	824_T							1
gi|56160529|ref|AC_000008.1|	825_C
gi|56160529|ref|AC_000008.1|	826_T
gi|56160529|ref|AC_000008.1|	827_C							1
gi|56160529|ref|AC_000008.1|	828_C	2						1
gi|56160529|ref|AC_000008.1|	829_G
gi|56160529|ref|AC_000008.1|	830_G
gi|56160529|ref|AC_000008.1|	831_A
gi|56160529|ref|AC_000008.1|	832_G
gi|56160529|ref|AC_000008.1|	833_C
gi|56160529|ref|AC_000008.1|	834_C
gi|56160529|ref|AC_000008.1|	835_G
gi|56160529|ref|AC_000008.1|	836_C
gi|56160529|ref|AC_000008.1|	837_C
gi|56160529|ref|AC_000008.1|	838_T
gi|56160529|ref|AC_000008.1|	839_C
gi|56160529|ref|AC_000008.1|	840_A
gi|56160529|ref|AC_000008.1|	841_C
gi|56160529|ref|AC_000008.1|	842_C
gi|56160529|ref|AC_000008.1|	843_T
gi|56160529|ref|AC_000008.1|	844_T
gi|56160529|ref|AC_000008.1|	845_T
gi|56160529|ref|AC_000008.1|	846_C
gi|56160529|ref|AC_000008.1|	847_C							2
gi|56160529|ref|AC_000008.1|	848_C
gi|56160529|ref|AC_000008.1|	849_G
gi|56160529|ref|AC_000008.1|	850_G	10						3
gi|56160529|ref|AC_000008.1|	851_C							1
gi|56160529|ref|AC_000008.1|	852_A							2
gi|56160529|ref|AC_000008.1|	853_G							1
gi|56160529|ref|AC_000008.1|	854_C			14						14
gi|56160529|ref|AC_000008.1|	855_C
gi|56160529|ref|AC_000008.1|	856_C							1
gi|56160529|ref|AC_000008.1|	857_G
gi|56160529|ref|AC_000008.1|	858_A
gi|56160529|ref|AC_000008.1|	859_G
gi|56160529|ref|AC_000008.1|	860_C
gi|56160529|ref|AC_000008.1|	861_A
gi|56160529|ref|AC_000008.1|	862_G
gi|56160529|ref|AC_000008.1|	863_C
gi|56160529|ref|AC_000008.1|	864_C
gi|56160529|ref|AC_000008.1|	865_G
gi|56160529|ref|AC_000008.1|	866_G
gi|56160529|ref|AC_000008.1|	867_A	1						1
gi|56160529|ref|AC_000008.1|	868_G
gi|56160529|ref|AC_000008.1|	869_C
gi|56160529|ref|AC_000008.1|	870_A
gi|56160529|ref|AC_000008.1|	871_G
gi|56160529|ref|AC_000008.1|	872_A
gi|56160529|ref|AC_000008.1|	873_G
gi|56160529|ref|AC_000008.1|	874_A
gi|56160529|ref|AC_000008.1|	875_G
gi|56160529|ref|AC_000008.1|	876_C
gi|56160529|ref|AC_000008.1|	877_C
gi|56160529|ref|AC_000008.1|	878_T
gi|56160529|ref|AC_000008.1|	879_T
gi|56160529|ref|AC_000008.1|	880_G
gi|56160529|ref|AC_000008.1|	881_G							1
gi|56160529|ref|AC_000008.1|	882_G
gi|56160529|ref|AC_000008.1|	883_T
gi|56160529|ref|AC_000008.1|	884_C
gi|56160529|ref|AC_000008.1|	885_C
gi|56160529|ref|AC_000008.1|	886_G
gi|56160529|ref|AC_000008.1|	887_G
gi|56160529|ref|AC_000008.1|	888_T
gi|56160529|ref|AC_000008.1|	889_T
gi|56160529|ref|AC_000008.1|	890_T
gi|56160529|ref|AC_000008.1|	891_C
gi|56160529|ref|AC_000008.1|	892_T
gi|56160529|ref|AC_000008.1|	893_A
gi|56160529|ref|AC_000008.1|	894_T
gi|56160529|ref|AC_000008.1|	895_G	3						2
gi|56160529|ref|AC_000008.1|	896_C
gi|56160529|ref|AC_000008.1|	897_C
gi|56160529|ref|AC_000008.1|	898_A
gi|56160529|ref|AC_000008.1|	899_A
gi|56160529|ref|AC_000008.1|	900_A
gi|56160529|ref|AC_000008.1|	901_C							1
gi|56160529|ref|AC_000008.1|	902_C
gi|56160529|ref|AC_000008.1|	903_T
gi|56160529|ref|AC_000008.1|	904_T
gi|56160529|ref|AC_000008.1|	905_G
gi|56160529|ref|AC_000008.1|	906_T
gi|56160529|ref|AC_000008.1|	907_A
gi|56160529|ref|AC_000008.1|	908_C
gi|56160529|ref|AC_000008.1|	909_C
gi|56160529|ref|AC_000008.1|	910_G
gi|56160529|ref|AC_000008.1|	911_G							1
gi|56160529|ref|AC_000008.1|	912_A
gi|56160529|ref|AC_000008.1|	913_G
gi|56160529|ref|AC_000008.1|	914_G
gi|56160529|ref|AC_000008.1|	915_T
gi|56160529|ref|AC_000008.1|	916_G	7						2
gi|56160529|ref|AC_000008.1|	917_A
gi|56160529|ref|AC_000008.1|	918_T
gi|56160529|ref|AC_000008.1|	919_C
gi|56160529|ref|AC_000008.1|	920_G
gi|56160529|ref|AC_000008.1|	921_A
gi|56160529|ref|AC_000008.1|	922_T
gi|56160529|ref|AC_000008.1|	923_C
gi|56160529|ref|AC_000008.1|	924_T
gi|56160529|ref|AC_000008.1|	925_T							1
gi|56160529|ref|AC_000008.1|	926_A							2
gi|56160529|ref|AC_000008.1|	927_C
gi|56160529|ref|AC_000008.1|	928_C
gi|56160529|ref|AC_000008.1|	929_T
gi|56160529|ref|AC_000008.1|	930_G
gi|56160529|ref|AC_000008.1|	931_C
gi|56160529|ref|AC_000008.1|	932_C
gi|56160529|ref|AC_000008.1|	933_A
gi|56160529|ref|AC_000008.1|	934_C
gi|56160529|ref|AC_000008.1|	935_G
gi|56160529|ref|AC_000008.1|	936_A
gi|56160529|ref|AC_000008.1|	937_G	1						1
gi|56160529|ref|AC_000008.1|	938_G
gi|56160529|ref|AC_000008.1|	939_C
gi|56160529|ref|AC_000008.1|	940_T
gi|56160529|ref|AC_000008.1|	941_G
gi|56160529|ref|AC_000008.1|	942_G
gi|56160529|ref|AC_000008.1|	943_C
gi|56160529|ref|AC_000008.1|	944_T
gi|56160529|ref|AC_000008.1|	945_T
gi|56160529|ref|AC_000008.1|	946_T
gi|56160529|ref|AC_000008.1|	947_C
gi|56160529|ref|AC_000008.1|	948_C
gi|56160529|ref|AC_000008.1|	949_A
gi|56160529|ref|AC_000008.1|	950_C
gi|56160529|ref|AC_000008.1|	951_C
gi|56160529|ref|AC_000008.1|	952_C
gi|56160529|ref|AC_000008.1|	953_A
gi|56160529|ref|AC_000008.1|	954_G
gi|56160529|ref|AC_000008.1|	955_T
gi|56160529|ref|AC_000008.1|	956_G
gi|56160529|ref|AC_000008.1|	957_A
gi|56160529|ref|AC_000008.1|	958_C
gi|56160529|ref|AC_000008.1|	959_G
gi|56160529|ref|AC_000008.1|	960_A
gi|56160529|ref|AC_000008.1|	961_C
gi|56160529|ref|AC_000008.1|	962_G
gi|56160529|ref|AC_000008.1|	963_A
gi|56160529|ref|AC_000008.1|	964_G	1						1
gi|56160529|ref|AC_000008.1|	965_G
gi|56160529|ref|AC_000008.1|	966_A
gi|56160529|ref|AC_000008.1|	967_T
gi|56160529|ref|AC_000008.1|	968_G
gi|56160529|ref|AC_000008.1|	969_A
gi|56160529|ref|AC_000008.1|	970_A
gi|56160529|ref|AC_000008.1|	971_G
gi|56160529|ref|AC_000008.1|	972_A
gi|56160529|ref|AC_000008.1|	973_G
gi|56160529|ref|AC_000008.1|	974_G
gi|56160529|ref|AC_000008.1|	975_G			206						206
gi|56160529|ref|AC_000008.1|	976_T
gi|56160529|ref|AC_000008.1|	977_G
gi|56160529|ref|AC_000008.1|	978_A
gi|56160529|ref|AC_000008.1|	979_G
gi|56160529|ref|AC_000008.1|	980_G
gi|56160529|ref|AC_000008.1|	981_A
gi|56160529|ref|AC_000008.1|	982_G
gi|56160529|ref|AC_000008.1|	983_T
gi|56160529|ref|AC_000008.1|	984_T
gi|56160529|ref|AC_000008.1|	985_T
gi|56160529|ref|AC_000008.1|	986_G
gi|56160529|ref|AC_000008.1|	987_T
gi|56160529|ref|AC_000008.1|	988_G
gi|56160529|ref|AC_000008.1|	989_T
gi|56160529|ref|AC_000008.1|	990_T
gi|56160529|ref|AC_000008.1|	991_A
gi|56160529|ref|AC_000008.1|	992_G
gi|56160529|ref|AC_000008.1|	993_A
gi|56160529|ref|AC_000008.1|	994_T
gi|56160529|ref|AC_000008.1|	995_T
gi|56160529|ref|AC_000008.1|	996_A
gi|56160529|ref|AC_000008.1|	997_T
gi|56160529|ref|AC_000008.1|	998_G
gi|56160529|ref|AC_000008.1|	999_T
gi|56160529|ref|AC_000008.1|	1000_G
gi|56160529|ref|AC_000008.1|	1001_G
gi|56160529|ref|AC_000008.1|	1002_A
gi|56160529|ref|AC_000008.1|	1003_G							1
gi|56160529|ref|AC_000008.1|	1004_C
gi|56160529|ref|AC_000008.1|	1005_A
gi|56160529|ref|AC_000008.1|	1006_C
gi|56160529|ref|AC_000008.1|	1007_C	4						2
gi|56160529|ref|AC_000008.1|	1008_C							1
gi|56160529|ref|AC_000008.1|	1009_C
gi|56160529|ref|AC_000008.1|	1010_G
gi|56160529|ref|AC_000008.1|	1011_G
gi|56160529|ref|AC_000008.1|	1012_G
gi|56160529|ref|AC_000008.1|	1013_C
gi|56160529|ref|AC_000008.1|	1014_A
gi|56160529|ref|AC_000008.1|	1015_C
gi|56160529|ref|AC_000008.1|	1016_G
gi|56160529|ref|AC_000008.1|	1017_G
gi|56160529|ref|AC_000008.1|	1018_T
gi|56160529|ref|AC_000008.1|	1019_T
gi|56160529|ref|AC_000008.1|	1020_G
gi|56160529|ref|AC_000008.1|	1021_C
gi|56160529|ref|AC_000008.1|	1022_A
gi|56160529|ref|AC_000008.1|	1023_G
gi|56160529|ref|AC_000008.1|	1024_G
gi|56160529|ref|AC_000008.1|	1025_T
gi|56160529|ref|AC_000008.1|	1026_C
gi|56160529|ref|AC_000008.1|	1027_T
gi|56160529|ref|AC_000008.1|	1028_T
gi|56160529|ref|AC_000008.1|	1029_G
gi|56160529|ref|AC_000008.1|	1030_T
gi|56160529|ref|AC_000008.1|	1031_C
gi|56160529|ref|AC_000008.1|	1032_A
gi|56160529|ref|AC_000008.1|	1033_T
gi|56160529|ref|AC_000008.1|	1034_T
gi|56160529|ref|AC_000008.1|	1035_A
gi|56160529|ref|AC_000008.1|	1036_T
gi|56160529|ref|AC_000008.1|	1037_C
gi|56160529|ref|AC_000008.1|	1038_A
gi|56160529|ref|AC_000008.1|	1039_C
gi|56160529|ref|AC_000008.1|	1040_C
gi|56160529|ref|AC_000008.1|	1041_G
gi|56160529|ref|AC_000008.1|	1042_G
gi|56160529|ref|AC_000008.1|	1043_A
gi|56160529|ref|AC_000008.1|	1044_G	3						1
gi|56160529|ref|AC_000008.1|	1045_G
gi|56160529|ref|AC_000008.1|	1046_A							1
gi|56160529|ref|AC_000008.1|	1047_A
gi|56160529|ref|AC_000008.1|	1048_T
gi|56160529|ref|AC_000008.1|	1049_A
gi|56160529|ref|AC_000008.1|	1050_C
gi|56160529|ref|AC_000008.1|	1051_G
gi|56160529|ref|AC_000008.1|	1052_G
gi|56160529|ref|AC_000008.1|	1053_G							1
gi|56160529|ref|AC_000008.1|	1054_G
gi|56160529|ref|AC_000008.1|	1055_G
gi|56160529|ref|AC_000008.1|	1056_A
gi|56160529|ref|AC_000008.1|	1057_C
gi|56160529|ref|AC_000008.1|	1058_C
gi|56160529|ref|AC_000008.1|	1059_C
gi|56160529|ref|AC_000008.1|	1060_A
gi|56160529|ref|AC_000008.1|	1061_G
gi|56160529|ref|AC_000008.1|	1062_A
gi|56160529|ref|AC_000008.1|	1063_T
gi|56160529|ref|AC_000008.1|	1064_A
gi|56160529|ref|AC_000008.1|	1065_T
gi|56160529|ref|AC_000008.1|	1066_T
gi|56160529|ref|AC_000008.1|	1067_A
gi|56160529|ref|AC_000008.1|	1068_T
gi|56160529|ref|AC_000008.1|	1069_G
gi|56160529|ref|AC_000008.1|	1070_T
gi|56160529|ref|AC_000008.1|	1071_G
gi|56160529|ref|AC_000008.1|	1072_T
gi|56160529|ref|AC_000008.1|	1073_T
gi|56160529|ref|AC_000008.1|	1074_C
gi|56160529|ref|AC_000008.1|	1075_G
gi|56160529|ref|AC_000008.1|	1076_C
gi|56160529|ref|AC_000008.1|	1077_T
gi|56160529|ref|AC_000008.1|	1078_T
gi|56160529|ref|AC_000008.1|	1079_T
gi|56160529|ref|AC_000008.1|	1080_G
gi|56160529|ref|AC_000008.1|	1081_C
gi|56160529|ref|AC_000008.1|	1082_T
gi|56160529|ref|AC_000008.1|	1083_A
gi|56160529|ref|AC_000008.1|	1084_T
gi|56160529|ref|AC_000008.1|	1085_A
gi|56160529|ref|AC_000008.1|	1086_T
gi|56160529|ref|AC_000008.1|	1087_G
gi|56160529|ref|AC_000008.1|	1088_A
gi|56160529|ref|AC_000008.1|	1089_G
gi|56160529|ref|AC_000008.1|	1090_G
gi|56160529|ref|AC_000008.1|	1091_A
gi|56160529|ref|AC_000008.1|	1092_C
gi|56160529|ref|AC_000008.1|	1093_C
gi|56160529|ref|AC_000008.1|	1094_T
gi|56160529|ref|AC_000008.1|	1095_G
gi|56160529|ref|AC_000008.1|	1096_T
gi|56160529|ref|AC_000008.1|	1097_G
gi|56160529|ref|AC_000008.1|	1098_G
gi|56160529|ref|AC_000008.1|	1099_C
gi|56160529|ref|AC_000008.1|	1100_A
gi|56160529|ref|AC_000008.1|	1101_T
gi|56160529|ref|AC_000008.1|	1102_G
gi|56160529|ref|AC_000008.1|	1103_T
gi|56160529|ref|AC_000008.1|	1104_T
gi|56160529|ref|AC_000008.1|	1105_T
gi|56160529|ref|AC_000008.1|	1106_G
gi|56160529|ref|AC_000008.1|	1107_T
gi|56160529|ref|AC_000008.1|	1108_C
gi|56160529|ref|AC_000008.1|	1109_T
gi|56160529|ref|AC_000008.1|	1110_A
gi|56160529|ref|AC_000008.1|	1111_C
gi|56160529|ref|AC_000008.1|	1112_A
gi|56160529|ref|AC_000008.1|	1113_G			130						130
gi|56160529|ref|AC_000008.1|	1114_T
gi|56160529|ref|AC_000008.1|	1115_A
gi|56160529|ref|AC_000008.1|	1116_A
gi|56160529|ref|AC_000008.1|	1117_G
gi|56160529|ref|AC_000008.1|	1118_T
gi|56160529|ref|AC_000008.1|	1119_G
gi|56160529|ref|AC_000008.1|	1120_A
gi|56160529|ref|AC_000008.1|	1121_A
gi|56160529|ref|AC_000008.1|	1122_A
gi|56160529|ref|AC_000008.1|	1123_A
gi|56160529|ref|AC_000008.1|	1124_T
gi|56160529|ref|AC_000008.1|	1125_T
gi|56160529|ref|AC_000008.1|	1126_A
gi|56160529|ref|AC_000008.1|	1127_T
gi|56160529|ref|AC_000008.1|	1128_G
gi|56160529|ref|AC_000008.1|	1129_G
gi|56160529|ref|AC_000008.1|	1130_G
gi|56160529|ref|AC_000008.1|	1131_C
gi|56160529|ref|AC_000008.1|	1132_A
gi|56160529|ref|AC_000008.1|	1133_G
gi|56160529|ref|AC_000008.1|	1134_T
gi|56160529|ref|AC_000008.1|	1135_G
gi|56160529|ref|AC_000008.1|	1136_G
gi|56160529|ref|AC_000008.1|	1137_G
gi|56160529|ref|AC_000008.1|	1138_T
gi|56160529|ref|AC_000008.1|	1139_G
gi|56160529|ref|AC_000008.1|	1140_A
gi|56160529|ref|AC_000008.1|	1141_T
gi|56160529|ref|AC_000008.1|	1142_A
gi|56160529|ref|AC_000008.1|	1143_G
gi|56160529|ref|AC_000008.1|	1144_A
gi|56160529|ref|AC_000008.1|	1145_G
gi|56160529|ref|AC_000008.1|	1146_T
gi|56160529|ref|AC_000008.1|	1147_G
gi|56160529|ref|AC_000008.1|	1148_G
gi|56160529|ref|AC_000008.1|	1149_T
gi|56160529|ref|AC_000008.1|	1150_G
gi|56160529|ref|AC_000008.1|	1151_G
gi|56160529|ref|AC_000008.1|	1152_G
gi|56160529|ref|AC_000008.1|	1153_T
gi|56160529|ref|AC_000008.1|	1154_T
gi|56160529|ref|AC_000008.1|	1155_T
gi|56160529|ref|AC_000008.1|	1156_G
gi|56160529|ref|AC_000008.1|	1157_G
gi|56160529|ref|AC_000008.1|	1158_T
gi|56160529|ref|AC_000008.1|	1159_G
gi|56160529|ref|AC_000008.1|	1160_T
gi|56160529|ref|AC_000008.1|	1161_G
gi|56160529|ref|AC_000008.1|	1162_G
gi|56160529|ref|AC_000008.1|	1163_T
gi|56160529|ref|AC_000008.1|	1164_A
gi|56160529|ref|AC_000008.1|	1165_A
gi|56160529|ref|AC_000008.1|	1166_T
gi|56160529|ref|AC_000008.1|	1167_T
gi|56160529|ref|AC_000008.1|	1168_T
gi|56160529|ref|AC_000008.1|	1169_T
gi|56160529|ref|AC_000008.1|	1170_T
gi|56160529|ref|AC_000008.1|	1171_T
gi|56160529|ref|AC_000008.1|	1172_T
gi|56160529|ref|AC_000008.1|	1173_T
gi|56160529|ref|AC_000008.1|	1174_T
gi|56160529|ref|AC_000008.1|	1175_T
gi|56160529|ref|AC_000008.1|	1176_A
gi|56160529|ref|AC_000008.1|	1177_A
gi|56160529|ref|AC_000008.1|	1178_T
gi|56160529|ref|AC_000008.1|	1179_T
gi|56160529|ref|AC_000008.1|	1180_T
gi|56160529|ref|AC_000008.1|	1181_T
gi|56160529|ref|AC_000008.1|	1182_T
gi|56160529|ref|AC_000008.1|	1183_A
gi|56160529|ref|AC_000008.1|	1184_C
gi|56160529|ref|AC_000008.1|	1185_A
gi|56160529|ref|AC_000008.1|	1186_G
gi|56160529|ref|AC_000008.1|	1187_T
gi|56160529|ref|AC_000008.1|	1188_T
gi|56160529|ref|AC_000008.1|	1189_T
gi|56160529|ref|AC_000008.1|	1190_T
gi|56160529|ref|AC_000008.1|	1191_G
gi|56160529|ref|AC_000008.1|	1192_T
gi|56160529|ref|AC_000008.1|	1193_G	1						1
gi|56160529|ref|AC_000008.1|	1194_G
gi|56160529|ref|AC_000008.1|	1195_T
gi|56160529|ref|AC_000008.1|	1196_T
gi|56160529|ref|AC_000008.1|	1197_T
gi|56160529|ref|AC_000008.1|	1198_A
gi|56160529|ref|AC_000008.1|	1199_A
gi|56160529|ref|AC_000008.1|	1200_A
gi|56160529|ref|AC_000008.1|	1201_G
gi|56160529|ref|AC_000008.1|	1202_A
gi|56160529|ref|AC_000008.1|	1203_A
gi|56160529|ref|AC_000008.1|	1204_T
gi|56160529|ref|AC_000008.1|	1205_T
gi|56160529|ref|AC_000008.1|	1206_T
gi|56160529|ref|AC_000008.1|	1207_T
gi|56160529|ref|AC_000008.1|	1208_G
gi|56160529|ref|AC_000008.1|	1209_T
gi|56160529|ref|AC_000008.1|	1210_A
gi|56160529|ref|AC_000008.1|	1211_T
gi|56160529|ref|AC_000008.1|	1212_T
gi|56160529|ref|AC_000008.1|	1213_G
gi|56160529|ref|AC_000008.1|	1214_T
gi|56160529|ref|AC_000008.1|	1215_G
gi|56160529|ref|AC_000008.1|	1216_A
gi|56160529|ref|AC_000008.1|	1217_T
gi|56160529|ref|AC_000008.1|	1218_T
gi|56160529|ref|AC_000008.1|	1219_T
gi|56160529|ref|AC_000008.1|	1220_T
gi|56160529|ref|AC_000008.1|	1221_T
gi|56160529|ref|AC_000008.1|	1222_T
gi|56160529|ref|AC_000008.1|	1223_T
gi|56160529|ref|AC_000008.1|	1224_A
gi|56160529|ref|AC_000008.1|	1225_A
gi|56160529|ref|AC_000008.1|	1226_A
gi|56160529|ref|AC_000008.1|	1227_A							2
gi|56160529|ref|AC_000008.1|	1228_G	9						4
gi|56160529|ref|AC_000008.1|	1229_G			500						500
gi|56160529|ref|AC_000008.1|	1230_T
gi|56160529|ref|AC_000008.1|	1231_C
gi|56160529|ref|AC_000008.1|	1232_C
gi|56160529|ref|AC_000008.1|	1233_T
gi|56160529|ref|AC_000008.1|	1234_G
gi|56160529|ref|AC_000008.1|	1235_T
gi|56160529|ref|AC_000008.1|	1236_G							1
gi|56160529|ref|AC_000008.1|	1237_T
gi|56160529|ref|AC_000008.1|	1238_C
gi|56160529|ref|AC_000008.1|	1239_T							1
gi|56160529|ref|AC_000008.1|	1240_G							1
gi|56160529|ref|AC_000008.1|	1241_A
gi|56160529|ref|AC_000008.1|	1242_A
gi|56160529|ref|AC_000008.1|	1243_C
gi|56160529|ref|AC_000008.1|	1244_C
gi|56160529|ref|AC_000008.1|	1245_T
gi|56160529|ref|AC_000008.1|	1246_G
gi|56160529|ref|AC_000008.1|	1247_A
gi|56160529|ref|AC_000008.1|	1248_G
gi|56160529|ref|AC_000008.1|	1249_C
gi|56160529|ref|AC_000008.1|	1250_C
gi|56160529|ref|AC_000008.1|	1251_T
gi|56160529|ref|AC_000008.1|	1252_G
gi|56160529|ref|AC_000008.1|	1253_A
gi|56160529|ref|AC_000008.1|	1254_G
gi|56160529|ref|AC_000008.1|	1255_C
gi|56160529|ref|AC_000008.1|	1256_C	1						1
gi|56160529|ref|AC_000008.1|	1257_C
gi|56160529|ref|AC_000008.1|	1258_G
gi|56160529|ref|AC_000008.1|	1259_A
gi|56160529|ref|AC_000008.1|	1260_G
gi|56160529|ref|AC_000008.1|	1261_C
gi|56160529|ref|AC_000008.1|	1262_C
gi|56160529|ref|AC_000008.1|	1263_A
gi|56160529|ref|AC_000008.1|	1264_G
gi|56160529|ref|AC_000008.1|	1265_A
gi|56160529|ref|AC_000008.1|	1266_A
gi|56160529|ref|AC_000008.1|	1267_C
gi|56160529|ref|AC_000008.1|	1268_C
gi|56160529|ref|AC_000008.1|	1269_G
gi|56160529|ref|AC_000008.1|	1270_G
gi|56160529|ref|AC_000008.1|	1271_A
gi|56160529|ref|AC_000008.1|	1272_G
gi|56160529|ref|AC_000008.1|	1273_C
gi|56160529|ref|AC_000008.1|	1274_C
gi|56160529|ref|AC_000008.1|	1275_T
gi|56160529|ref|AC_000008.1|	1276_G
gi|56160529|ref|AC_000008.1|	1277_C
gi|56160529|ref|AC_000008.1|	1278_A
gi|56160529|ref|AC_000008.1|	1279_A
gi|56160529|ref|AC_000008.1|	1280_G
gi|56160529|ref|AC_000008.1|	1281_A
gi|56160529|ref|AC_000008.1|	1282_C
gi|56160529|ref|AC_000008.1|	1283_C
gi|56160529|ref|AC_000008.1|	1284_T
gi|56160529|ref|AC_000008.1|	1285_A
gi|56160529|ref|AC_000008.1|	1286_C
gi|56160529|ref|AC_000008.1|	1287_C
gi|56160529|ref|AC_000008.1|	1288_C
gi|56160529|ref|AC_000008.1|	1289_G
gi|56160529|ref|AC_000008.1|	1290_C
gi|56160529|ref|AC_000008.1|	1291_C
gi|56160529|ref|AC_000008.1|	1292_G
gi|56160529|ref|AC_000008.1|	1293_T
gi|56160529|ref|AC_000008.1|	1294_C
gi|56160529|ref|AC_000008.1|	1295_C
gi|56160529|ref|AC_000008.1|	1296_T
gi|56160529|ref|AC_000008.1|	1297_A
gi|56160529|ref|AC_000008.1|	1298_A
gi|56160529|ref|AC_000008.1|	1299_A
gi|56160529|ref|AC_000008.1|	1300_A
gi|56160529|ref|AC_000008.1|	1301_T
gi|56160529|ref|AC_000008.1|	1302_G
gi|56160529|ref|AC_000008.1|	1303_G
gi|56160529|ref|AC_000008.1|	1304_C
gi|56160529|ref|AC_000008.1|	1305_G
gi|56160529|ref|AC_000008.1|	1306_C
gi|56160529|ref|AC_000008.1|	1307_C
gi|56160529|ref|AC_000008.1|	1308_T
gi|56160529|ref|AC_000008.1|	1309_G
gi|56160529|ref|AC_000008.1|	1310_C
gi|56160529|ref|AC_000008.1|	1311_T
gi|56160529|ref|AC_000008.1|	1312_A
gi|56160529|ref|AC_000008.1|	1313_T
gi|56160529|ref|AC_000008.1|	1314_C
gi|56160529|ref|AC_000008.1|	1315_C
gi|56160529|ref|AC_000008.1|	1316_T
gi|56160529|ref|AC_000008.1|	1317_G
gi|56160529|ref|AC_000008.1|	1318_A
gi|56160529|ref|AC_000008.1|	1319_G
gi|56160529|ref|AC_000008.1|	1320_A
gi|56160529|ref|AC_000008.1|	1321_C
gi|56160529|ref|AC_000008.1|	1322_G
gi|56160529|ref|AC_000008.1|	1323_C
gi|56160529|ref|AC_000008.1|	1324_C
gi|56160529|ref|AC_000008.1|	1325_C
gi|56160529|ref|AC_000008.1|	1326_G
gi|56160529|ref|AC_000008.1|	1327_A
gi|56160529|ref|AC_000008.1|	1328_C
gi|56160529|ref|AC_000008.1|	1329_A
gi|56160529|ref|AC_000008.1|	1330_T
gi|56160529|ref|AC_000008.1|	1331_C
gi|56160529|ref|AC_000008.1|	1332_A
gi|56160529|ref|AC_000008.1|	1333_C
gi|56160529|ref|AC_000008.1|	1334_C
gi|56160529|ref|AC_000008.1|	1335_T
gi|56160529|ref|AC_000008.1|	1336_G
gi|56160529|ref|AC_000008.1|	1337_T
gi|56160529|ref|AC_000008.1|	1338_G
gi|56160529|ref|AC_000008.1|	1339_T
gi|56160529|ref|AC_000008.1|	1340_C
gi|56160529|ref|AC_000008.1|	1341_T
gi|56160529|ref|AC_000008.1|	1342_A
gi|56160529|ref|AC_000008.1|	1343_G
gi|56160529|ref|AC_000008.1|	1344_A
gi|56160529|ref|AC_000008.1|	1345_G
gi|56160529|ref|AC_000008.1|	1346_A
gi|56160529|ref|AC_000008.1|	1347_A
gi|56160529|ref|AC_000008.1|	1348_T
gi|56160529|ref|AC_000008.1|	1349_G
gi|56160529|ref|AC_000008.1|	1350_C
gi|56160529|ref|AC_000008.1|	1351_A
gi|56160529|ref|AC_000008.1|	1352_A
gi|56160529|ref|AC_000008.1|	1353_T
gi|56160529|ref|AC_000008.1|	1354_A
gi|56160529|ref|AC_000008.1|	1355_G
gi|56160529|ref|AC_000008.1|	1356_T
gi|56160529|ref|AC_000008.1|	1357_A
gi|56160529|ref|AC_000008.1|	1358_G			1						1
gi|56160529|ref|AC_000008.1|	1359_T
gi|56160529|ref|AC_000008.1|	1360_A
gi|56160529|ref|AC_000008.1|	1361_C
gi|56160529|ref|AC_000008.1|	1362_G
gi|56160529|ref|AC_000008.1|	1363_G
gi|56160529|ref|AC_000008.1|	1364_A
gi|56160529|ref|AC_000008.1|	1365_T
gi|56160529|ref|AC_000008.1|	1366_A
gi|56160529|ref|AC_000008.1|	1367_G
gi|56160529|ref|AC_000008.1|	1368_C
gi|56160529|ref|AC_000008.1|	1369_T
gi|56160529|ref|AC_000008.1|	1370_G
gi|56160529|ref|AC_000008.1|	1371_T
gi|56160529|ref|AC_000008.1|	1372_G
gi|56160529|ref|AC_000008.1|	1373_A
gi|56160529|ref|AC_000008.1|	1374_C
gi|56160529|ref|AC_000008.1|	1375_T
gi|56160529|ref|AC_000008.1|	1376_C
gi|56160529|ref|AC_000008.1|	1377_C
gi|56160529|ref|AC_000008.1|	1378_G
gi|56160529|ref|AC_000008.1|	1379_G
gi|56160529|ref|AC_000008.1|	1380_T
gi|56160529|ref|AC_000008.1|	1381_C
gi|56160529|ref|AC_000008.1|	1382_C
gi|56160529|ref|AC_000008.1|	1383_T
gi|56160529|ref|AC_000008.1|	1384_T
gi|56160529|ref|AC_000008.1|	1385_C
gi|56160529|ref|AC_000008.1|	1386_T
gi|56160529|ref|AC_000008.1|	1387_A
gi|56160529|ref|AC_000008.1|	1388_A
gi|56160529|ref|AC_000008.1|	1389_C
gi|56160529|ref|AC_000008.1|	1390_A
gi|56160529|ref|AC_000008.1|	1391_C
gi|56160529|ref|AC_000008.1|	1392_A
gi|56160529|ref|AC_000008.1|	1393_C
gi|56160529|ref|AC_000008.1|	1394_C
gi|56160529|ref|AC_000008.1|	1395_T
gi|56160529|ref|AC_000008.1|	1396_C
gi|56160529|ref|AC_000008.1|	1397_C
gi|56160529|ref|AC_000008.1|	1398_T
gi|56160529|ref|AC_000008.1|	1399_G
gi|56160529|ref|AC_000008.1|	1400_A
gi|56160529|ref|AC_000008.1|	1401_G
gi|56160529|ref|AC_000008.1|	1402_A
gi|56160529|ref|AC_000008.1|	1403_T
gi|56160529|ref|AC_000008.1|	1404_A
gi|56160529|ref|AC_000008.1|	1405_C
gi|56160529|ref|AC_000008.1|	1406_A
gi|56160529|ref|AC_000008.1|	1407_C
gi|56160529|ref|AC_000008.1|	1408_C
gi|56160529|ref|AC_000008.1|	1409_C
gi|56160529|ref|AC_000008.1|	1410_G
gi|56160529|ref|AC_000008.1|	1411_G
gi|56160529|ref|AC_000008.1|	1412_T
gi|56160529|ref|AC_000008.1|	1413_G	1						1
gi|56160529|ref|AC_000008.1|	1414_G
gi|56160529|ref|AC_000008.1|	1415_T
gi|56160529|ref|AC_000008.1|	1416_C
gi|56160529|ref|AC_000008.1|	1417_C
gi|56160529|ref|AC_000008.1|	1418_C
gi|56160529|ref|AC_000008.1|	1419_G
gi|56160529|ref|AC_000008.1|	1420_C
gi|56160529|ref|AC_000008.1|	1421_T
gi|56160529|ref|AC_000008.1|	1422_G
gi|56160529|ref|AC_000008.1|	1423_T
gi|56160529|ref|AC_000008.1|	1424_G
gi|56160529|ref|AC_000008.1|	1425_C
gi|56160529|ref|AC_000008.1|	1426_C
gi|56160529|ref|AC_000008.1|	1427_C
gi|56160529|ref|AC_000008.1|	1428_C
gi|56160529|ref|AC_000008.1|	1429_A
gi|56160529|ref|AC_000008.1|	1430_T
gi|56160529|ref|AC_000008.1|	1431_T
gi|56160529|ref|AC_000008.1|	1432_A
gi|56160529|ref|AC_000008.1|	1433_A
gi|56160529|ref|AC_000008.1|	1434_A
gi|56160529|ref|AC_000008.1|	1435_C
gi|56160529|ref|AC_000008.1|	1436_C
gi|56160529|ref|AC_000008.1|	1437_A
gi|56160529|ref|AC_000008.1|	1438_G							1
gi|56160529|ref|AC_000008.1|	1439_T
gi|56160529|ref|AC_000008.1|	1440_T
gi|56160529|ref|AC_000008.1|	1441_G
gi|56160529|ref|AC_000008.1|	1442_C
gi|56160529|ref|AC_000008.1|	1443_C
gi|56160529|ref|AC_000008.1|	1444_G
gi|56160529|ref|AC_000008.1|	1445_T
gi|56160529|ref|AC_000008.1|	1446_G
gi|56160529|ref|AC_000008.1|	1447_A
gi|56160529|ref|AC_000008.1|	1448_G
gi|56160529|ref|AC_000008.1|	1449_A	2						1
gi|56160529|ref|AC_000008.1|	1450_G
gi|56160529|ref|AC_000008.1|	1451_T
gi|56160529|ref|AC_000008.1|	1452_T
gi|56160529|ref|AC_000008.1|	1453_G
gi|56160529|ref|AC_000008.1|	1454_G
gi|56160529|ref|AC_000008.1|	1455_T
gi|56160529|ref|AC_000008.1|	1456_G
gi|56160529|ref|AC_000008.1|	1457_G
gi|56160529|ref|AC_000008.1|	1458_G
gi|56160529|ref|AC_000008.1|	1459_C
gi|56160529|ref|AC_000008.1|	1460_G
gi|56160529|ref|AC_000008.1|	1461_T
gi|56160529|ref|AC_000008.1|	1462_C
gi|56160529|ref|AC_000008.1|	1463_G
gi|56160529|ref|AC_000008.1|	1464_C
gi|56160529|ref|AC_000008.1|	1465_C
gi|56160529|ref|AC_000008.1|	1466_A
gi|56160529|ref|AC_000008.1|	1467_G
gi|56160529|ref|AC_000008.1|	1468_G
gi|56160529|ref|AC_000008.1|	1469_C
gi|56160529|ref|AC_000008.1|	1470_T
gi|56160529|ref|AC_000008.1|	1471_G
gi|56160529|ref|AC_000008.1|	1472_T
gi|56160529|ref|AC_000008.1|	1473_G
gi|56160529|ref|AC_000008.1|	1474_G
gi|56160529|ref|AC_000008.1|	1475_A
gi|56160529|ref|AC_000008.1|	1476_A
gi|56160529|ref|AC_000008.1|	1477_T
gi|56160529|ref|AC_000008.1|	1478_G
gi|56160529|ref|AC_000008.1|	1479_T
gi|56160529|ref|AC_000008.1|	1480_A
gi|56160529|ref|AC_000008.1|	1481_T
gi|56160529|ref|AC_000008.1|	1482_C
gi|56160529|ref|AC_000008.1|	1483_G
gi|56160529|ref|AC_000008.1|	1484_A
gi|56160529|ref|AC_000008.1|	1485_G
gi|56160529|ref|AC_000008.1|	1486_G
gi|56160529|ref|AC_000008.1|	1487_A
gi|56160529|ref|AC_000008.1|	1488_C
gi|56160529|ref|AC_000008.1|	1489_T
gi|56160529|ref|AC_000008.1|	1490_T
gi|56160529|ref|AC_000008.1|	1491_G
gi|56160529|ref|AC_000008.1|	1492_C
gi|56160529|ref|AC_000008.1|	1493_T
gi|56160529|ref|AC_000008.1|	1494_T
gi|56160529|ref|AC_000008.1|	1495_A
gi|56160529|ref|AC_000008.1|	1496_A
gi|56160529|ref|AC_000008.1|	1497_C
gi|56160529|ref|AC_000008.1|	1498_G
gi|56160529|ref|AC_000008.1|	1499_A
gi|56160529|ref|AC_000008.1|	1500_G
gi|56160529|ref|AC_000008.1|	1501_C
gi|56160529|ref|AC_000008.1|	1502_C
gi|56160529|ref|AC_000008.1|	1503_T
gi|56160529|ref|AC_000008.1|	1504_G
gi|56160529|ref|AC_000008.1|	1505_G
gi|56160529|ref|AC_000008.1|	1506_G
gi|56160529|ref|AC_000008.1|	1507_C
gi|56160529|ref|AC_000008.1|	1508_A
gi|56160529|ref|AC_000008.1|	1509_A
gi|56160529|ref|AC_000008.1|	1510_C
gi|56160529|ref|AC_000008.1|	1511_C
gi|56160529|ref|AC_000008.1|	1512_T
gi|56160529|ref|AC_000008.1|	1513_T
gi|56160529|ref|AC_000008.1|	1514_T
gi|56160529|ref|AC_000008.1|	1515_G
gi|56160529|ref|AC_000008.1|	1516_G
gi|56160529|ref|AC_000008.1|	1517_A
gi|56160529|ref|AC_000008.1|	1518_C
gi|56160529|ref|AC_000008.1|	1519_T
gi|56160529|ref|AC_000008.1|	1520_T
gi|56160529|ref|AC_000008.1|	1521_G
gi|56160529|ref|AC_000008.1|	1522_A
gi|56160529|ref|AC_000008.1|	1523_G
gi|56160529|ref|AC_000008.1|	1524_C
gi|56160529|ref|AC_000008.1|	1525_T
gi|56160529|ref|AC_000008.1|	1526_G
gi|56160529|ref|AC_000008.1|	1527_T
gi|56160529|ref|AC_000008.1|	1528_A
gi|56160529|ref|AC_000008.1|	1529_A
gi|56160529|ref|AC_000008.1|	1530_A
gi|56160529|ref|AC_000008.1|	1531_C
gi|56160529|ref|AC_000008.1|	1532_G
gi|56160529|ref|AC_000008.1|	1533_C
gi|56160529|ref|AC_000008.1|	1534_C
gi|56160529|ref|AC_000008.1|	1535_C
gi|56160529|ref|AC_000008.1|	1536_C
gi|56160529|ref|AC_000008.1|	1537_A
gi|56160529|ref|AC_000008.1|	1538_G
gi|56160529|ref|AC_000008.1|	1539_G
gi|56160529|ref|AC_000008.1|	1540_C
gi|56160529|ref|AC_000008.1|	1541_C											1
gi|56160529|ref|AC_000008.1|	1542_A
gi|56160529|ref|AC_000008.1|	1543_T					2						1
gi|56160529|ref|AC_000008.1|	1544_A
gi|56160529|ref|AC_000008.1|	1545_A
gi|56160529|ref|AC_000008.1|	1546_G
gi|56160529|ref|AC_000008.1|	1547_G			4						4
gi|56160529|ref|AC_000008.1|	1548_T
gi|56160529|ref|AC_000008.1|	1549_G
gi|56160529|ref|AC_000008.1|	1550_T
gi|56160529|ref|AC_000008.1|	1551_A
gi|56160529|ref|AC_000008.1|	1552_A
gi|56160529|ref|AC_000008.1|	1553_A
gi|56160529|ref|AC_000008.1|	1554_C
gi|56160529|ref|AC_000008.1|	1555_C
gi|56160529|ref|AC_000008.1|	1556_T
gi|56160529|ref|AC_000008.1|	1557_G
gi|56160529|ref|AC_000008.1|	1558_T
gi|56160529|ref|AC_000008.1|	1559_G
gi|56160529|ref|AC_000008.1|	1560_A
gi|56160529|ref|AC_000008.1|	1561_T											1
gi|56160529|ref|AC_000008.1|	1562_T
gi|56160529|ref|AC_000008.1|	1563_G					6						2
gi|56160529|ref|AC_000008.1|	1564_C											1
gi|56160529|ref|AC_000008.1|	1565_G
gi|56160529|ref|AC_000008.1|	1566_T
gi|56160529|ref|AC_000008.1|	1567_G
gi|56160529|ref|AC_000008.1|	1568_T											1
gi|56160529|ref|AC_000008.1|	1569_G
gi|56160529|ref|AC_000008.1|	1570_T
gi|56160529|ref|AC_000008.1|	1571_G
gi|56160529|ref|AC_000008.1|	1572_G
gi|56160529|ref|AC_000008.1|	1573_T
gi|56160529|ref|AC_000008.1|	1574_T
gi|56160529|ref|AC_000008.1|	1575_A
gi|56160529|ref|AC_000008.1|	1576_A											1
gi|56160529|ref|AC_000008.1|	1577_C
gi|56160529|ref|AC_000008.1|	1578_G
gi|56160529|ref|AC_000008.1|	1579_C											1
gi|56160529|ref|AC_000008.1|	1580_C
gi|56160529|ref|AC_000008.1|	1581_T					3						1
gi|56160529|ref|AC_000008.1|	1582_T											1
gi|56160529|ref|AC_000008.1|	1583_T											1
gi|56160529|ref|AC_000008.1|	1584_G
gi|56160529|ref|AC_000008.1|	1585_T
gi|56160529|ref|AC_000008.1|	1586_T
gi|56160529|ref|AC_000008.1|	1587_T
gi|56160529|ref|AC_000008.1|	1588_G
gi|56160529|ref|AC_000008.1|	1589_C
gi|56160529|ref|AC_000008.1|	1590_T
gi|56160529|ref|AC_000008.1|	1591_G
gi|56160529|ref|AC_000008.1|	1592_A
gi|56160529|ref|AC_000008.1|	1593_A											1
gi|56160529|ref|AC_000008.1|	1594_T
gi|56160529|ref|AC_000008.1|	1595_G
gi|56160529|ref|AC_000008.1|	1596_A
gi|56160529|ref|AC_000008.1|	1597_G
gi|56160529|ref|AC_000008.1|	1598_T					6						2
gi|56160529|ref|AC_000008.1|	1599_T
gi|56160529|ref|AC_000008.1|	1600_G
gi|56160529|ref|AC_000008.1|	1601_A											2
gi|56160529|ref|AC_000008.1|	1602_T
gi|56160529|ref|AC_000008.1|	1603_G			17						17
gi|56160529|ref|AC_000008.1|	1604_T											2
gi|56160529|ref|AC_000008.1|	1605_A
gi|56160529|ref|AC_000008.1|	1606_A
gi|56160529|ref|AC_000008.1|	1607_G											1
gi|56160529|ref|AC_000008.1|	1608_T											13
gi|56160529|ref|AC_000008.1|	1609_T											4
gi|56160529|ref|AC_000008.1|	1610_T											2
gi|56160529|ref|AC_000008.1|	1611_A											4
gi|56160529|ref|AC_000008.1|	1612_A
gi|56160529|ref|AC_000008.1|	1613_T											2
gi|56160529|ref|AC_000008.1|	1614_A											2
gi|56160529|ref|AC_000008.1|	1615_A											1
gi|56160529|ref|AC_000008.1|	1616_A											1
gi|56160529|ref|AC_000008.1|	1617_G
gi|56160529|ref|AC_000008.1|	1618_G											10
gi|56160529|ref|AC_000008.1|	1619_G					80						38
gi|56160529|ref|AC_000008.1|	1620_T											29
gi|56160529|ref|AC_000008.1|	1621_G											12
gi|56160529|ref|AC_000008.1|	1622_A											6
gi|56160529|ref|AC_000008.1|	1623_G											17
gi|56160529|ref|AC_000008.1|	1624_A											49
gi|56160529|ref|AC_000008.1|	1625_T											9
gi|56160529|ref|AC_000008.1|	1626_A											36
gi|56160529|ref|AC_000008.1|	1627_A											7
gi|56160529|ref|AC_000008.1|	1628_T											17
gi|56160529|ref|AC_000008.1|	1629_G											3
gi|56160529|ref|AC_000008.1|	1630_T											46
gi|56160529|ref|AC_000008.1|	1631_T											16
gi|56160529|ref|AC_000008.1|	1632_T											15
gi|56160529|ref|AC_000008.1|	1633_A											11
gi|56160529|ref|AC_000008.1|	1634_A											14
gi|56160529|ref|AC_000008.1|	1635_C					388						94
gi|56160529|ref|AC_000008.1|	1636_T											3
gi|56160529|ref|AC_000008.1|	1637_T											1
gi|56160529|ref|AC_000008.1|	1638_G
gi|56160529|ref|AC_000008.1|	1639_C
gi|56160529|ref|AC_000008.1|	1640_A
gi|56160529|ref|AC_000008.1|	1641_T											3
gi|56160529|ref|AC_000008.1|	1642_G
gi|56160529|ref|AC_000008.1|	1643_G
gi|56160529|ref|AC_000008.1|	1644_C
gi|56160529|ref|AC_000008.1|	1645_G
gi|56160529|ref|AC_000008.1|	1646_T
gi|56160529|ref|AC_000008.1|	1647_G
gi|56160529|ref|AC_000008.1|	1648_T
gi|56160529|ref|AC_000008.1|	1649_T
gi|56160529|ref|AC_000008.1|	1650_A
gi|56160529|ref|AC_000008.1|	1651_A
gi|56160529|ref|AC_000008.1|	1652_A
gi|56160529|ref|AC_000008.1|	1653_T
gi|56160529|ref|AC_000008.1|	1654_G
gi|56160529|ref|AC_000008.1|	1655_G
gi|56160529|ref|AC_000008.1|	1656_G
gi|56160529|ref|AC_000008.1|	1657_G
gi|56160529|ref|AC_000008.1|	1658_C
gi|56160529|ref|AC_000008.1|	1659_G
gi|56160529|ref|AC_000008.1|	1660_G
gi|56160529|ref|AC_000008.1|	1661_G
gi|56160529|ref|AC_000008.1|	1662_G
gi|56160529|ref|AC_000008.1|	1663_C
gi|56160529|ref|AC_000008.1|	1664_T
gi|56160529|ref|AC_000008.1|	1665_T
gi|56160529|ref|AC_000008.1|	1666_A
gi|56160529|ref|AC_000008.1|	1667_A
gi|56160529|ref|AC_000008.1|	1668_A
gi|56160529|ref|AC_000008.1|	1669_G
gi|56160529|ref|AC_000008.1|	1670_G
gi|56160529|ref|AC_000008.1|	1671_G					1						1
gi|56160529|ref|AC_000008.1|	1672_T
gi|56160529|ref|AC_000008.1|	1673_A
gi|56160529|ref|AC_000008.1|	1674_T
gi|56160529|ref|AC_000008.1|	1675_A
gi|56160529|ref|AC_000008.1|	1676_T
gi|56160529|ref|AC_000008.1|	1677_A
gi|56160529|ref|AC_000008.1|	1678_A
gi|56160529|ref|AC_000008.1|	1679_T
gi|56160529|ref|AC_000008.1|	1680_G
gi|56160529|ref|AC_000008.1|	1681_C
gi|56160529|ref|AC_000008.1|	1682_G
gi|56160529|ref|AC_000008.1|	1683_C
gi|56160529|ref|AC_000008.1|	1684_C
gi|56160529|ref|AC_000008.1|	1685_G
gi|56160529|ref|AC_000008.1|	1686_T
gi|56160529|ref|AC_000008.1|	1687_G
gi|56160529|ref|AC_000008.1|	1688_G	2						2
gi|56160529|ref|AC_000008.1|	1689_G
gi|56160529|ref|AC_000008.1|	1690_C
gi|56160529|ref|AC_000008.1|	1691_T
gi|56160529|ref|AC_000008.1|	1692_A
gi|56160529|ref|AC_000008.1|	1693_A
gi|56160529|ref|AC_000008.1|	1694_T
gi|56160529|ref|AC_000008.1|	1695_C
gi|56160529|ref|AC_000008.1|	1696_T
gi|56160529|ref|AC_000008.1|	1697_T
gi|56160529|ref|AC_000008.1|	1698_G
gi|56160529|ref|AC_000008.1|	1699_G
gi|56160529|ref|AC_000008.1|	1700_T
gi|56160529|ref|AC_000008.1|	1701_T
gi|56160529|ref|AC_000008.1|	1702_A
gi|56160529|ref|AC_000008.1|	1703_C
gi|56160529|ref|AC_000008.1|	1704_A
gi|56160529|ref|AC_000008.1|	1705_T
gi|56160529|ref|AC_000008.1|	1706_C
gi|56160529|ref|AC_000008.1|	1707_T
gi|56160529|ref|AC_000008.1|	1708_G
gi|56160529|ref|AC_000008.1|	1709_A							3
gi|56160529|ref|AC_000008.1|	1710_C							4
gi|56160529|ref|AC_000008.1|	1711_C							2
gi|56160529|ref|AC_000008.1|	1712_T							12
gi|56160529|ref|AC_000008.1|	1713_C							50
gi|56160529|ref|AC_000008.1|	1714_A							199
gi|56160529|ref|AC_000008.1|	1715_T	3349						1403
gi|56160529|ref|AC_000008.1|	1716_G							587
gi|56160529|ref|AC_000008.1|	1717_G							852
gi|56160529|ref|AC_000008.1|	1718_A							89
gi|56160529|ref|AC_000008.1|	1719_G							21
gi|56160529|ref|AC_000008.1|	1720_G							4
gi|56160529|ref|AC_000008.1|	1721_C
gi|56160529|ref|AC_000008.1|	1722_T							12
gi|56160529|ref|AC_000008.1|	1723_T							13
gi|56160529|ref|AC_000008.1|	1724_G							11
gi|56160529|ref|AC_000008.1|	1725_G							31
gi|56160529|ref|AC_000008.1|	1726_G							21
gi|56160529|ref|AC_000008.1|	1727_A							20
gi|56160529|ref|AC_000008.1|	1728_G							11
gi|56160529|ref|AC_000008.1|	1729_T
gi|56160529|ref|AC_000008.1|	1730_G							4
gi|56160529|ref|AC_000008.1|	1731_T
gi|56160529|ref|AC_000008.1|	1732_T	47						12
gi|56160529|ref|AC_000008.1|	1733_T							7
gi|56160529|ref|AC_000008.1|	1734_G							3
gi|56160529|ref|AC_000008.1|	1735_G							8
gi|56160529|ref|AC_000008.1|	1736_A							2
gi|56160529|ref|AC_000008.1|	1737_A							2
gi|56160529|ref|AC_000008.1|	1738_G							3
gi|56160529|ref|AC_000008.1|	1739_A
gi|56160529|ref|AC_000008.1|	1740_T
gi|56160529|ref|AC_000008.1|	1741_T
gi|56160529|ref|AC_000008.1|	1742_T							3
gi|56160529|ref|AC_000008.1|	1743_T							1
gi|56160529|ref|AC_000008.1|	1744_T							3
gi|56160529|ref|AC_000008.1|	1745_C							1
gi|56160529|ref|AC_000008.1|	1746_T
gi|56160529|ref|AC_000008.1|	1747_G							2
gi|56160529|ref|AC_000008.1|	1748_C
gi|56160529|ref|AC_000008.1|	1749_T							2
gi|56160529|ref|AC_000008.1|	1750_G
gi|56160529|ref|AC_000008.1|	1751_T							1
gi|56160529|ref|AC_000008.1|	1752_G							3
gi|56160529|ref|AC_000008.1|	1753_C
gi|56160529|ref|AC_000008.1|	1754_G			1				2		1
gi|56160529|ref|AC_000008.1|	1755_T
gi|56160529|ref|AC_000008.1|	1756_A
gi|56160529|ref|AC_000008.1|	1757_A							1
gi|56160529|ref|AC_000008.1|	1758_C
gi|56160529|ref|AC_000008.1|	1759_T							5
gi|56160529|ref|AC_000008.1|	1760_T							2
gi|56160529|ref|AC_000008.1|	1761_G	26						6
gi|56160529|ref|AC_000008.1|	1762_C
gi|56160529|ref|AC_000008.1|	1763_T							1
gi|56160529|ref|AC_000008.1|	1764_G							3
gi|56160529|ref|AC_000008.1|	1765_G							4
gi|56160529|ref|AC_000008.1|	1766_A
gi|56160529|ref|AC_000008.1|	1767_A							3
gi|56160529|ref|AC_000008.1|	1768_C							1
gi|56160529|ref|AC_000008.1|	1769_A							4
gi|56160529|ref|AC_000008.1|	1770_G
gi|56160529|ref|AC_000008.1|	1771_A
gi|56160529|ref|AC_000008.1|	1772_G							2
gi|56160529|ref|AC_000008.1|	1773_C
gi|56160529|ref|AC_000008.1|	1774_T
gi|56160529|ref|AC_000008.1|	1775_C
gi|56160529|ref|AC_000008.1|	1776_T
gi|56160529|ref|AC_000008.1|	1777_A
gi|56160529|ref|AC_000008.1|	1778_A
gi|56160529|ref|AC_000008.1|	1779_C
gi|56160529|ref|AC_000008.1|	1780_A	52						17
gi|56160529|ref|AC_000008.1|	1781_G							8
gi|56160529|ref|AC_000008.1|	1782_T
gi|56160529|ref|AC_000008.1|	1783_A							2
gi|56160529|ref|AC_000008.1|	1784_C							2
gi|56160529|ref|AC_000008.1|	1785_C							3
gi|56160529|ref|AC_000008.1|	1786_T
gi|56160529|ref|AC_000008.1|	1787_C							1
gi|56160529|ref|AC_000008.1|	1788_T
gi|56160529|ref|AC_000008.1|	1789_T							1
gi|56160529|ref|AC_000008.1|	1790_G							1
gi|56160529|ref|AC_000008.1|	1791_G
gi|56160529|ref|AC_000008.1|	1792_T
gi|56160529|ref|AC_000008.1|	1793_T							1
gi|56160529|ref|AC_000008.1|	1794_T
gi|56160529|ref|AC_000008.1|	1795_T							2
gi|56160529|ref|AC_000008.1|	1796_G
gi|56160529|ref|AC_000008.1|	1797_G							2
gi|56160529|ref|AC_000008.1|	1798_A							1
gi|56160529|ref|AC_000008.1|	1799_G							4
gi|56160529|ref|AC_000008.1|	1800_G							2
gi|56160529|ref|AC_000008.1|	1801_T
gi|56160529|ref|AC_000008.1|	1802_T
gi|56160529|ref|AC_000008.1|	1803_T	26						4
gi|56160529|ref|AC_000008.1|	1804_C
gi|56160529|ref|AC_000008.1|	1805_T							3
gi|56160529|ref|AC_000008.1|	1806_G
gi|56160529|ref|AC_000008.1|	1807_T
gi|56160529|ref|AC_000008.1|	1808_G							1
gi|56160529|ref|AC_000008.1|	1809_G							2
gi|56160529|ref|AC_000008.1|	1810_G							2
gi|56160529|ref|AC_000008.1|	1811_G
gi|56160529|ref|AC_000008.1|	1812_C
gi|56160529|ref|AC_000008.1|	1813_T							1
gi|56160529|ref|AC_000008.1|	1814_C							1
gi|56160529|ref|AC_000008.1|	1815_A
gi|56160529|ref|AC_000008.1|	1816_T							1
gi|56160529|ref|AC_000008.1|	1817_C							1
gi|56160529|ref|AC_000008.1|	1818_C							1
gi|56160529|ref|AC_000008.1|	1819_C
gi|56160529|ref|AC_000008.1|	1820_A
gi|56160529|ref|AC_000008.1|	1821_G	1						1
gi|56160529|ref|AC_000008.1|	1822_G
gi|56160529|ref|AC_000008.1|	1823_C
gi|56160529|ref|AC_000008.1|	1824_A
gi|56160529|ref|AC_000008.1|	1825_A							1
gi|56160529|ref|AC_000008.1|	1826_A
gi|56160529|ref|AC_000008.1|	1827_G
gi|56160529|ref|AC_000008.1|	1828_T
gi|56160529|ref|AC_000008.1|	1829_T							1
gi|56160529|ref|AC_000008.1|	1830_A
gi|56160529|ref|AC_000008.1|	1831_G
gi|56160529|ref|AC_000008.1|	1832_T
gi|56160529|ref|AC_000008.1|	1833_C
gi|56160529|ref|AC_000008.1|	1834_T
gi|56160529|ref|AC_000008.1|	1835_G							1
gi|56160529|ref|AC_000008.1|	1836_C
gi|56160529|ref|AC_000008.1|	1837_A	5						2
gi|56160529|ref|AC_000008.1|	1838_G
gi|56160529|ref|AC_000008.1|	1839_A
gi|56160529|ref|AC_000008.1|	1840_A
gi|56160529|ref|AC_000008.1|	1841_T							1
gi|56160529|ref|AC_000008.1|	1842_T
gi|56160529|ref|AC_000008.1|	1843_A
gi|56160529|ref|AC_000008.1|	1844_A
gi|56160529|ref|AC_000008.1|	1845_G							2
gi|56160529|ref|AC_000008.1|	1846_G							1
gi|56160529|ref|AC_000008.1|	1847_A
gi|56160529|ref|AC_000008.1|	1848_G
gi|56160529|ref|AC_000008.1|	1849_G							1
gi|56160529|ref|AC_000008.1|	1850_A
gi|56160529|ref|AC_000008.1|	1851_T
gi|56160529|ref|AC_000008.1|	1852_T
gi|56160529|ref|AC_000008.1|	1853_A							1
gi|56160529|ref|AC_000008.1|	1854_C							1
gi|56160529|ref|AC_000008.1|	1855_A
gi|56160529|ref|AC_000008.1|	1856_A	23						4
gi|56160529|ref|AC_000008.1|	1857_G			1				1		1
gi|56160529|ref|AC_000008.1|	1858_T
gi|56160529|ref|AC_000008.1|	1859_G							1
gi|56160529|ref|AC_000008.1|	1860_G
gi|56160529|ref|AC_000008.1|	1861_G							2
gi|56160529|ref|AC_000008.1|	1862_A
gi|56160529|ref|AC_000008.1|	1863_A
gi|56160529|ref|AC_000008.1|	1864_T
gi|56160529|ref|AC_000008.1|	1865_T
gi|56160529|ref|AC_000008.1|	1866_T							1
gi|56160529|ref|AC_000008.1|	1867_G							4
gi|56160529|ref|AC_000008.1|	1868_A							1
gi|56160529|ref|AC_000008.1|	1869_A							1
gi|56160529|ref|AC_000008.1|	1870_G							1
gi|56160529|ref|AC_000008.1|	1871_A
gi|56160529|ref|AC_000008.1|	1872_G
gi|56160529|ref|AC_000008.1|	1873_C
gi|56160529|ref|AC_000008.1|	1874_T
gi|56160529|ref|AC_000008.1|	1875_T							1
gi|56160529|ref|AC_000008.1|	1876_T
gi|56160529|ref|AC_000008.1|	1877_T
gi|56160529|ref|AC_000008.1|	1878_G							1
gi|56160529|ref|AC_000008.1|	1879_A	13						3
gi|56160529|ref|AC_000008.1|	1880_A							1
gi|56160529|ref|AC_000008.1|	1881_A
gi|56160529|ref|AC_000008.1|	1882_T
gi|56160529|ref|AC_000008.1|	1883_C							2
gi|56160529|ref|AC_000008.1|	1884_C							1
gi|56160529|ref|AC_000008.1|	1885_T
gi|56160529|ref|AC_000008.1|	1886_G			8						8
gi|56160529|ref|AC_000008.1|	1887_T
gi|56160529|ref|AC_000008.1|	1888_G
gi|56160529|ref|AC_000008.1|	1889_G			272						272
gi|56160529|ref|AC_000008.1|	1890_T
gi|56160529|ref|AC_000008.1|	1891_G							2
gi|56160529|ref|AC_000008.1|	1892_A							2
gi|56160529|ref|AC_000008.1|	1893_G
gi|56160529|ref|AC_000008.1|	1894_C
gi|56160529|ref|AC_000008.1|	1895_T
gi|56160529|ref|AC_000008.1|	1896_G
gi|56160529|ref|AC_000008.1|	1897_T							1
gi|56160529|ref|AC_000008.1|	1898_T
gi|56160529|ref|AC_000008.1|	1899_T							1
gi|56160529|ref|AC_000008.1|	1900_G	5						2
gi|56160529|ref|AC_000008.1|	1901_A
gi|56160529|ref|AC_000008.1|	1902_T
gi|56160529|ref|AC_000008.1|	1903_T
gi|56160529|ref|AC_000008.1|	1904_C
gi|56160529|ref|AC_000008.1|	1905_T							1
gi|56160529|ref|AC_000008.1|	1906_T							1
gi|56160529|ref|AC_000008.1|	1907_T							1
gi|56160529|ref|AC_000008.1|	1908_G
gi|56160529|ref|AC_000008.1|	1909_A
gi|56160529|ref|AC_000008.1|	1910_A
gi|56160529|ref|AC_000008.1|	1911_T
gi|56160529|ref|AC_000008.1|	1912_C
gi|56160529|ref|AC_000008.1|	1913_T
gi|56160529|ref|AC_000008.1|	1914_G
gi|56160529|ref|AC_000008.1|	1915_G
gi|56160529|ref|AC_000008.1|	1916_G							1
gi|56160529|ref|AC_000008.1|	1917_T
gi|56160529|ref|AC_000008.1|	1918_C							1
gi|56160529|ref|AC_000008.1|	1919_A
gi|56160529|ref|AC_000008.1|	1920_C							2
gi|56160529|ref|AC_000008.1|	1921_C	8						2
gi|56160529|ref|AC_000008.1|	1922_A							1
gi|56160529|ref|AC_000008.1|	1923_G
gi|56160529|ref|AC_000008.1|	1924_G
gi|56160529|ref|AC_000008.1|	1925_C
gi|56160529|ref|AC_000008.1|	1926_G							1
gi|56160529|ref|AC_000008.1|	1927_C
gi|56160529|ref|AC_000008.1|	1928_T
gi|56160529|ref|AC_000008.1|	1929_T
gi|56160529|ref|AC_000008.1|	1930_T
gi|56160529|ref|AC_000008.1|	1931_T
gi|56160529|ref|AC_000008.1|	1932_C							2
gi|56160529|ref|AC_000008.1|	1933_C							2
gi|56160529|ref|AC_000008.1|	1934_A							1
gi|56160529|ref|AC_000008.1|	1935_A							2
gi|56160529|ref|AC_000008.1|	1936_G
gi|56160529|ref|AC_000008.1|	1937_A	19						3
gi|56160529|ref|AC_000008.1|	1938_G							1
gi|56160529|ref|AC_000008.1|	1939_A
gi|56160529|ref|AC_000008.1|	1940_A							1
gi|56160529|ref|AC_000008.1|	1941_G							1
gi|56160529|ref|AC_000008.1|	1942_G			1				1		1
gi|56160529|ref|AC_000008.1|	1943_T
gi|56160529|ref|AC_000008.1|	1944_C							1
gi|56160529|ref|AC_000008.1|	1945_A
gi|56160529|ref|AC_000008.1|	1946_T
gi|56160529|ref|AC_000008.1|	1947_C							2
gi|56160529|ref|AC_000008.1|	1948_A
gi|56160529|ref|AC_000008.1|	1949_A
gi|56160529|ref|AC_000008.1|	1950_G
gi|56160529|ref|AC_000008.1|	1951_A
gi|56160529|ref|AC_000008.1|	1952_C
gi|56160529|ref|AC_000008.1|	1953_T
gi|56160529|ref|AC_000008.1|	1954_T							2
gi|56160529|ref|AC_000008.1|	1955_T
gi|56160529|ref|AC_000008.1|	1956_G							1
gi|56160529|ref|AC_000008.1|	1957_G							1
gi|56160529|ref|AC_000008.1|	1958_A
gi|56160529|ref|AC_000008.1|	1959_T							1
gi|56160529|ref|AC_000008.1|	1960_T
gi|56160529|ref|AC_000008.1|	1961_T
gi|56160529|ref|AC_000008.1|	1962_T	10						2
gi|56160529|ref|AC_000008.1|	1963_T							2
gi|56160529|ref|AC_000008.1|	1964_C
gi|56160529|ref|AC_000008.1|	1965_C
gi|56160529|ref|AC_000008.1|	1966_A
gi|56160529|ref|AC_000008.1|	1967_C							1
gi|56160529|ref|AC_000008.1|	1968_A
gi|56160529|ref|AC_000008.1|	1969_C
gi|56160529|ref|AC_000008.1|	1970_C
gi|56160529|ref|AC_000008.1|	1971_G
gi|56160529|ref|AC_000008.1|	1972_G							1
gi|56160529|ref|AC_000008.1|	1973_G
gi|56160529|ref|AC_000008.1|	1974_G
gi|56160529|ref|AC_000008.1|	1975_C
gi|56160529|ref|AC_000008.1|	1976_G							2
gi|56160529|ref|AC_000008.1|	1977_C							1
gi|56160529|ref|AC_000008.1|	1978_G
gi|56160529|ref|AC_000008.1|	1979_C							1
gi|56160529|ref|AC_000008.1|	1980_T
gi|56160529|ref|AC_000008.1|	1981_G
gi|56160529|ref|AC_000008.1|	1982_C							1
gi|56160529|ref|AC_000008.1|	1983_G
gi|56160529|ref|AC_000008.1|	1984_G							1
gi|56160529|ref|AC_000008.1|	1985_C
gi|56160529|ref|AC_000008.1|	1986_T	14						2
gi|56160529|ref|AC_000008.1|	1987_G							1
gi|56160529|ref|AC_000008.1|	1988_C
gi|56160529|ref|AC_000008.1|	1989_T
gi|56160529|ref|AC_000008.1|	1990_G
gi|56160529|ref|AC_000008.1|	1991_T
gi|56160529|ref|AC_000008.1|	1992_T
gi|56160529|ref|AC_000008.1|	1993_G
gi|56160529|ref|AC_000008.1|	1994_C
gi|56160529|ref|AC_000008.1|	1995_T
gi|56160529|ref|AC_000008.1|	1996_T
gi|56160529|ref|AC_000008.1|	1997_T
gi|56160529|ref|AC_000008.1|	1998_T
gi|56160529|ref|AC_000008.1|	1999_T							1
[truncated: 33,749 more rows]

## Sheet: 24h TSS analysis
Position	E1A (499)	E1B (1702)	IX (3582)	IVa2 (r5836)	IVa2 (r5836)	MLP (6049)	E2-L (r25907)	E2-L (r25907)	L4P (26114)	E2-E (r27051)	E2-E (r27051)	E3 (27570)	UXP (r31062)	UXP (r31062)	E4 (r35608)	E4 (r35608)	E1A (499)	E1B (1702)	IX (3582)	IVa2 (r5838)	IVa2 (r5836)	MLP (6049)	E2-L (r25908)	E2-L (r25908)	L4P (26114)	E2-E (r27051)	E2-E (r27051)	E3 (27570)	UXP (r31062)	UXP (r31062)	E4 (r35608)	E4 (r35608)
-5				-3	1	5	-12	1	3	-12	14	8	-3	1			0	0	0	0.0975293	0.0325098	0.010561	0.307141	0.0255951	1.20482	0.154063	0.179741	0.27482	0.377358	0.125786	0	0
-4	1			-2		2	-4	1	1	-13	15	1	-8	2			0.325733	0	0	0.0650195	0	0.0042244	0.10238	0.0255951	0.401606	0.166902	0.192579	0.0343525	1.00629	0.251572	0	0
-3				-5			-3	1		-8	8	6	-2		-2		0	0	0	0.162549	0	0	0.0767853	0.0255951	0	0.102709	0.102709	0.206115	0.251572	0	0.21692	0
-2				-18	10	1	-5	4	2	-14	3	6	-23		-2		0	0	0	0.585176	0.325098	0.0021122	0.127975	0.10238	0.803213	0.179741	0.0385159	0.206115	2.89308	0	0.21692	0
-1				-38	4		-7	1		-11	13	2	-2	5	-3	1	0	0	0	1.23537	0.130039	0	0.179166	0.0255951	0	0.141225	0.166902	0.0687049	0.251572	0.628931	0.32538	0.10846
1				-193	1	4	-22		2	-88	5	3	-2	1	-2		0	0	0	6.27438	0.0325098	0.0084488	0.563092	0	0.803213	1.1298	0.0641931	0.103057	0.251572	0.125786	0.21692	0
2				-60	1	2	-68	3		-46	10	3	-6				0	0	0	1.95059	0.0325098	0.0042244	1.74047	0.0767853	0	0.590576	0.128386	0.103057	0.754717	0	0	0
3			2	-22	1	8	-60	2	1	-71		8	-7		-13	4	0	0	0.0365898	0.715215	0.0325098	0.0168976	1.53571	0.0511902	0.401606	0.911542	0	0.27482	0.880503	0	1.40998	0.433839
4			1	-53	1	2	-33	1	11	-22	1	7	-7		-4	8	0	0	0.0182949	1.72302	0.0325098	0.0042244	0.844638	0.0255951	4.41767	0.28245	0.0128386	0.240467	0.880503	0	0.433839	0.867679
5			1	-19	1	8	-185		13	-185	1	4	-2		-6	15	0	0	0.0182949	0.617685	0.0325098	0.0168976	4.73509	0	5.22088	2.37514	0.0128386	0.13741	0.251572	0	0.650759	1.6269
6				-24	4	23	-21	53		-14	7	2	-18		-4	61	0	0	0	0.780234	0.130039	0.0485806	0.537497	1.35654	0	0.179741	0.0898703	0.0687049	2.26415	0	0.433839	6.61605
7	1		2	-63	5	24	-70	59	3	-77	10	7	-3	2	-2	91	0.325733	0	0.0365898	2.04811	0.162549	0.0506928	1.79166	1.51011	1.20482	0.988574	0.128386	0.240467	0.377358	0.251572	0.21692	9.86985
8		3	1	-21	14	109	-6	55	1	-584	18	23	-36	2	-3	10	0	0.089579	0.0182949	0.682705	0.455137	0.23023	0.153571	1.40773	0.401606	7.49775	0.231095	0.790106	4.5283	0.251572	0.32538	1.0846
9		4	2	-21	88	297	-326	106		-408	98	37	-31	8	-17	56	0	0.119439	0.0365898	0.682705	2.86086	0.627323	8.344	2.71308	0	5.23816	1.25818	1.27104	3.89937	1.00629	1.84382	6.07375
10		2	829	-14	140	505	-207	46	2	-1703	180	36	-10	26	-54	55	0	0.0597193	15.1665	0.455137	4.55137	1.06666	5.29818	1.17737	0.803213	21.8642	2.31095	1.23669	1.25786	3.27044	5.85683	5.96529
11	15	12	218	-227	1431	298	-947	1026		-1008	283	517	-7	74	-40	160	4.88599	0.358316	3.98829	7.37971	46.5215	0.629436	24.2385	26.2606	0	12.9413	3.63333	17.7602	0.880503	9.30818	4.33839	17.3536
12	37	50	2571	-254	257	2868	-42	412	8	-301	1157	111	-34	97	-101	30	12.0521	1.49298	47.0362	8.25748	8.35501	6.05779	1.07499	10.5452	3.21285	3.86442	14.8543	3.81312	4.27673	12.2013	10.9544	3.2538
13	168	199	584	-80	80	14393	-118	118	3	-1401	1401	1365	-376	376	-178	178	54.7231	5.94207	10.6842	2.60078	2.60078	30.4009	3.02022	3.02022	1.20482	17.9869	17.9869	46.8911	47.2956	47.2956	19.3059	19.3059
14	17	1403	59	-257	254	6115	-412	42	13	-1157	301	214	-97	34	-30	101	5.53746	41.8931	1.0794	8.35501	8.25748	12.9161	10.5452	1.07499	5.22088	14.8543	3.86442	7.35143	12.2013	4.27673	3.2538	10.9544
15	20	587	660	-1431	227	8047	-1026	947	118	-283	1008	126	-74	7	-160	40	6.51466	17.5276	12.0746	46.5215	7.37971	16.9969	26.2606	24.2385	47.3896	3.63333	12.9413	4.32841	9.30818	0.880503	17.3536	4.33839
16	5	852	119	-140	14	1739	-46	207	25	-180	1703	41	-26	10	-55	54	1.62866	25.4404	2.17709	4.55137	0.455137	3.67312	1.17737	5.29818	10.0402	2.31095	21.8642	1.40845	3.27044	1.25786	5.96529	5.85683
17	10	89	8	-88	21	1067	-106	326	12	-98	408	94	-8	31	-56	17	3.25733	2.65751	0.146359	2.86086	0.682705	2.25372	2.71308	8.344	4.81928	1.25818	5.23816	3.22913	1.00629	3.89937	6.07375	1.84382
18	6	21	26	-14	21	5755	-55	6		-18	584	35	-2	36	-10	3	1.9544	0.627053	0.475668	0.455137	0.682705	12.1557	1.40773	0.153571	0	0.231095	7.49775	1.20234	0.251572	4.5283	1.0846	0.32538
19	6	4	243	-5	63	682	-59	70	1	-10	77	1	-2	3	-91	2	1.9544	0.119439	4.44566	0.162549	2.04811	1.44052	1.51011	1.79166	0.401606	0.128386	0.988574	0.0343525	0.251572	0.377358	9.86985	0.21692
20			8	-4	24	695	-53	21	3	-7	14	36		18	-61	4	0	0	0.146359	0.130039	0.780234	1.46798	1.35654	0.537497	1.20482	0.0898703	0.179741	1.23669	0	2.26415	6.61605	0.433839
21	7	12	21	-1	19	586		185	2	-1	185	39		2	-15	6	2.28013	0.358316	0.384193	0.0325098	0.617685	1.23775	0	4.73509	0.803213	0.0128386	2.37514	1.33975	0	0.251572	1.6269	0.650759
22	5	13	52	-1	53	639	-1	33	6	-1	22	58		7	-8	4	1.62866	0.388176	0.951336	0.0325098	1.72302	1.3497	0.0255951	0.844638	2.40964	0.0128386	0.28245	1.99244	0	0.880503	0.867679	0.433839
23	1	11	5	-1	22	703	-2	60	2		71	13		7	-4	13	0.325733	0.328456	0.0914746	0.0325098	0.715215	1.48488	0.0511902	1.53571	0.803213	0	0.911542	0.446582	0	0.880503	0.433839	1.40998
24		31	8	-1	60	210	-3	68	4	-10	46	50		6			0	0.925649	0.146359	0.0325098	1.95059	0.443562	0.0767853	1.74047	1.60643	0.128386	0.590576	1.71762	0	0.754717	0	0
25		21	2	-1	193	312		22	1	-5	88	13	-1	2		2	0	0.627053	0.0365898	0.0325098	6.27438	0.659006	0	0.563092	0.401606	0.0641931	1.1298	0.446582	0.125786	0.251572	0	0.21692
26		20	13	-4	38	678	-1	7	2	-13	11	16	-5	2	-1	3	0	0.597193	0.237834	0.130039	1.23537	1.43207	0.0255951	0.179166	0.803213	0.166902	0.141225	0.549639	0.628931	0.251572	0.10846	0.32538
27	4	11	5	-10	18	910	-4	5	1	-3	14	1		23		2	1.30293	0.328456	0.0914746	0.325098	0.585176	1.9221	0.10238	0.127975	0.401606	0.0385159	0.179741	0.0343525	0	2.89308	0	0.21692
28	3				5	656	-1	3		-8	8	11		2		2	0.977199	0	0	0	0.162549	1.3856	0.0255951	0.0767853	0	0.102709	0.102709	0.377877	0	0.251572	0	0.21692
29	1	4	8		2		-1	4	5	-15	13	9	-2	8			0.325733	0.119439	0.146359	0	0.0650195	0	0.0255951	0.10238	2.00803	0.192579	0.166902	0.309172	0.251572	1.00629	0	0
30			18	-1	3	1	-1	12	4	-14	12	8	-1	3			0	0	0.329308	0.0325098	0.0975293	0.0021122	0.0255951	0.307141	1.60643	0.179741	0.154063	0.27482	0.125786	0.377358	0	0
TOTAL	307	3349	5466	-3076	3076	47344	-3907	3907	249	-7789	7789	2911	-795	795	-922	922
																	Baker and Ziff 1981	Baker and Ziff 1981	Baker and Ziff 1981		Baker and Ziff 1981	Baker and Ziff 1981		Baker and Ziff 1981			Baker etal 1979	Baker and Ziff 1981				Baker and Ziff 1981
																			minor 3580		minor r5838			minor r25909			equal with r27050	minor 27568				minors at r35609/10/11/12/13
