# Supplementary material for: Deep splicing plasticity of the human adenovirus type 5 transcriptome drives virus evolution
Source: Commun Biol. 2020 Mar 13;3:124. doi: 10.1038/s42003-020-0849-9 (PMC7070027; doi:10.1038/s42003-020-0849-9)
Supplement: Supplementary file 4 — Supplementary Data 3 [file 42003_2020_849_MOESM4_ESM.xlsx]

## Sheet: 48h TSS analysis
Position	E1A (499)	E1B (1702)	IX (3582)	IVa2 (r5836)	IVa2 (r5836)	MLP (6049)	E2-L (r25907)	E2-L (r25907)	L4P (26114)	E2-E (r27051)	E2-E (r27051)	E3 (27570)	UXP (r31062)	UXP (r31062)	E4 (r35608)	E4 (r35608)	E1A (499)	E1B (1702)	IX (3582)	IVa2 (r5838)	IVa2 (r5836)	MLP (6049)	E2-L (r25908)	E2-L (r25908)	L4P (26114)	E2-E (r27051)	E2-E (r27051)	E3 (27570)	UXP (r31062)	UXP (r31062)	E4 (r35608)	E4 (r35608)
-5	2			-1		15	-8	1	11	-14	6	46	-3		-1		0.660066	0	0	0.0263783	0	0.00529562	0.39604	0.049505	2.27273	0.390298	0.167271	1.17527	0.460829	0	0.304878	0
-4	3	1			1	11	-2	2	7	-14	11	34	-5				0.990099	0.0200441	0	0	0.0263783	0.00388345	0.0990099	0.0990099	1.44628	0.390298	0.306663	0.868677	0.768049	0	0	0
-3				-6	2	1	-2		2		2	54	-8	1			0	0	0	0.15827	0.0527565	0.000353041	0.0990099	0	0.413223	0	0.0557569	1.37966	1.22888	0.15361	0	0
-2	1			-10	12	2	-2	2	2	-7	2	58	-18	4			0.330033	0	0	0.263783	0.316539	0.000706083	0.0990099	0.0990099	0.413223	0.195149	0.0557569	1.48186	2.76498	0.614439	0	0
-1				-40	5	3	-3	1	8	-4	3	14	-10		-1	1	0	0	0	1.05513	0.131891	0.00105912	0.148515	0.049505	1.65289	0.111514	0.0836353	0.35769	1.5361	0	0.304878	0.304878
1			1	-489		6	-22		11	-26	2	36	-2	1	-1	1	0	0	0.00418778	12.899	0	0.00211825	1.08911	0	2.27273	0.72484	0.0557569	0.919775	0.30722	0.15361	0.304878	0.304878
2		1		-21	2	13	-27	1	1	-33	5	26	-9				0	0.0200441	0	0.553944	0.0527565	0.00458954	1.33663	0.049505	0.206612	0.919989	0.139392	0.664282	1.38249	0	0	0
3			2	-23		12	-6	1	1	-53	2	58	-21		-1		0	0	0.00837556	0.6067	0	0.0042365	0.29703	0.049505	0.206612	1.47756	0.0557569	1.48186	3.22581	0	0.304878	0
4		1	3	-68		18	-8	1	15	-9		35	-6		-1	1	0	0.0200441	0.0125633	1.79372	0	0.00635474	0.39604	0.049505	3.09917	0.250906	0	0.894226	0.921659	0	0.304878	0.304878
5		2	1	-16	5	18	-40	1	12	-40		14	-7	1	-5	6	0	0.0400882	0.00418778	0.422052	0.131891	0.00635474	1.9802	0.049505	2.47934	1.11514	0	0.35769	1.07527	0.15361	1.52439	1.82927
6			2	-23	5	53	-18	17	2	-7	5	9	-8			39	0	0	0.00837556	0.6067	0.131891	0.0187112	0.891089	0.841584	0.413223	0.195149	0.139392	0.229944	1.22888	0	0	11.8902
7			9	-26	10	122	-22	32	13	-40	4	30		1	-8	22	0	0	0.03769	0.685835	0.263783	0.043071	1.08911	1.58416	2.68595	1.11514	0.111514	0.766479	0	0.15361	2.43902	6.70732
8		1	2	-10	29	392	-7	36	5	-250	5	40	-14			1	0	0.0200441	0.00837556	0.263783	0.76497	0.138392	0.346535	1.78218	1.03306	6.96961	0.139392	1.02197	2.15054	0	0	0.304878
9		4	11	-54	108	1654	-70	16	9	-179	55	16	-40	2	-4	11	0	0.0801764	0.0460656	1.42443	2.84885	0.58393	3.46535	0.792079	1.8595	4.99024	1.53331	0.408789	6.14439	0.30722	1.21951	3.35366
10		9	2494	-10	171	2857	-122	36	4	-1297	47	84	-21	13	-13	20	0	0.180397	10.4443	0.263783	4.51068	1.00864	6.0396	1.78218	0.826446	36.1583	1.31029	2.14614	3.22581	1.99693	3.96341	6.09756
11	10	8	1283	-148	2174	1782	-523	639	1	-198	140	539	-11	43	-11	55	3.30033	0.160353	5.37292	3.90398	57.3463	0.62912	25.8911	31.6337	0.206612	5.51993	3.90298	13.7711	1.68971	6.60522	3.35366	16.7683
12	36	39	11967	-121	101	13555	-19	249	27	-145	293	236	-65	228	-39	10	11.8812	0.78172	50.1152	3.19177	2.6642	4.78547	0.940594	12.3267	5.57851	4.04238	8.16839	6.02964	9.98464	35.023	11.8902	3.04878
13	165	279	765	-100	100	115144	-84	84	16	-689	689	1695	-109	109	-76	76	54.4554	5.5923	3.20365	2.63783	2.63783	40.6506	4.15842	4.15842	3.30579	19.2083	19.2083	43.3061	16.7435	16.7435	23.1707	23.1707
14	14	2303	205	-101	121	43456	-249	19	9	-293	145	119	-228	65	-10	39	4.62046	46.1616	0.858495	2.6642	3.19177	15.3418	12.3267	0.940594	1.8595	8.16839	4.04238	3.04037	35.023	9.98464	3.04878	11.8902
15	9	657	4374	-2174	148	11427	-639	523	196	-140	198	171	-43	11	-55	11	2.9703	13.169	18.3173	57.3463	3.90398	4.0342	31.6337	25.8911	40.4959	3.90298	5.51993	4.36893	6.60522	1.68971	16.7683	3.35366
16	3	1166	299	-171	10	17281	-36	122	46	-47	1297	67	-13	21	-20	13	0.990099	23.3714	1.25215	4.51068	0.263783	6.10091	1.78218	6.0396	9.50413	1.31029	36.1583	1.7118	1.99693	3.22581	6.09756	3.96341
17	22	216	75	-108	54	3599	-16	70	3	-55	179	116	-2	40	-11	4	7.26073	4.32952	0.314084	2.84885	1.42443	1.2706	0.792079	3.46535	0.619835	1.53331	4.99024	2.96372	0.30722	6.14439	3.35366	1.21951
18	7	81	289	-29	10	38302	-36	7	1	-5	250	23		14	-1		2.31023	1.62357	1.21027	0.76497	0.263783	13.5222	1.78218	0.346535	0.206612	0.139392	6.96961	0.587634	0	2.15054	0.304878	0
19	9	3	833	-10	26	2736	-32	22	8	-4	40	2	-1		-22	8	2.9703	0.0601323	3.48842	0.263783	0.685835	0.965921	1.58416	1.08911	1.65289	0.111514	1.11514	0.0510986	0.15361	0	6.70732	2.43902
20		3	137	-5	23	2714	-17	18	3	-5	7	41		8	-39		0	0.0601323	0.573726	0.131891	0.6067	0.958154	0.841584	0.891089	0.619835	0.139392	0.195149	1.04752	0	1.22888	11.8902	0
21	7	27	247	-5	16	2330	-1	40	2		40	67	-1	7	-6	5	2.31023	0.541191	1.03438	0.131891	0.422052	0.822586	0.049505	1.9802	0.413223	0	1.11514	1.7118	0.15361	1.07527	1.82927	1.52439
22	5	26	294		68	3411	-1	8	15		9	149		6	-1	1	1.65017	0.521147	1.23121	0	1.79372	1.20422	0.049505	0.39604	3.09917	0	0.250906	3.80685	0	0.921659	0.304878	0.304878
23	1	10	70		23	1360	-1	6	9	-2	53	38		21		1	0.330033	0.200441	0.293145	0	0.6067	0.480136	0.049505	0.29703	1.8595	0.0557569	1.47756	0.970874	0	3.22581	0	0.304878
24		68	145	-2	21	752	-1	27	11	-5	33	49		9			0	1.363	0.607228	0.0527565	0.553944	0.265487	0.049505	1.33663	2.27273	0.139392	0.919989	1.25192	0	1.38249	0	0
25		23	75		489	3162		22	5	-2	26	15	-1	2	-1	1	0	0.461014	0.314084	0	12.899	1.11632	0	1.08911	1.03306	0.0557569	0.72484	0.38324	0.15361	0.30722	0.304878	0.304878
26		36	46	-5	40	3697	-1	3	6	-3	4	7	-4	10	-1	1	0	0.721587	0.192638	0.131891	1.05513	1.30519	0.049505	0.148515	1.23967	0.0836353	0.111514	0.178845	0.614439	1.5361	0.304878	0.304878
27	3	8	75	-12	10	5215	-2	2	1	-2	7	2		18			0.990099	0.160353	0.314084	0.316539	0.263783	1.84111	0.0990099	0.0990099	0.206612	0.0557569	0.195149	0.0510986	0	2.76498	0	0
28		1	14	-2	6	8146		2	5	-2		7	-1	8			0	0.0200441	0.0586289	0.0527565	0.15827	2.87587	0	0.0990099	1.03306	0.0557569	0	0.178845	0.15361	1.22888	0	0
29		11	26	-1		2	-2	2	6	-11	14	11		5			0	0.220485	0.108882	0.0263783	0	0.000706083	0.0990099	0.0990099	1.23967	0.306663	0.390298	0.281042	0	0.768049	0	0
30	6	5	135		1	5	-1	8	11	-6	14	6		3		1	1.9802	0.10022	0.56535	0	0.0263783	0.00176521	0.049505	0.39604	2.27273	0.167271	0.390298	0.153296	0	0.460829	0	0.304878
TOTAL	303	4989	23879	-3791	3791	283253	-2020	2020	484	-3587	3587	3914	-651	651	-328	328
																	Baker and Ziff 1981	Baker and Ziff 1981	Baker and Ziff 1981		Baker and Ziff 1981	Baker and Ziff 1981		Baker and Ziff 1981			Baker etal 1979	Baker and Ziff 1981				Baker and Ziff 1981
																			minor 3580		minor r5838			minor r25909			equal with r27050	minor 27568				minors at r35609/10/11/12/13
