# Supplementary material for: Deep splicing plasticity of the human adenovirus type 5 transcriptome drives virus evolution
Source: Commun Biol. 2020 Mar 13;3:124. doi: 10.1038/s42003-020-0849-9 (PMC7070027; doi:10.1038/s42003-020-0849-9)
Supplement: Supplementary file 6 — Supplementary Data 5 [file 42003_2020_849_MOESM6_ESM.xlsx]

## Sheet: Legend
Supplemtary Data 5
Time course dataset comprising the "count of translated features" tables from each time point into one unified table. Also included here are individual tabs where the data has been extracted to form the basis of tables in the main figures and tables as well as sevelar assertions in the text as indicated within the main text.

## Sheet: 16_24_48 hpi all
Feature	Count 16hpi	Percent of total 16hpi	Average poly A length of the dominant transcript 16hpi	Count 24hpi	Percent of total 24hpi	Average poly A length of the dominant transcript 24hpi	Count 48hpi	Percent of total 48hpi	Average poly A length of the dominant transcript 48hpi		combined_16_24_48 Ad5_16hpi_15_0_20pA_named_ssc.count_of_translated_features.txt Ad5_24hpi_15_0_20pA_named_ssc.count_of_translated_features.txt Ad5_48hpi_15_0_20pA_named_ssc.count_of_translated_features.txt
DBP(E2A)	7375	29.5	97	13671	11.9938	84	6913	1.2468	66
none from list	2826	11.304	126	14731	12.9238	97	87101	15.71	84
E3_CR1_alpha_2nd_M	1933	7.732	157	1631	1.4309	117	2466	0.4447	95
E4_orf3	1768	7.072	100	480	0.4211	100	103	0.0185	104
E3_12.5K	1154	4.616	140	912	0.8001	106	392	0.0707	93
E1b_19K	642	2.568	111	3076	2.6986	89	3861	0.6963	51
DBP(E2A)_2nd_M	631	2.524	96	493	0.4325	74	249	0.0449	54
100K(L4)	612	2.448	152	4147	3.6382	117	13062	2.3559	84
Possible 5' truncation of DBP(E2A)	595	2.38	91	931	0.8167	91	914	0.1648	78
33K_full_length_(L4)	482	1.928	142	4385	3.847	108	19658	3.5456	73
preVII(L2)	357	1.428	144	5814	5.1007	99	17351	3.1295	80
E4_orf4	348	1.392	105	98	0.0859	121	14	0.0025	74
i-leader_protein	302	1.208	171	2277	1.9976	121	6566	1.1842	76
hexon(L3)	276	1.104	186	4891	4.2909	149	42736	7.708	101
pIX	265	1.06	140	5216	4.5761	116	15333	2.7655	83
52/55K(L1)	259	1.036	163	2668	2.3406	123	6829	1.2317	75
fibre(L5)	242	0.968	174	6262	5.4938	130	68141	12.2902	89
E3_CR1_alpha	237	0.948	137	257	0.2254	197	785	0.1415	164
IVa2	231	0.924	109	2523	2.2134	86	2985	0.5383	66
pV(L2)	218	0.872	130	3945	3.461	98	12798	2.3083	78
E3_13.4K_2nd_M	199	0.796	110	361	0.3167	121	3061	0.552	77
preX(L2)	183	0.732	158	5556	4.8744	126	44857	8.0906	83
E1a_13S	176	0.704	94	90	0.0789	95	54	0.0097	108
33K_2nd_exon(L4)	174	0.696	147	2116	1.8564	121	13403	2.4174	81
penton_base(L2)	165	0.66	139	2386	2.0932	109	7595	1.3698	90
Possible 3' truncation of DBP(E2A)	146	0.584	94	74	0.0649	95	74	0.0133	82
E4_orf2	140	0.56	115	44	0.0386	135	8	0.0014	142
Possible 3' truncation of pIX	128	0.512	132	277	0.243	110	8676	1.5648	83
Possible 3' truncation of IVa2	121	0.484	125	778	0.6825	106	1344	0.2424	89
E4_orf1	119	0.476	170	35	0.0307	136	8	0.0014	166
E3_14.5K_2nd_M	111	0.444	111	464	0.407	118	1520	0.2741	94
Possible 5' truncation of preVIII(L4)	105	0.42	134	624	0.5474	110	4243	0.7652	82
E3_gp19K	104	0.416	155	108	0.0947	128	198	0.0357	116
E1a_12S	103	0.412	95	147	0.1289	98	77	0.0138	71
E3_RID1_beta(14.6K)	103	0.412	138	122	0.107	101	550	0.0992	127
Possible 5' truncation of hexon(L3)	99	0.396	219	2107	1.8485	162	21953	3.9595	115
Possible 5' truncation of pV(L2)	99	0.396	133	2162	1.8967	104	9711	1.7515	87
22K(L4)	98	0.392	87	347	0.3044	83	1341	0.2418	73
Possible 5' truncation of E4_orf6	78	0.312	70	24	0.021	144	3	0.0005	107
Possible 5' truncation of 52/55K(L1)	78	0.312	210	771	0.6764	127	2222	0.4007	81
UXP	68	0.272	124	718	0.6299	87	586	0.1056	61
preVIII(L4)	67	0.268	142	767	0.6729	127	6499	1.1721	79
Possible 5' truncation of 100K(L4)	64	0.256	142	519	0.4553	104	1891	0.341	88
Possible 3' truncation of E3_12.5K	63	0.252	134	369	0.3237	133	4651	0.8388	79
fibre(L5)_2nd_M	61	0.244	175	1286	1.1282	130	13397	2.4163	82
Possible 5' truncation of preIIIa(L1)	61	0.244	132	646	0.5667	144	2990	0.5392	71
E4_orf6/7	60	0.24	83	208	0.1824	95	153	0.0275	101
Possible 5' truncation of pol(E2B)	59	0.236	102	272	0.2386	100	248	0.0447	74
Possible 5' truncation of 33K_full_length_(L4)	56	0.224	139	492	0.4316	124	2600	0.4689	78
Possible 5' truncation of E3_13.4K	54	0.216	129	52	0.0456	127	303	0.0546	136
E3_14.5K	51	0.204	152	369	0.3237	141	3413	0.6155	115
Possible 5' truncation of E3_gp19K	51	0.204	174	64	0.0561	160	135	0.0243	132
E4_orf6	48	0.192	105	38	0.0333	139	7	0.0012	61
preVI(L3)	45	0.18	184	1087	0.9536	144	10420	1.8794	106
Possible 5' truncation of 22K(L4)	40	0.16	135	202	0.1772	99	1240	0.2236	88
E3_13.4K	40	0.16	149	394	0.3456	123	6531	1.1779	88
preIIIa(L1)	40	0.16	194	1476	1.2949	136	4335	0.7818	72
Possible 5' truncation of fibre(L5)	39	0.156	145	768	0.6737	143	10329	1.8629	92
Possible 3' truncation of fibre(L5)	39	0.156	197	1491	1.308	147	11266	2.0319	93
E1b_13S(E1b-84R)	33	0.132	100	212	0.1859	109	268	0.0483	56
23K_protease(L3)	31	0.124	199	472	0.414	129	5480	0.9884	91
Possible 5' truncation of preVII(L2)	29	0.116	219	710	0.6228	106	3059	0.5517	90
Possible 5' truncation of penton_base(L2)	28	0.112	122	555	0.4869	101	1867	0.3367	96
E4_orf4_2nd_M	27	0.108	79	9	0.0078	101	2	0.0003	139
Possible 5' truncation of E3_14.5K	26	0.104	119	51	0.0447	105	366	0.066	85
Possible 3' truncation of preIIIa(L1)	25	0.1	186	58	0.0508	141	3748	0.676	73
E1b_22S(E1b 55K)	25	0.1	130	22	0.0193	45	14	0.0025	49
Possible 5' truncation of IVa2	23	0.092	118	169	0.1482	71	258	0.0465	95
Possible 5' truncation of E1b_22S(E1b 55K)	23	0.092	109	53	0.0464	130	49	0.0088	58
Possible 5' extension of pV(L2)	23	0.092	112	367	0.3219	102	2084	0.3758	90
Possible 5' truncation of E1a_13S	22	0.088	101	41	0.0359	99	1	0.0001	35
Possible 3' truncation of preX(L2)	21	0.084	163	162	0.1421	134	4336	0.782	82
33K_2nd_exon(L4)_2nd_M	20	0.08	135	187	0.164	129	1368	0.2467	85
E3_10.5K/ADP/CR1-beta	20	0.08	131	30	0.0263	157	132	0.0238	114
Possible 5' extension of pIX	19	0.076	125	253	0.2219	105	774	0.1396	66
Possible 3' truncation of E3_14.5K	18	0.072	139	157	0.1377	120	1580	0.2849	103
Possible 5' truncation of E4_orf3	18	0.072	66	10	0.0087	43	2	0.0003	103
preX(L2)_2nd_M	17	0.068	91	376	0.3298	103	1535	0.2768	80
Possible 5' truncation of 23K_protease(L3)	16	0.064	203	236	0.207	131	3001	0.5412	113
Possible 5' truncation of preX(L2)	16	0.064	146	244	0.214	91	3178	0.5732	65
E4_orf6_2nd_M	15	0.06	119	2	0.0017	116	2	0.0003	131
E3_RID1_beta(14.6K)_2nd_M	14	0.056	74	5	0.0043	116	57	0.0102	81
Possible 5' truncation of E3_RID1_beta(14.6K)	14	0.056	125	22	0.0193	90	86	0.0155	117
Possible 5' truncation of E1a_12S	14	0.056	105	35	0.0307	86	8	0.0014	154
E1a_9S	14	0.056	127	155	0.1359	97	310	0.0559	58
Possible 5' extension of 22K(L4)	13	0.052	118	109	0.0956	112	801	0.1444	89
Possible 5' extension of 33K_full_length_(L4)	12	0.048	152	149	0.1307	130	1007	0.1816	95
52/55K(L1)_2nd_M	11	0.044	226	47	0.0412	246	61	0.011	64
E4_orf3_2nd_M	10	0.04	148	3	0.0026	114	1	0.0001	30
E1b_novel-84R	9	0.036	147	21	0.0184	66	49	0.0088	37
Possible 5' truncation of E1b_19K	9	0.036	77	43	0.0377	83	44	0.0079	52
Possible 5' truncation of E4_orf6/7	9	0.036	76	5	0.0043	171	6	0.001	96
Possible 3' truncation of hexon(L3)	8	0.032	158	49	0.0429	142	267	0.0481	144
Possible 5' truncation of E1b_13S(E1b-84R)	7	0.028	140	57	0.05	118	131	0.0236	71
Possible 5' truncation of E4_orf2	7	0.028	86	2	0.0017	2500	0	0
pol(E2B)	5	0.02	162	2	0.0017	82	0	0
Possible 5' truncation of preVI(L3)	4	0.016	115	134	0.1175	214	1135	0.2047	109
Possible 3' truncation of 23K_protease(L3)	4	0.016	178	12	0.0105	109	829	0.1495	93
Possible 5' truncation of E4_orf1	4	0.016	70	2	0.0017	100	1	0.0001	50
pIX_2nd_M	4	0.016	162	24	0.021	111	55	0.0099	76
Possible 5' extension of fibre(L5)	4	0.016	187	85	0.0745	125	1361	0.2454	93
Possible 5' truncation of preTP(E2B)	4	0.016	83	2	0.0017	139	1	0.0001	92
Possible 5' extension of DBP(E2A)	4	0.016	123	35	0.0307	95	16	0.0028	53
Possible 3' truncation of 100K(L4)	3	0.012	66	23	0.0201	154	37	0.0066	115
hexon(L3)_2nd_M	2	0.008	198	26	0.0228	169	845	0.1524	111
E1a_9S_2nd_M	2	0.008	256	2	0.0017	125	5	0.0009	80
Possible 5' extension of 100K(L4)	2	0.008	49	2	0.0017	276	24	0.0043	216
Possible 3' truncation of 52/55K(L1)	2	0.008	30	4	0.0035	37	12	0.0021	112
Possible 3' truncation of E3_13.4K	2	0.008	171	71	0.0622	140	2465	0.4446	100
Possible 3' truncation of 33K_full_length_(L4)	2	0.008	160	11	0.0096	129	28	0.005	132
preTP(E2B)	2	0.008	110	2	0.0017	107	1	0.0001	97
E4_orf3/4	2	0.008	277	3	0.0026	27	0	0
Possible 3' truncation of UXP	1	0.004	142	8	0.007	75	19	0.0034	65
E4_orf6/7_2nd_M	1	0.004	2080	0	0		2	0.0003	143
33K_full_length_(L4)_2nd_M	1	0.004	119	9	0.0078	188	68	0.0122	91
Possible 5' truncation of i-leader_protein	1	0.004	159	13	0.0114	190	13	0.0023	50
Possible 3' truncation of E1a_12S	1	0.004	1140	0	0		1	0.0001	32
Possible 5' extension of E4_orf2	1	0.004	169	1	0.0008	2330	0	0
Possible 3' truncation of preVIII(L4)	1	0.004	1380	0	0		9	0.0016	34
Possible 3' truncation of penton_base(L2)	1	0.004	134	3	0.0026	117	26	0.0046	77
Possible 5' extension of preX(L2)	1	0.004	172	47	0.0412	106	327	0.0589	76
E1a_11S(217R)	1	0.004	57	1	0.0008	123	1	0.0001	54
E1b_14S(E1b-156R)	1	0.004	131	0	0		6	0.001	68
E1a_10S(171R)	1	0.004	145	9	0.0078	106	31	0.0055	59
E1b_14.5S(E1b-93R)	1	0.004	207	2	0.0017	289	8	0.0014	154
Possible 5' truncation of E1b_14S(E1b-156R)	1	0.004	160	1	0.0008	67	51	0.0091	92
Possible 3' truncation of E1a_13S	1	0.004	2510	0	0	0	0	0
UXP_2nd_M	1	0.004	52	5	0.0043	108	2	0.0003	22
Possible 3' truncation of E3_RID1_beta(14.6K)	0	0	0	0	0	0	9	0.0016	212
Possible 5' extension of preIIIa(L1)	0	0	0	0	0	0	2	0.0003	103
Possible 5' extension of hexon(L3)	0	0	0	0	0	0	1	0.0001	149
Possible 5' extension of IVa2	0	0	0	2	0.0017	136	4	0.0007	127
i-leader_protein_2nd_M	0	0	0	7	0.0061	142	6	0.001	39
Possible 3' truncation of E1b_19K	0	0	0	3	0.0026	167	32	0.0057	102
Possible 5' truncation of E1a_10S(171R)	0	0	0	0	0	0	48	0.0086	62
pV(L2)_2nd_M	0	0	0	0	0	0	14	0.0025	60
Possible 3' truncation of pV(L2)	0	0	0	1	0.0008	28	13	0.0023	36
Possible 3' extension of E3_12.5K	0	0	0	1	0.0008	560	0	0
Possible 5' extension of E3_14.5K	0	0	0	2	0.0017	174	77	0.0138	150
E1a_12S_2nd_M	0	0	0	3	0.0026	105	2	0.0003	262
E3_10.5K/ADP/CR1-beta_2nd_M	0	0	0	0	0	0	6	0.001	117
Possible 5' truncation of E1a_9S	0	0	0	5	0.0043	148	8	0.0014	43
Possible 5' extension of preTP(E2B)	0	0	0	1	0.0008	1720	0	0
Possible 5' extension of E1b_19K	0	0	0	2	0.0017	42	1	0.0001	26
Possible 3' extension of fibre(L5)	0	0	0	0	0	0	1	0.0001	45
preVII(L2)_2nd_M	0	0	0	5	0.0043	153	27	0.0048	171
Possible 5' truncation of E1a_11S(217R)	0	0	0	0	0	0	16	0.0028	47
preVI(L3)_2nd_M	0	0	0	13	0.0114	265	119	0.0214	161
Possible 3' truncation of preVII(L2)	0	0	0	3	0.0026	87	20	0.0036	27
Possible 3' extension of pIX	0	0	0	0	0	0	1	0.0001	83
Possible 5' extension of preVIII(L4)	0	0	0	1	0.0008	740	0	0
Possible 5' extension of preVI(L3)	0	0	0	0	0	0	1	0.0001	148
Possible 5' extension of 33K_2nd_exon(L4)	0	0	0	0	0	0	1	0.0001	48
pol(E2B)_2nd_M	0	0	0	1	0.0008	1290	0	0
Possible 3' truncation of i-leader_protein	0	0	0	0	0	0	30	0.0054	100
E3_RID1_alpha(10.4K)_2nd_M	0	0	0	0	0	0	8	0.0014	99
E1a_10S(171R)_2nd_M	0	0	0	0	0	0	1	0.0001	69
preIIIa(L1)_2nd_M	0	0	0	9	0.0078	146	62	0.0111	76
Possible 5' truncation of E1b_14.5S(E1b-93R)	0	0	0	2	0.0017	107	9	0.0016	71
Possible 5' truncation of pIX	0	0	0	24	0.021	115	74	0.0133	76
Possible 3' truncation of E4_orf3	0	0	0	2	0.0017	1550	0	0
Possible 3' extension of preX(L2)	0	0	0	0	0	0	1	0.0001	143
E3_gp19K_2nd_M	0	0	0	1	0.0008	201	16	0.0028	110
23K_protease(L3)_2nd_M	0	0	0	23	0.0201	177	242	0.0436	114
penton_base(L2)_2nd_M	0	0	0	7	0.0061	202	18	0.0032	135
Possible 3' truncation of E3_gp19K	0	0	0	1	0.0008	109	3	0.0005	36
Possible 5' truncation of E1b_novel-84R	0	0	0	6	0.0052	96	16	0.0028	40
Possible 3' truncation of 22K(L4)	0	0	0	0	0	0	1	0.0001	55
100K(L4)_2nd_M	0	0	0	3	0.0026	67	19	0.0034	101
Possible 3' extension of 100K(L4)	0	0	0	1	0.0008	1560	0	0
Possible 3' truncation of preVI(L3)	0	0	0	4	0.0035	94	46	0.0082	101
E1a_13S_2nd_M	0	0	0	2	0.0017	27	1	0.0001	273
preVIII(L4)_2nd_M	0	0	0	1	0.0008	109	9	0.0016	31
Possible 5' extension of 23K_protease(L3)	0	0	0	1	0.0008	208	3	0.0005	138
E3_RID1_alpha(10.4K)	0	0		13	0.0114	96	2	0.0003	186
Total of all features	25000			113983			554430

## Sheet: Classical proteins
Feature	Count 16hpi	Percent of total 16hpi	Average poly A length of the dominant transcript 16hpi	Count 24hpi	Percent of total 24hpi	Average poly A length of the dominant transcript 24hpi	Count 48hpi	Percent of total 48hpi	Average poly A length of the dominant transcript 48hpi
DBP(E2A)	7375	29.5	97	13671	11.9938	84	6913	1.2468	66
E4_orf3	1768	7.072	100	480	0.4211	100	103	0.0185	104
E3_12.5K	1154	4.616	140	912	0.8001	106	392	0.0707	93
E1b_19K	642	2.568	111	3076	2.6986	89	3861	0.6963	51
100K(L4)	612	2.448	152	4147	3.6382	117	13062	2.3559	84
33K_full_length_(L4)	482	1.928	142	4385	3.847	108	19658	3.5456	73
preVII(L2)	357	1.428	144	5814	5.1007	99	17351	3.1295	80
E4_orf4	348	1.392	105	98	0.0859	121	14	0.0025	74
i-leader_protein	302	1.208	171	2277	1.9976	121	6566	1.1842	76
hexon(L3)	276	1.104	186	4891	4.2909	149	42736	7.708	101
pIX	265	1.06	140	5216	4.5761	116	15333	2.7655	83
52/55K(L1)	259	1.036	163	2668	2.3406	123	6829	1.2317	75
fibre(L5)	242	0.968	174	6262	5.4938	130	68141	12.2902	89
E3_CR1_alpha	237	0.948	137	257	0.2254	197	785	0.1415	164
IVa2	231	0.924	109	2523	2.2134	86	2985	0.5383	66
pV(L2)	218	0.872	130	3945	3.461	98	12798	2.3083	78
preX(L2)	183	0.732	158	5556	4.8744	126	44857	8.0906	83
E1a_13S	176	0.704	94	90	0.0789	95	54	0.0097	108
33K_2nd_exon(L4)	174	0.696	147	2116	1.8564	121	13403	2.4174	81
penton_base(L2)	165	0.66	139	2386	2.0932	109	7595	1.3698	90
E4_orf2	140	0.56	115	44	0.0386	135	8	0.0014	142
E4_orf1	119	0.476	170	35	0.0307	136	8	0.0014	166
E3_gp19K	104	0.416	155	108	0.0947	128	198	0.0357	116
E1a_12S	103	0.412	95	147	0.1289	98	77	0.0138	71
E3_RID1_beta(14.6K)	103	0.412	138	122	0.107	101	550	0.0992	127
22K(L4)	98	0.392	87	347	0.3044	83	1341	0.2418	73
UXP	68	0.272	124	718	0.6299	87	586	0.1056	61
preVIII(L4)	67	0.268	142	767	0.6729	127	6499	1.1721	79
E4_orf6/7	60	0.24	83	208	0.1824	95	153	0.0275	101
E3_14.5K	51	0.204	152	369	0.3237	141	3413	0.6155	115
E4_orf6	48	0.192	105	38	0.0333	139	7	0.0012	61
preVI(L3)	45	0.18	184	1087	0.9536	144	10420	1.8794	106
E3_13.4K	40	0.16	149	394	0.3456	123	6531	1.1779	88
preIIIa(L1)	40	0.16	194	1476	1.2949	136	4335	0.7818	72
E1b_13S(E1b-84R)	33	0.132	100	212	0.1859	109	268	0.0483	56
23K_protease(L3)	31	0.124	199	472	0.414	129	5480	0.9884	91
E1b_22S(E1b 55K)	25	0.1	130	22	0.0193	45	14	0.0025	49
E3_10.5K/ADP/CR1-beta	20	0.08	131	30	0.0263	157	132	0.0238	114
E1a_9S	14	0.056	127	155	0.1359	97	310	0.0559	58
E1b_novel-84R	9	0.036	147	21	0.0184	66	49	0.0088	37
pol(E2B)	5	0.02	162	2	0.0017	82	0	0
preTP(E2B)	2	0.008	110	2	0.0017	107	1	0.0001	97
E1a_11S(217R)	1	0.004	57	1	0.0008	123	1	0.0001	54
E1b_14S(E1b-156R)	1	0.004	131	0	0		6	0.001	68
E1a_10S(171R)	1	0.004	145	9	0.0078	106	31	0.0055	59
E1b_14.5S(E1b-93R)	1	0.004	207	2	0.0017	289	8	0.0014	154
E4_orf3/4	2	0.008	277	3	0.0026	27	0	0
E3_RID1_alpha(10.4K)	0	0		13	0.0114	96	2	0.0003	186
Total of all features	25000			113983			554430

## Sheet: grouped by region
Feature	Count 16hpi	Percent of total 16hpi	Average poly A length of the dominant transcript 16hpi	Count 24hpi	Percent of total 24hpi	Average poly A length of the dominant transcript 24hpi	Count 48hpi	Percent of total 48hpi	Average poly A length of the dominant transcript 48hpi
E1a_13S	176	0.704	94	90	0.0789	95	54	0.0097	108
E1a_12S	103	0.412	95	147	0.1289	98	77	0.0138	71
E1a_9S	14	0.056	127	155	0.1359	97	310	0.0559	58
E1a_11S(217R)	1	0.004	57	1	0.0008	123	1	0.0001	54
E1a_10S(171R)	1	0.004	145	9	0.0078	106	31	0.0055	59
E1b_19K	642	2.568	111	3076	2.6986	89	3861	0.6963	51
E1b_13S(E1b-84R)	33	0.132	100	212	0.1859	109	268	0.0483	56
E1b_22S(E1b 55K)	25	0.1	130	22	0.0193	45	14	0.0025	49
E1b_novel-84R	9	0.036	147	21	0.0184	66	49	0.0088	37
E1b_14S(E1b-156R)	1	0.004	131	0	0		6	0.001	68
E1b_14.5S(E1b-93R)	1	0.004	207	2	0.0017	289	8	0.0014	154
DBP(E2A)	7375	29.5	97	13671	11.9938	84	6913	1.2468	66
pol(E2B)	5	0.02	162	2	0.0017	82	0	0
preTP(E2B)	2	0.008	110	2	0.0017	107	1	0.0001	97
E3_12.5K	1154	4.616	140	912	0.8001	106	392	0.0707	93
E3_CR1_alpha	237	0.948	137	257	0.2254	197	785	0.1415	164
E3_gp19K	104	0.416	155	108	0.0947	128	198	0.0357	116
E3_RID1_beta(14.6K)	103	0.412	138	122	0.107	101	550	0.0992	127
E3_14.5K	51	0.204	152	369	0.3237	141	3413	0.6155	115
E3_13.4K	40	0.16	149	394	0.3456	123	6531	1.1779	88
E3_10.5K/ADP/CR1-beta	20	0.08	131	30	0.0263	157	132	0.0238	114
E3_RID1_alpha(10.4K)	0	0		13	0.0114	96	2	0.0003	186
E4_orf3	1768	7.072	100	480	0.4211	100	103	0.0185	104
E4_orf4	348	1.392	105	98	0.0859	121	14	0.0025	74
E4_orf2	140	0.56	115	44	0.0386	135	8	0.0014	142
E4_orf1	119	0.476	170	35	0.0307	136	8	0.0014	166
E4_orf6/7	60	0.24	83	208	0.1824	95	153	0.0275	101
E4_orf6	48	0.192	105	38	0.0333	139	7	0.0012	61
E4_orf3/4	2	0.008	277	3	0.0026	27	0	0
IVa2	231	0.924	109	2523	2.2134	86	2985	0.5383	66
pIX	265	1.06	140	5216	4.5761	116	15333	2.7655	83
UXP	68	0.272	124	718	0.6299	87	586	0.1056	61
i-leader_protein	302	1.208	171	2277	1.9976	121	6566	1.1842	76
52/55K(L1)	259	1.036	163	2668	2.3406	123	6829	1.2317	75
preIIIa(L1)	40	0.16	194	1476	1.2949	136	4335	0.7818	72
preVII(L2)	357	1.428	144	5814	5.1007	99	17351	3.1295	80
pV(L2)	218	0.872	130	3945	3.461	98	12798	2.3083	78
preX(L2)	183	0.732	158	5556	4.8744	126	44857	8.0906	83
penton_base(L2)	165	0.66	139	2386	2.0932	109	7595	1.3698	90
hexon(L3)	276	1.104	186	4891	4.2909	149	42736	7.708	101
preVI(L3)	45	0.18	184	1087	0.9536	144	10420	1.8794	106
23K_protease(L3)	31	0.124	199	472	0.414	129	5480	0.9884	91
100K(L4)	612	2.448	152	4147	3.6382	117	13062	2.3559	84
33K_full_length_(L4)	482	1.928	142	4385	3.847	108	19658	3.5456	73
33K_2nd_exon(L4)	174	0.696	147	2116	1.8564	121	13403	2.4174	81
22K(L4)	98	0.392	87	347	0.3044	83	1341	0.2418	73
preVIII(L4)	67	0.268	142	767	0.6729	127	6499	1.1721	79
fibre(L5)	242	0.968	174	6262	5.4938	130	68141	12.2902	89

## Sheet: Percent expression
Feature	Percent of total 16hpi	Percent of total 24hpi	Percent of total 48hpi
E1a_13S	0.704	0.0789	0.0097
E1a_12S	0.412	0.1289	0.0138
E1a_9S	0.056	0.1359	0.0559
E1a_11S(217R)	0.004	0.0008	0.0001
E1a_10S(171R)	0.004	0.0078	0.0055
E1b_19K	2.568	2.6986	0.6963
E1b_13S(E1b-84R)	0.132	0.1859	0.0483
E1b_22S(E1b 55K)	0.1	0.0193	0.0025
E1b_novel-84R	0.036	0.0184	0.0088
E1b_14S(E1b-156R)	0.004	0	0.001
E1b_14.5S(E1b-93R)	0.004	0.0017	0.0014
DBP(E2A)	29.5	11.9938	1.2468
pol(E2B)	0.02	0.0017	0
preTP(E2B)	0.008	0.0017	0.0001
E3_12.5K	4.616	0.8001	0.0707
E3_CR1_alpha	0.948	0.2254	0.1415
E3_gp19K	0.416	0.0947	0.0357
E3_RID1_beta(14.6K)	0.412	0.107	0.0992
E3_14.5K	0.204	0.3237	0.6155
E3_13.4K	0.16	0.3456	1.1779
E3_10.5K/ADP/CR1-beta	0.08	0.0263	0.0238
E3_RID1_alpha(10.4K)	0	0.0114	0.0003
E4_orf3	7.072	0.4211	0.0185
E4_orf4	1.392	0.0859	0.0025
E4_orf2	0.56	0.0386	0.0014
E4_orf1	0.476	0.0307	0.0014
E4_orf6/7	0.24	0.1824	0.0275
E4_orf6	0.192	0.0333	0.0012
E4_orf3/4	0.008	0.0026	0
IVa2	0.924	2.2134	0.5383
pIX	1.06	4.5761	2.7655
UXP	0.272	0.6299	0.1056
i-leader_protein	1.208	1.9976	1.1842
52/55K(L1)	1.036	2.3406	1.2317
preIIIa(L1)	0.16	1.2949	0.7818
preVII(L2)	1.428	5.1007	3.1295
pV(L2)	0.872	3.461	2.3083
preX(L2)	0.732	4.8744	8.0906
penton_base(L2)	0.66	2.0932	1.3698
hexon(L3)	1.104	4.2909	7.708
preVI(L3)	0.18	0.9536	1.8794
23K_protease(L3)	0.124	0.414	0.9884
100K(L4)	2.448	3.6382	2.3559
33K_full_length_(L4)	1.928	3.847	3.5456
33K_2nd_exon(L4)	0.696	1.8564	2.4174
22K(L4)	0.392	0.3044	0.2418
preVIII(L4)	0.268	0.6729	1.1721
L4_TSS	0	0	0
fibre(L5)	0.968	5.4938	12.2902

## Sheet: Poly A length data
Feature	Average poly A 16hpi	Average poly A 24hpi	Average poly A 48hpi
E1a_13S	94	95	108
E1a_12S	95	98	71
E1a_9S	127	97	58
E1a_11S(217R)	57	123	54
E1a_10S(171R)	145	106	59
E1b_19K	111	89	51
E1b_13S(E1b-84R)	100	109	56
E1b_22S(E1b 55K)	130	45	49
E1b_novel-84R	147	66	37
E1b_14S(E1b-156R)	131		68
E1b_14.5S(E1b-93R)	207	289	154
DBP(E2A)	97	84	66
pol(E2B)	162	82
preTP(E2B)	110	107	97
E3_12.5K	140	106	93
E3_CR1_alpha	137	197	164
E3_gp19K	155	128	116
E3_RID1_beta(14.6K)	138	101	127
E3_14.5K	152	141	115
E3_13.4K	149	123	88
E3_10.5K/ADP/CR1-beta	131	157	114
E3_RID1_alpha(10.4K)		96	186
E4_orf3	100	100	104
E4_orf4	105	121	74
E4_orf2	115	135	142
E4_orf1	170	136	166
E4_orf6/7	83	95	101
E4_orf6	105	139	61
E4_orf3/4	277	27
IVa2	109	86	66
pIX	140	116	83
UXP	124	87	61
i-leader_protein	171	121	76
52/55K(L1)	163	123	75
preIIIa(L1)	194	136	72
preVII(L2)	144	99	80
pV(L2)	130	98	78
preX(L2)	158	126	83
penton_base(L2)	139	109	90
hexon(L3)	186	149	101
preVI(L3)	184	144	106
23K_protease(L3)	199	129	91
100K(L4)	152	117	84
33K_full_length_(L4)	142	108	73
33K_2nd_exon(L4)	147	121	81
22K(L4)	87	83	73
preVIII(L4)	142	127	79
fibre(L5)	174	130	89

## Sheet: PolyA t-test
Feature	Average poly A 16hpi	Average poly A 24hpi	Average poly A 48hpi							ORF following i-leader	Poly A length with i-leader	Poly A length without i-leader
E1a_13S	94	95	108		T-test for early (E1) transcripts between 24 and 48 hours (except E1a 217R, E1a 171R, E1b 93R and E1b 156R as they have less than 10 transcripts at one of the timepoints))					52/55K protein (L1)	103	93
E1a_12S	95	98	71		0.0186558					preIIIa (L1)	108	85		0.00091633
E1a_9S	127	97	58							penton base (L2)	101	95
E1b_19K	111	89	51							preVII (L2)	103	83
E1b_13S(E1b-84R)	100	109	56							pV (L2)	93	80
E1b_22S(E1b 55K)	130	45	49							preX (L2)	99	90
E1b_novel-84R	147	66	37							preVI (L3)	125	110
E1a_11S(217R)	57	123	54							hexon (L3)	121	108
E1a_10S(171R)	145	106	59							23K protease (L3)	94	95
E1b_14.5S(E1b-93R)	207	289	154							100K (L4)	93	92
E1b_14S(E1b-156R)	131		68							22K (L4)	74	80
DBP(E2A)	97	84	66							33K (L4)	103	81
pol(E2B)	162	82								preVIII (L4)	84	82
preTP(E2B)	110	107	97		T-test for late (E3) transcripts between 24 and 48 hours (except E3 RID1-alpha)					Fibre (L5)	121	93
E3_12.5K	140	106	93		0.361834					y-leader Fibre (L5)	142	93
E3_CR1_alpha	137	197	164
E3_gp19K	155	128	116
E3_RID1_beta(14.6K)	138	101	127
E3_14.5K	152	141	115
E3_13.4K	149	123	88
E3_10.5K/ADP/CR1-beta	131	157	114
E3_RID1_alpha(10.4K)		96	186		T-test for early transcripts (except E4 ORF3/4) between 24 and 48 hours
E4_orf3	100	100	104		0.234668
E4_orf4	105	121	74
E4_orf2	115	135	142
E4_orf1	170	136	166
E4_orf6/7	83	95	101
E4_orf6	105	139	61
E4_orf3/4	277	27
IVa2	109	86	66		T-test for intermediate (IVa2, pIX UXP and i-leader) transcripts between 24 and 48 hours
pIX	140	116	83		0.00516619
UXP	124	87	61
i-leader_protein	171	121	76		T-test for late (L1-L5) transcripts between 24 and 48 hours
52/55K(L1)	163	123	75		5.46286e-08
preIIIa(L1)	194	136	72		T-test for late (L1-L5) transcripts between 16 and 24 hours
preVII(L2)	144	99	80		1.91915e-07
pV(L2)	130	98	78
preX(L2)	158	126	83
penton_base(L2)	139	109	90
hexon(L3)	186	149	101
preVI(L3)	184	144	106
23K_protease(L3)	199	129	91
100K(L4)	152	117	84
33K_full_length_(L4)	142	108	73
33K_2nd_exon(L4)	147	121	81
22K(L4)	87	83	73
preVIII(L4)	142	127	79
fibre(L5)	174	130	89

## Sheet: PolyA stat tests
Feature	Average poly A 16hpi	Average poly A 24hpi	Average poly A 48hpi						ORF following i-leader	Poly A length with i-leader	Poly A length without i-leader
E1a_13S	94	95	108		T-test for early (E1) transcripts between 24 and 48 hours (except E1a 217R, E1a 171R, E1b 93R and E1b 156R as they have less than 10 transcripts at one of the timepoints))				52/55K protein (L1)	103	93
E1a_12S	95	98	71		0.0186558				preIIIa (L1)	108	85		0.00091633
E1a_9S	127	97	58						penton base (L2)	101	95
E1b_19K	111	89	51						preVII (L2)	103	83
E1b_13S(E1b-84R)	100	109	56						pV (L2)	93	80
E1b_22S(E1b 55K)	130	45	49						preX (L2)	99	90
E1b_novel-84R	147	66	37						preVI (L3)	125	110
E1a_11S(217R)	57	123	54						hexon (L3)	121	108
E1a_10S(171R)	145	106	59						23K protease (L3)	94	95
E1b_14.5S(E1b-93R)	207	289	154						100K (L4)	93	92
E1b_14S(E1b-156R)	131		68						22K (L4)	74	80
DBP(E2A)	97	84	66						33K (L4)	103	81
pol(E2B)	162	82							preVIII (L4)	84	82
preTP(E2B)	110	107	97		T-test for late (E3) transcripts between 24 and 48 hours (except E3 RID1-alpha)				Fibre (L5)	121	93
E3_12.5K	140	106	93		0.361834				y-leader Fibre (L5)	142	93
E3_CR1_alpha	137	197	164
E3_gp19K	155	128	116
E3_RID1_beta(14.6K)	138	101	127
E3_14.5K	152	141	115
E3_13.4K	149	123	88
E3_10.5K/ADP/CR1-beta	131	157	114
E3_RID1_alpha(10.4K)		96	186		T-test for early transcripts (except E4 ORF3/4) between 24 and 48 hours
E4_orf3	100	100	104		0.234668
E4_orf4	105	121	74
E4_orf2	115	135	142
E4_orf1	170	136	166
E4_orf6/7	83	95	101
E4_orf6	105	139	61
E4_orf3/4	277	27
IVa2	109	86	66		T-test for intermediate (IVa2, pIX UXP and i-leader) transcripts between 24 and 48 hours
pIX	140	116	83		0.00516619
UXP	124	87	61
i-leader_protein	171	121	76		T-test for late (L1-L5) transcripts between 24 and 48 hours
52/55K(L1)	163	123	75		5.46286e-08
preIIIa(L1)	194	136	72		T-test for late (L1-L5) transcripts between 16 and 24 hours
preVII(L2)	144	99	80		1.91915e-07
pV(L2)	130	98	78
preX(L2)	158	126	83
penton_base(L2)	139	109	90
hexon(L3)	186	149	101
preVI(L3)	184	144	106
23K_protease(L3)	199	129	91
100K(L4)	152	117	84
33K_full_length_(L4)	142	108	73
33K_2nd_exon(L4)	147	121	81
22K(L4)	87	83	73
preVIII(L4)	142	127	79
fibre(L5)	174	130	89
						Mann-Whitney U Test					Mann-Whitney U Test					Willcoxen Signed Rank Test
	Average poly A 16hpi	Average poly A 24hpi	Average poly A 48hpi			Average poly A 16hpi	Average poly A 24hpi	Rank 16	Rank 24		Average poly A 24hpi	Average poly A 48hpi	Rank 24	Rank 48		Average poly A 16hpi	Average poly A 24hpi	Diff	Sign	|Diff|	Rank	Signed Rank		Average poly A 24hpi	Average poly A 48hpi	Diff	Sign	|Diff|	Rank	Signed Rank
	87	83	72			87	83	2	1		83	72	9.5	1	52/55K(L1)	163	123	40	1	40	10.5	10.5		123	75	48	1	48	13	13
	130	98	73			130	98	13.5	3		98	73	15	2.5	preIIIa(L1)	194	136	58	1	58	14	14		136	72	64	1	64	15	15
	139	99	73			139	99	16	4		99	73	16	2.5	preVII(L2)	144	99	45	1	45	13	13		99	80	19	1	19	2	2
	142	108	75			142	108	17.5	5		108	75	19	4	pV(L2)	130	98	32	1	32	5	5		98	78	20	1	20	4	4
	142	109	78			142	109	17.5	6		109	78	20	5	preX(L2)	158	126	32	1	32	5	5		126	83	43	1	43	11	11
	144	117	79			144	117	19.5	7		117	79	21	6	penton_base(L2)	139	109	30	1	30	4	4		109	90	19	1	19	2	2
	147	121	80			147	121	21	8		121	80	22	7	hexon(L3)	186	149	37	1	37	9	9		149	101	48	1	48	13	13
	152	123	81			152	123	23	9		123	81	23	8	preVI(L3)	184	144	40	1	40	10.5	10.5		144	106	38	1	38	7.5	7.5
	158	126	83			158	126	24	10		126	83	24	9.5	23K_protease(L3)	199	129	70	1	70	15	15		129	91	38	1	38	7.5	7.5
	163	127	84			163	127	25	11		127	84	25	11	100K(L4)	152	117	35	1	35	8	8		117	84	33	1	33	5	5
	174	129	89			174	129	26	12		129	89	26	12	33K_full_length_(L4)	142	108	34	1	34	7	7		108	73	35	1	35	6	6
	184	130	90			184	130	27	13.5		130	90	27	13	33K_2nd_exon(L4)	147	121	26	1	26	3	3		121	81	40	1	40	9	9
	186	136	91			186	136	28	15		136	91	28	14	22K(L4)	87	83	4	1	4	1	1		83	73	10	1	10	1	1
	194	144	101			194	144	29	19.5		144	101	29	17	preVIII(L4)	142	127	15	1	15	2	2		127	79	48	1	48	13	13
	199	149	106			199	149	30	22		149	106	30	18	fibre(L5)	174	130	44	1	44	12	12		130	89	41	1	41	10	10
					SUM of ranks			319	146				334.5	130.5
Sample size	15	15	15		n=	15	15				15	15									Positive Sum	119							Positive Sum	119
Mean	156.067	119.933	83.6667		U=			26	199				10.5	214.5							Negative Sum	0							Negative Sum	0
St Dev	27.9439	17.3531	9.78207
	2.22987e-07	7.38012e-10	1.11216e-12		Test U=	26					10.5				alpha value		0							alpha value		0
					Critical U (p=0.001)	36					36				Critical alpha (p=0.001)		6							Critical alpha (p=0.001)		6
Skew value	-0.58523	-0.399904	0.96295		Critical U (p=0.005)	46					46
Kurtosis value	1.00237	-0.121191	0.372394		Critical U (p=0.01)	51					51
					Critical U (p=0.05)	64					64
						Test U < Critical U so significantly different, P<0.001)					Test U < Critical U so significantly different, P<0.001)				Test alpha < Critical alpha so significantly different, P<0.001)									Test alpha < Critical alpha so significantly different, P<0.001)

## Sheet: E4 transcript count data
Feature	Count 16hpi	Percent of total 16hpi	Average poly A length of the dominant transcript 16hpi	Count 24hpi	Percent of total 24hpi	Average poly A length of the dominant transcript 24hpi	Count 48hpi	Percent of total 48hpi	Average poly A length of the dominant transcript 48hpi
E4_orf3	1768	7.072	100	480	0.4211	100	103	0.0185	104
E4_orf4	348	1.392	105	98	0.0859	121	14	0.0025	74
E4_orf2	140	0.56	115	44	0.0386	135	8	0.0014	142
E4_orf1	119	0.476	170	35	0.0307	136	8	0.0014	166
E4_orf6/7	60	0.24	83	208	0.1824	95	153	0.0275	101
E4_orf6	48	0.192	105	38	0.0333	139	7	0.0012	61
E4_orf3/4	2	0.008	277	3	0.0026	27	0	0
