# Supplementary material for: Deep splicing plasticity of the human adenovirus type 5 transcriptome drives virus evolution
Source: Commun Biol. 2020 Mar 13;3:124. doi: 10.1038/s42003-020-0849-9 (PMC7070027; doi:10.1038/s42003-020-0849-9)
Supplement: Supplementary file 7 — Supplementary Data 6 [file 42003_2020_849_MOESM7_ESM.xlsx]

## Sheet: A549_Ad5_compare_to_nanopore.il
Seen in nanopore	Splice donor acceptor pair	Read depth	Distinct start sites	Strand	Genome	start	end	List of mapped start locations follows
Found in nanopore data	GT_AG or CT_AC	2381927	236	+	gi|56160529|ref|AC_000008.1|	7183	9644		start sites are:	517	3410	3976	4356	4358	4359	4360	5208	5229	5567	5568	5571	5573	5575	5585	5587	5589	5590	5591	5592	5593	5594	5595	5599	5600	5603	5604	5606	5608	5609	5611	5612	5613	5614	5615	5619	5621	5623	5628	5631
Found in nanopore data	GT_AG or CT_AC	1655401	184	-	gi|56160529|ref|AC_000008.1|	7183	9644		start sites are:	584	3410	4356	4357	4358	4359	4360	5589	5606	5612	5613	5614	5615	5625	5628	5630	5631	5633	5637	5638	5639	5640	5641	6031	6032	6035	6036	6037	6048	6049	6050	6052	6054	6055	6056	6057	6058	6059	6060	6061
Found in nanopore data	GT_AG or CT_AC	1481664	113	+	gi|56160529|ref|AC_000008.1|	6090	7111		start sites are:	1888	3410	5940	5943	5945	5947	5949	5950	5951	5953	5955	5956	5958	5959	5961	5962	5964	5966	5968	5969	5970	5972	5973	5976	5977	5980	5981	5982	5983	5986	5987	5988	5990	5991	5992	5996	5998	6005	6006	6007
Found in nanopore data	GT_AG or CT_AC	569465	58	-	gi|56160529|ref|AC_000008.1|	6090	7111		start sites are:	3407	3410	6014	6017	6018	6021	6029	6031	6032	6033	6034	6035	6036	6037	6038	6039	6045	6048	6049	6050	6052	6053	6054	6055	6056	6057	6058	6059	6060	6061	6062	6063	6064	6065	6066	6067	6068	6069	6070	6071
Found in nanopore data	GT_AG or CT_AC	247925	210	+	gi|56160529|ref|AC_000008.1|	7183	7952		start sites are:	3410	5223	5568	5580	5583	5585	5589	5590	5592	5593	5594	5595	5603	5606	5609	5611	5612	5613	5615	5623	5637	5638	5639	5640	5641	6012	6013	6014	6019	6020	6021	6025	6029	6031	6032	6033	6034	6035	6036	6039
Found in nanopore data	GT_AG or CT_AC	209693	307	-	gi|56160529|ref|AC_000008.1|	9734	24048		start sites are:	5638	5639	5640	5641	6065	7123	7124	7125	7126	7127	7128	7129	7131	7133	7134	7135	7136	7137	7138	7139	7140	7141	7142	7143	7144	7145	7146	7147	7148	7149	7150	7151	7152	7153	7154	7155	7156	7157	7158	7159
Found in nanopore data	GT_AG or CT_AC	205691	302	+	gi|56160529|ref|AC_000008.1|	9734	24048		start sites are:	5638	5639	5640	5641	6060	6065	6076	6077	6084	7123	7124	7125	7126	7127	7129	7130	7131	7133	7134	7135	7136	7137	7138	7139	7140	7141	7142	7143	7144	7145	7146	7147	7148	7149	7150	7151	7152	7153	7154	7155
Found in nanopore data	GT_AG or CT_AC	200930	266	-	gi|56160529|ref|AC_000008.1|	9734	26158		start sites are:	5637	5638	5639	5640	5641	6089	7123	7124	7125	7126	7127	7128	7129	7131	7133	7134	7135	7136	7137	7138	7139	7140	7142	7143	7144	7145	7146	7147	7148	7149	7150	7151	7152	7153	7154	7155	7156	7157	7158	7159
Found in nanopore data	GT_AG or CT_AC	171607	193	-	gi|56160529|ref|AC_000008.1|	7183	7952		start sites are:	3407	3410	4359	4360	5595	5596	5608	5614	5615	5616	5623	5635	5637	5638	5639	5640	5641	5913	6029	6031	6032	6033	6036	6039	6045	6048	6049	6052	6054	6055	6056	6057	6058	6059	6060	6061	6062	6063	6064	6065
Found in nanopore data	GT_AG or CT_AC	141301	294	+	gi|56160529|ref|AC_000008.1|	9734	26158		start sites are:	5638	5639	5640	5641	7123	7124	7125	7126	7127	7128	7129	7130	7131	7132	7133	7134	7135	7136	7137	7138	7139	7140	7141	7142	7143	7144	7145	7146	7147	7148	7149	7150	7151	7152	7153	7154	7155	7156	7157	7158
Found in nanopore data	GT_AG or CT_AC	128085	321	-	gi|56160529|ref|AC_000008.1|	9734	18806		start sites are:	5637	5638	5639	5640	5641	6089	7123	7124	7125	7126	7127	7128	7129	7131	7133	7134	7135	7136	7137	7138	7139	7140	7141	7142	7143	7144	7145	7146	7147	7148	7149	7150	7151	7152	7153	7154	7155	7156	7157	7158
Found in nanopore data	GT_AG or CT_AC	122474	338	-	gi|56160529|ref|AC_000008.1|	26511	26713		start sites are:	7182	8322	8365	8386	8388	8389	8390	8391	9649	9650	9651	9652	9653	9654	9656	9657	9658	9659	9660	9661	9662	9663	9665	9666	9667	9668	9669	9670	9671	9672	9673	9674	9675	9676	9677	9678	9680	9681	9682	9683
Found in nanopore data	GT_AG or CT_AC	121936	321	+	gi|56160529|ref|AC_000008.1|	9734	18806		start sites are:	5638	5639	5640	5641	6089	7124	7125	7126	7127	7128	7129	7130	7131	7132	7133	7134	7135	7136	7137	7138	7139	7140	7141	7142	7143	7144	7145	7146	7147	7148	7149	7150	7151	7152	7153	7154	7155	7156	7157	7158
Found in nanopore data	GT_AG or CT_AC	120700	342	+	gi|56160529|ref|AC_000008.1|	26511	26713		start sites are:	7182	8320	8327	8348	8364	8371	8380	8381	8386	8388	8389	8390	8391	9648	9649	9650	9652	9653	9655	9656	9657	9658	9659	9661	9662	9663	9664	9665	9666	9667	9668	9669	9671	9672	9673	9674	9675	9676	9677	9678
Found in nanopore data	GT_AG or CT_AC	109017	286	-	gi|56160529|ref|AC_000008.1|	9734	17676		start sites are:	5637	5638	5639	5640	5641	6089	7124	7125	7126	7127	7128	7129	7130	7131	7133	7134	7135	7137	7138	7139	7140	7141	7142	7143	7144	7145	7146	7147	7148	7149	7150	7151	7152	7153	7154	7155	7156	7157	7158	7159
Found in nanopore data	GT_AG or CT_AC	98049	260	+	gi|56160529|ref|AC_000008.1|	9734	31042		start sites are:	5638	5639	5640	5641	6080	7125	7126	7129	7131	7133	7134	7135	7136	7137	7138	7139	7140	7141	7142	7143	7144	7145	7146	7147	7148	7149	7150	7151	7152	7153	7154	7155	7156	7157	7158	7159	7160	7161	7162	7163
Not in nanopore data	GG_CG or CG_CC NOT cannonical	97346	250	-	gi|56160529|ref|AC_000008.1|	9733	10027		start sites are:	5639	6089	7115	7120	7122	7123	7124	7125	7126	7127	7128	7129	7130	7131	7132	7133	7134	7135	7136	7137	7138	7139	7140	7141	7142	7143	7144	7145	7146	7147	7148	7149	7150	7151	7152	7153	7154	7155	7156	7157
Found in nanopore data	GT_AG or CT_AC	93191	241	+	gi|56160529|ref|AC_000008.1|	9734	28299		start sites are:	5638	5639	5640	5641	6071	7123	7124	7125	7126	7127	7128	7129	7131	7132	7134	7135	7136	7137	7138	7139	7140	7141	7142	7143	7144	7145	7146	7147	7148	7149	7150	7151	7152	7153	7154	7155	7156	7157	7158	7159
Found in nanopore data	GT_AG or CT_AC	86038	220	-	gi|56160529|ref|AC_000008.1|	9734	28299		start sites are:	5638	5639	5640	5641	6089	7121	7123	7125	7126	7127	7128	7129	7131	7133	7134	7135	7136	7137	7138	7139	7140	7141	7142	7143	7144	7145	7146	7147	7148	7149	7150	7151	7152	7153	7154	7155	7156	7157	7158	7159
Not in nanopore data	GG_TG or CA_CC NOT cannonical	85952	225	-	gi|56160529|ref|AC_000008.1|	9733	15023		start sites are:	5639	5641	6089	7122	7123	7124	7125	7126	7127	7128	7129	7130	7131	7132	7133	7134	7135	7136	7137	7138	7139	7140	7141	7142	7143	7144	7145	7146	7147	7148	7149	7150	7151	7152	7153	7154	7155	7156	7157	7158
Found in nanopore data	GT_AG or CT_AC	81660	341	+	gi|56160529|ref|AC_000008.1|	9734	11050		start sites are:	5638	5639	5640	5641	6089	7113	7123	7124	7125	7126	7127	7128	7129	7130	7131	7132	7133	7134	7135	7136	7137	7138	7139	7140	7141	7142	7143	7144	7145	7146	7147	7148	7149	7150	7151	7152	7153	7154	7155	7156
Found in nanopore data	GT_AG or CT_AC	80672	261	-	gi|56160529|ref|AC_000008.1|	9734	31042		start sites are:	5637	5638	5639	5640	5641	6089	7123	7124	7125	7127	7128	7129	7130	7131	7132	7133	7134	7135	7136	7137	7138	7139	7140	7141	7142	7143	7144	7145	7146	7147	7148	7149	7150	7151	7152	7153	7154	7155	7156	7157
Found in nanopore data	GT_AG or CT_AC	76186	285	-	gi|56160529|ref|AC_000008.1|	9734	16521		start sites are:	5637	5638	5639	5640	5641	7123	7124	7125	7126	7127	7128	7129	7131	7133	7134	7135	7136	7137	7138	7140	7142	7143	7144	7145	7146	7147	7148	7149	7150	7151	7152	7153	7154	7155	7156	7157	7158	7159	7160	7161
Found in nanopore data	GT_AG or CT_AC	74107	345	+	gi|56160529|ref|AC_000008.1|	27940	28299		start sites are:	9680	9690	9691	9692	9693	9694	9695	9696	9697	9698	9699	9700	9701	9702	9703	9704	9705	9706	9707	9708	9709	9710	9711	9712	9713	9714	9715	9716	9717	9718	9719	9720	9721	9722	9723	9724	9725	9726	9727	9728
Found in nanopore data	GT_AG or CT_AC	71760	319	-	gi|56160529|ref|AC_000008.1|	9734	11050		start sites are:	5639	6089	7123	7124	7125	7126	7127	7128	7129	7130	7131	7132	7133	7134	7135	7136	7137	7138	7139	7140	7142	7143	7144	7145	7146	7147	7149	7150	7151	7152	7153	7154	7155	7156	7157	7158	7159	7160	7161	7162
Not in nanopore data	GG_TT or AA_CC NOT cannonical	68588	221	-	gi|56160529|ref|AC_000008.1|	9733	15016		start sites are:	5638	5639	6089	7122	7123	7124	7125	7126	7127	7128	7129	7130	7131	7132	7133	7134	7135	7136	7137	7138	7139	7140	7141	7142	7143	7144	7145	7146	7147	7148	7149	7150	7151	7152	7153	7154	7155	7156	7157	7158
Found in nanopore data	GT_AG or CT_AC	65557	326	-	gi|56160529|ref|AC_000008.1|	27940	28299		start sites are:	9690	9691	9692	9693	9694	9695	9696	9697	9698	9699	9700	9701	9702	9703	9704	9705	9706	9707	9708	9709	9710	9711	9712	9713	9714	9715	9716	9717	9718	9719	9720	9721	9722	9723	9724	9725	9726	9727	9728	9729
Found in nanopore data	GT_AG or CT_AC	63811	170	-	gi|56160529|ref|AC_000008.1|	9123	9208		start sites are:	7146	7147	7155	7157	7159	7164	7165	7179	7181	7182	8346	8355	8364	8386	8389	8390	8391	8482	8970	8971	8973	8974	8975	8976	8977	8978	8979	8980	8981	8982	8983	8984	8985	8986	8987	8988	8989	8990	8991	8992
Found in nanopore data	CT_AC or GT_AG	62027	156	-	gi|56160529|ref|AC_000008.1|	5428	5706		start sites are:	4701	4720	4722	4723	4894	4895	5278	5279	5280	5281	5282	5283	5284	5285	5286	5287	5288	5289	5290	5291	5292	5293	5294	5295	5296	5297	5298	5299	5300	5301	5302	5303	5304	5305	5306	5307	5308	5309	5310	5311
Found in nanopore data	GT_AG or CT_AC	60231	285	+	gi|56160529|ref|AC_000008.1|	9734	16521		start sites are:	5638	5639	5640	5641	7123	7124	7125	7126	7127	7128	7129	7130	7131	7132	7133	7134	7135	7136	7137	7138	7139	7140	7141	7142	7143	7144	7145	7146	7147	7148	7149	7150	7151	7152	7153	7154	7155	7156	7157	7158
Found in nanopore data	GT_AG or CT_AC	58911	179	+	gi|56160529|ref|AC_000008.1|	9123	9208		start sites are:	7150	7152	7156	7157	7159	7161	7166	7167	7174	7176	7177	7178	7181	7182	8355	8358	8364	8370	8371	8372	8377	8386	8389	8390	8391	8482	8818	8883	8972	8973	8974	8975	8976	8977	8978	8979	8980	8981	8982	8983
Found in nanopore data	GT_AG or CT_AC	58054	259	-	gi|56160529|ref|AC_000008.1|	9734	15729		start sites are:	5638	5639	5640	5641	6089	7123	7124	7125	7126	7127	7128	7130	7131	7133	7134	7135	7136	7137	7138	7140	7141	7142	7143	7144	7145	7146	7147	7148	7149	7150	7151	7152	7153	7154	7155	7156	7157	7158	7159	7160
Not in nanopore data	GG_CG or CG_CC NOT cannonical	56646	251	+	gi|56160529|ref|AC_000008.1|	9733	10027		start sites are:	5638	5639	5640	5641	6077	6089	7122	7123	7124	7125	7126	7127	7128	7129	7130	7131	7132	7133	7134	7135	7136	7137	7138	7139	7140	7141	7142	7143	7144	7145	7146	7147	7148	7149	7150	7151	7152	7153	7154	7155
Found in nanopore data	GT_AG or CT_AC	51949	241	-	gi|56160529|ref|AC_000008.1|	9734	18002		start sites are:	5638	5639	5641	6089	7123	7125	7126	7127	7128	7129	7131	7133	7134	7135	7136	7137	7138	7142	7143	7144	7145	7146	7147	7148	7149	7150	7151	7152	7153	7154	7155	7156	7157	7158	7159	7160	7161	7162	7163	7164
Found in nanopore data	GT_AG or CT_AC	50519	259	+	gi|56160529|ref|AC_000008.1|	9734	15729		start sites are:	3790	5638	5639	5640	5641	7125	7126	7129	7130	7131	7134	7135	7136	7137	7138	7139	7140	7141	7142	7143	7144	7145	7146	7147	7148	7149	7150	7151	7152	7153	7154	7155	7156	7157	7158	7159	7160	7161	7162	7163
Not in nanopore data	TG_CT or AG_CA NOT cannonical	48558	26	-	gi|56160529|ref|AC_000008.1|	18177	27340		start sites are:	18029	18030	18031	18032	18033	18034	18035	18036	18037	18038	18039	18041	18042	18044	18051	18052	18053	18059	18060	18068	18075	18085	18092	18174	18175	18176
Found in nanopore data	GT_AG or CT_AC	48160	271	+	gi|56160529|ref|AC_000008.1|	9734	17676		start sites are:	5638	5639	5640	5641	7125	7126	7127	7128	7129	7130	7131	7134	7136	7137	7138	7140	7141	7142	7143	7144	7145	7146	7147	7148	7149	7150	7151	7152	7153	7154	7155	7156	7157	7158	7159	7160	7161	7162	7163	7164
Found in nanopore data	GT_AG or CT_AC	47949	150	-	gi|56160529|ref|AC_000008.1|	8392	9644		start sites are:	7138	7181	7182	8140	8141	8142	8242	8243	8244	8245	8249	8250	8253	8255	8256	8257	8258	8259	8260	8261	8262	8263	8264	8265	8266	8267	8268	8269	8270	8271	8272	8273	8274	8275	8276	8277	8278	8279	8280	8281
Found in nanopore data	GT_AG or CT_AC	47295	160	+	gi|56160529|ref|AC_000008.1|	8392	9644		start sites are:	6060	6063	6070	6079	7144	7182	8140	8141	8142	8220	8242	8243	8244	8245	8246	8247	8248	8249	8250	8251	8252	8253	8254	8255	8256	8257	8258	8259	8260	8261	8262	8263	8264	8265	8266	8267	8268	8269	8270	8271
Not in nanopore data	GG_TT or AA_CC NOT cannonical	47184	216	-	gi|56160529|ref|AC_000008.1|	9733	11039		start sites are:	5639	5641	6089	7122	7123	7124	7125	7126	7127	7128	7129	7130	7131	7132	7133	7134	7135	7136	7137	7138	7139	7140	7141	7142	7143	7144	7145	7146	7147	7148	7149	7150	7151	7152	7153	7154	7155	7156	7157	7158
Found in nanopore data	CT_AC or GT_AG	46056	155	-	gi|56160529|ref|AC_000008.1|	24042	24668		start sites are:	23087	23107	23772	23862	23889	23892	23893	23894	23895	23896	23897	23898	23899	23900	23901	23902	23903	23904	23905	23906	23907	23908	23909	23910	23911	23912	23913	23914	23915	23916	23917	23918	23919	23920	23921	23922	23923	23924	23925	23926
Found in nanopore data	GT_AG or CT_AC	44968	262	+	gi|56160529|ref|AC_000008.1|	9734	18002		start sites are:	5638	5639	5640	5641	7125	7126	7127	7128	7129	7130	7131	7132	7133	7134	7135	7136	7137	7138	7139	7140	7141	7142	7143	7144	7145	7146	7147	7148	7149	7150	7151	7152	7153	7154	7155	7156	7157	7158	7159	7160
Found in nanopore data	CT_AC or GT_AG	43998	152	+	gi|56160529|ref|AC_000008.1|	24042	24668		start sites are:	9732	23087	23813	23831	23845	23861	23862	23876	23887	23889	23890	23892	23893	23894	23895	23896	23897	23898	23899	23900	23901	23902	23903	23904	23906	23907	23908	23909	23910	23911	23912	23913	23914	23915	23916	23917	23918	23919	23920	23921
Found in nanopore data	GT_AG or CT_AC	43706	226	+	gi|56160529|ref|AC_000008.1|	9734	27834		start sites are:	5638	5639	5640	5641	7123	7125	7126	7127	7128	7129	7130	7131	7132	7133	7134	7136	7137	7138	7139	7140	7141	7142	7143	7144	7145	7146	7147	7148	7149	7150	7151	7152	7153	7154	7155	7156	7157	7158	7159	7160
Found in nanopore data	GT_AG or CT_AC	43377	147	+	gi|56160529|ref|AC_000008.1|	28491	31042		start sites are:	28342	28344	28345	28346	28347	28349	28350	28351	28352	28353	28354	28355	28356	28357	28358	28359	28360	28361	28362	28363	28364	28365	28366	28367	28368	28369	28370	28371	28372	28373	28374	28375	28376	28377	28378	28379	28380	28381	28382	28383
Found in nanopore data	GT_AG or CT_AC	42176	233	-	gi|56160529|ref|AC_000008.1|	9734	26713		start sites are:	5638	5639	5640	5641	6059	6063	6065	7123	7124	7125	7126	7127	7129	7131	7133	7134	7135	7136	7137	7138	7139	7140	7142	7143	7144	7145	7146	7147	7148	7149	7150	7151	7152	7153	7154	7155	7156	7157	7158	7159
Found in nanopore data	GT_AG or CT_AC	39201	213	-	gi|56160529|ref|AC_000008.1|	9734	27834		start sites are:	5637	5638	5639	5641	6089	7123	7124	7125	7126	7128	7129	7131	7132	7133	7134	7135	7136	7137	7138	7139	7142	7143	7144	7145	7146	7147	7148	7149	7150	7151	7152	7153	7154	7155	7156	7157	7158	7159	7160	7161
Found in nanopore data	GT_AG or CT_AC	39001	240	+	gi|56160529|ref|AC_000008.1|	9734	9820		start sites are:	5638	5639	5640	5641	6080	7122	7123	7124	7125	7126	7127	7128	7129	7130	7131	7132	7133	7134	7135	7136	7137	7138	7139	7140	7141	7142	7143	7144	7145	7146	7147	7148	7149	7150	7151	7152	7153	7154	7155	7156
Found in nanopore data	CT_AC or GT_AG	35810	154	+	gi|56160529|ref|AC_000008.1|	5428	5706		start sites are:	4723	4894	4895	5212	5275	5278	5279	5280	5281	5282	5283	5284	5285	5286	5287	5288	5289	5290	5291	5292	5293	5294	5295	5296	5297	5298	5299	5300	5301	5302	5303	5304	5305	5306	5307	5308	5309	5310	5311	5312
Found in nanopore data	GT_AG or CT_AC	35424	148	-	gi|56160529|ref|AC_000008.1|	28491	31042		start sites are:	27629	28341	28344	28345	28346	28348	28349	28350	28351	28352	28353	28354	28355	28356	28357	28358	28359	28360	28361	28362	28363	28364	28365	28366	28367	28368	28369	28370	28371	28372	28373	28374	28375	28376	28377	28378	28379	28380	28381	28382
Found in nanopore data	GT_AG or CT_AC	32011	252	+	gi|56160529|ref|AC_000008.1|	9734	26713		start sites are:	5638	5639	5640	5641	6059	6063	6065	7123	7124	7125	7126	7129	7130	7131	7132	7133	7134	7135	7136	7137	7138	7139	7140	7141	7142	7143	7144	7145	7146	7147	7148	7149	7150	7151	7152	7153	7154	7155	7156	7157
Not in nanopore data	AC_AG or CT_GT NOT cannonical	31518	384	-	gi|56160529|ref|AC_000008.1|	26250	26307		start sites are:	6065	6082	7128	7131	7133	7137	7152	7159	7168	7181	7182	7218	7618	7792	8044	8302	8303	8305	8316	8327	8332	8336	8338	8339	8340	8341	8342	8343	8344	8346	8348	8353	8354	8355	8356	8357	8359	8360	8361	8362
Found in nanopore data	GT_AG or CT_AC	31422	300	+	gi|56160529|ref|AC_000008.1|	9734	14155		start sites are:	5638	5639	5640	5641	7123	7124	7125	7126	7127	7128	7129	7130	7131	7132	7133	7134	7135	7136	7137	7138	7139	7140	7141	7142	7143	7144	7145	7146	7147	7148	7149	7150	7151	7152	7153	7154	7155	7156	7157	7158
Not in nanopore data	GG_CT or AG_CC NOT cannonical	30954	183	-	gi|56160529|ref|AC_000008.1|	9733	15440		start sites are:	6089	7122	7123	7124	7125	7126	7127	7128	7129	7130	7131	7133	7134	7135	7136	7137	7138	7139	7140	7141	7142	7143	7144	7145	7146	7147	7148	7149	7150	7151	7152	7153	7154	7155	7156	7157	7158	7159	7160	7161
Found in nanopore data	GT_AG or CT_AC	30656	287	-	gi|56160529|ref|AC_000008.1|	9734	14155		start sites are:	5638	5639	5640	5641	6089	7121	7123	7124	7126	7127	7128	7131	7133	7134	7135	7136	7137	7138	7139	7140	7141	7142	7143	7144	7145	7146	7147	7148	7149	7150	7152	7153	7154	7155	7156	7157	7158	7159	7160	7161
Not in nanopore data	GG_CG or CG_CC NOT cannonical	29124	191	+	gi|56160529|ref|AC_000008.1|	9733	10018		start sites are:	5638	5639	5640	5641	6089	7122	7123	7124	7125	7126	7127	7128	7129	7130	7131	7132	7133	7134	7135	7136	7137	7138	7139	7140	7141	7142	7143	7144	7145	7146	7147	7148	7149	7150	7151	7152	7153	7154	7155	7156
Not in nanopore data	CT_GC or GC_AG	29012	95	-	gi|56160529|ref|AC_000008.1|	27338	27404		start sites are:	10780	25220	26881	27186	27188	27189	27190	27191	27192	27193	27194	27195	27196	27197	27198	27199	27200	27201	27202	27203	27204	27205	27206	27207	27208	27209	27210	27211	27212	27213	27214	27215	27216	27217	27218	27219	27220	27221	27222	27223
Found in nanopore data	CT_AC or GT_AG	28857	284	-	gi|56160529|ref|AC_000008.1|	24745	26984		start sites are:	10566	10588	14239	14241	14244	14246	14248	14251	14253	14254	14256	14258	14259	14260	14263	14264	14266	14268	14269	14270	14272	14274	14275	14276	14278	14279	14280	14282	14283	14284	14285	14290	14296	14297	20555	23107	23441	23747	23969	23971
Found in nanopore data	CT_AC or GT_AG	28432	314	-	gi|56160529|ref|AC_000008.1|	24745	25839		start sites are:	10557	10589	14227	14228	14231	14232	14236	14239	14241	14243	14244	14246	14248	14250	14253	14256	14258	14260	14263	14264	14265	14266	14268	14271	14272	14273	14274	14275	14276	14278	14279	14280	14281	14282	14283	14284	14285	14287	14291	14296
Found in nanopore data	GT_AG or CT_AC	27669	145	-	gi|56160529|ref|AC_000008.1|	28491	30447		start sites are:	27629	28341	28344	28345	28346	28347	28349	28350	28352	28353	28354	28356	28357	28358	28359	28360	28361	28362	28363	28364	28365	28366	28367	28368	28369	28370	28371	28372	28373	28374	28375	28376	28377	28378	28379	28380	28381	28382	28383	28384
Not in nanopore data	CA_TC or GA_TG NOT cannonical	27494	211	-	gi|56160529|ref|AC_000008.1|	26746	27132		start sites are:	7156	7160	7162	7163	7164	7165	7166	7167	7168	7170	7171	7172	7173	7174	7176	7177	7178	7179	7180	7181	7182	7218	7618	7792	8365	8373	8374	8375	8376	8380	8381	8382	8386	8391	8412	8431	8614	8771	8772	9277
Not in nanopore data	GG_CG or CG_CC NOT cannonical	27234	191	-	gi|56160529|ref|AC_000008.1|	9733	15453		start sites are:	6089	7122	7123	7124	7125	7126	7127	7128	7129	7130	7131	7132	7133	7134	7135	7136	7137	7138	7139	7140	7141	7142	7143	7144	7145	7146	7147	7148	7149	7150	7151	7152	7153	7154	7155	7156	7157	7158	7159	7160
Not in nanopore data	GG_CG or CG_CC NOT cannonical	26404	197	-	gi|56160529|ref|AC_000008.1|	9733	10018		start sites are:	5638	5639	5640	5641	6089	7122	7123	7124	7125	7126	7127	7128	7129	7130	7131	7132	7133	7134	7135	7136	7137	7138	7139	7140	7141	7142	7143	7144	7145	7146	7147	7148	7149	7150	7151	7152	7153	7154	7155	7156
Found in nanopore data	GT_AG or CT_AC	25700	272	+	gi|56160529|ref|AC_000008.1|	9734	10444		start sites are:	5638	5639	5640	5641	7123	7124	7125	7126	7127	7128	7129	7130	7131	7132	7133	7134	7135	7136	7137	7138	7139	7140	7141	7142	7143	7144	7145	7146	7147	7148	7149	7150	7151	7152	7153	7154	7155	7156	7157	7158
Not in nanopore data	GT_AG or CT_AC	25465	209	+	gi|56160529|ref|AC_000008.1|	9734	9888		start sites are:	5639	5641	7122	7123	7124	7125	7126	7127	7128	7129	7130	7131	7132	7133	7134	7135	7136	7137	7138	7139	7140	7141	7142	7143	7144	7145	7146	7147	7148	7149	7150	7151	7152	7153	7154	7155	7156	7157	7158	7159
Not in nanopore data	GT_AG or CT_AC	25309	248	+	gi|56160529|ref|AC_000008.1|	26273	26294		start sites are:	7150	7174	7176	7181	7182	8357	8362	8369	8370	8371	8376	8377	8378	8389	8390	8391	8409	8410	8411	8412	8431	8452	8453	8454	8771	9663	9664	9665	9666	9667	9671	9672	9673	9674	9675	9677	9680	9682	9683	9684
Found in nanopore data	GC_AG or CT_GC	24677	3	-	gi|56160529|ref|AC_000008.1|	6077	7111		start sites are:	6074	6075	6076
Found in nanopore data	CT_AC or GT_AG	24546	261	+	gi|56160529|ref|AC_000008.1|	24745	25839		start sites are:	10543	10589	14228	14230	14233	14234	14237	14239	14241	14244	14246	14247	14248	14255	14256	14259	14260	14261	14263	14266	14267	14268	14271	14275	14276	14278	14280	14281	14283	14285	14287	14291	14296	14297	20555	20556	23747	23887	23889	23968
Not in nanopore data	CG_CG or CG_CG NOT cannonical	24477	140	+	gi|56160529|ref|AC_000008.1|	27648	27708		start sites are:	9732	9733	11076	11081	14297	14650	18925	23993	23995	23996	23998	24001	24012	24015	24022	24035	24041	24696	24698	24702	24704	24705	24707	24708	24710	24712	24716	24743	25927	27154	27155	27156	27377	27379	27425	27468	27498	27499	27500	27501
Found in nanopore data	GT_AG or CT_AC	24303	151	-	gi|56160529|ref|AC_000008.1|	27940	30447		start sites are:	9690	9691	9692	9695	9697	9699	9702	9709	9710	9711	9713	9717	9718	9722	9724	9725	9726	9728	9729	9730	9731	9732	9733	24156	24170	24315	26468	26469	26869	27011	27015	27673	27686	27764	27782	27783	27786	27787	27788	27789
Found in nanopore data	GT_AG or CT_AC	24023	108	-	gi|56160529|ref|AC_000008.1|	8773	9644		start sites are:	6065	6067	6077	6084	7116	7149	7150	7152	7154	7155	7168	7182	8244	8253	8256	8315	8316	8331	8348	8389	8392	8614	8622	8623	8624	8625	8627	8628	8629	8630	8632	8634	8635	8636	8637	8638	8639	8640	8641	8642
Found in nanopore data	GT_AG or CT_AC	23077	24	+	gi|56160529|ref|AC_000008.1|	24209	26402		start sites are:	9732	9733	24060	24062	24065	24066	24069	24070	24072	24073	24081	24083	24084	24086	24087	24099	24111	24116	24164	24204	24205	24206	24207	24208
Found in nanopore data	GT_AG or CT_AC	23032	206	-	gi|56160529|ref|AC_000008.1|	9734	9820		start sites are:	584	6089	7120	7121	7122	7123	7124	7125	7126	7127	7128	7129	7130	7131	7132	7133	7134	7135	7136	7137	7138	7139	7140	7141	7142	7143	7144	7145	7146	7147	7148	7149	7150	7151	7152	7153	7154	7155	7156	7157
Found in nanopore data	GT_AG or CT_AC	22850	272	-	gi|56160529|ref|AC_000008.1|	9734	12318		start sites are:	5637	5638	5639	5640	5641	7123	7124	7125	7126	7127	7128	7130	7131	7132	7133	7134	7135	7136	7137	7138	7139	7140	7142	7143	7144	7145	7146	7147	7148	7149	7150	7151	7152	7153	7154	7155	7156	7157	7158	7159
Not in nanopore data	GG_TT or AA_CC NOT cannonical	22420	175	+	gi|56160529|ref|AC_000008.1|	9733	11039		start sites are:	5638	5639	5640	5641	7123	7124	7125	7126	7127	7128	7129	7130	7131	7132	7133	7134	7135	7136	7137	7138	7139	7140	7141	7142	7143	7144	7145	7146	7147	7148	7149	7150	7151	7152	7153	7154	7155	7156	7157	7158
Not in nanopore data	GG_CG or CG_CC NOT cannonical	22120	200	-	gi|56160529|ref|AC_000008.1|	9733	13852		start sites are:	5638	5639	5640	5641	6089	7122	7123	7124	7125	7126	7127	7128	7129	7130	7131	7132	7133	7134	7135	7136	7137	7138	7139	7140	7141	7142	7143	7144	7145	7146	7147	7148	7149	7150	7151	7152	7153	7154	7155	7156
Found in nanopore data	CT_AC or GT_AG	21929	242	+	gi|56160529|ref|AC_000008.1|	24745	26984		start sites are:	10588	14235	14237	14244	14246	14247	14248	14256	14258	14259	14260	14261	14266	14267	14268	14269	14271	14275	14276	14280	14282	14284	14290	14296	14297	20555	23747	23889	23969	23970	23971	23972	23973	23974	23975	23976	23977	23978	23979	23980
Found in nanopore data	GT_AG or CT_AC	21632	228	-	gi|56160529|ref|AC_000008.1|	9734	15665		start sites are:	5638	5639	5641	7123	7124	7125	7126	7127	7128	7129	7131	7133	7135	7136	7137	7138	7142	7143	7144	7145	7146	7147	7148	7149	7150	7151	7152	7153	7154	7155	7156	7157	7158	7159	7160	7161	7162	7163	7164	7165
Not in nanopore data	GG_CG or CG_CC NOT cannonical	21517	154	+	gi|56160529|ref|AC_000008.1|	9733	15453		start sites are:	7122	7123	7124	7125	7126	7127	7128	7129	7130	7131	7132	7133	7134	7135	7136	7137	7138	7139	7140	7141	7142	7143	7144	7145	7146	7147	7148	7149	7150	7151	7152	7153	7154	7155	7156	7157	7158	7159	7160	7161
Not in nanopore data	GG_TT or AA_CC NOT cannonical	21507	107	-	gi|56160529|ref|AC_000008.1|	28490	29360		start sites are:	17686	17688	20985	20986	20987	20991	27595	28339	28340	28341	28344	28345	28346	28347	28348	28349	28350	28351	28352	28353	28354	28355	28356	28357	28358	28359	28360	28361	28362	28363	28364	28365	28366	28367	28368	28369	28370	28371	28372	28373
Not in nanopore data	GT_AG or CT_AC	21314	273	-	gi|56160529|ref|AC_000008.1|	26273	26294		start sites are:	7113	7138	7149	7150	7174	7176	7182	8028	8062	8321	8357	8358	8359	8362	8365	8368	8369	8371	8374	8375	8376	8377	8378	8389	8390	8391	8409	8411	8412	8452	9434	9646	9663	9665	9666	9668	9670	9671	9672	9674
Not in nanopore data	GG_TG or CA_CC NOT cannonical	20507	172	+	gi|56160529|ref|AC_000008.1|	9733	15023		start sites are:	5638	5639	5640	5641	6089	7123	7124	7125	7126	7127	7128	7129	7130	7131	7132	7133	7134	7135	7136	7137	7138	7139	7140	7141	7142	7143	7144	7145	7146	7147	7148	7149	7150	7151	7152	7153	7154	7155	7156	7157
Found in nanopore data	GT_AG or CT_AC	20284	83	-	gi|56160529|ref|AC_000008.1|	9280	9644		start sites are:	6086	7111	7112	7152	7176	7181	9020	9045	9046	9047	9048	9049	9051	9052	9053	9054	9055	9058	9062	9065	9067	9068	9069	9070	9071	9073	9074	9077	9078	9079	9080	9085	9087	9088	9089	9092	9093	9094	9095	9096
Not in nanopore data	GG_TC or GA_CC NOT cannonical	18983	165	-	gi|56160529|ref|AC_000008.1|	9733	25834		start sites are:	5638	7122	7123	7124	7125	7126	7127	7128	7129	7130	7131	7132	7133	7134	7135	7136	7137	7138	7139	7140	7141	7142	7143	7144	7145	7146	7147	7148	7149	7150	7151	7152	7153	7154	7155	7156	7157	7158	7159	7160
Not in nanopore data	CT_GT or AC_AG NOT cannonical	18710	300	-	gi|56160529|ref|AC_000008.1|	26251	26850		start sites are:	7128	7131	7133	7181	8044	8302	8303	8332	8336	8338	8339	8340	8341	8343	8344	8346	8348	8349	8353	8354	8355	8356	8359	8362	8366	8368	8369	8370	8371	8373	8374	8375	8377	8386	8387	8389	8410	9450	9643	9644
Found in nanopore data	GT_AG or CT_AC	18688	280	+	gi|56160529|ref|AC_000008.1|	9734	12318		start sites are:	5638	5639	5640	5641	6089	7124	7125	7126	7127	7128	7129	7130	7131	7132	7133	7134	7135	7136	7137	7138	7139	7140	7141	7142	7143	7144	7145	7146	7147	7148	7149	7150	7151	7152	7153	7154	7155	7156	7157	7158
Found in nanopore data	GT_AG or CT_AC	18335	90	+	gi|56160529|ref|AC_000008.1|	8773	9644		start sites are:	6060	6064	6065	6067	6069	6085	7113	7150	7182	8243	8348	8390	8391	8613	8624	8625	8627	8628	8632	8634	8635	8638	8640	8641	8644	8645	8646	8647	8648	8651	8652	8653	8655	8657	8658	8659	8660	8662	8663	8664
Found in nanopore data	GT_AG or CT_AC	18294	240	+	gi|56160529|ref|AC_000008.1|	9734	15665		start sites are:	5638	5639	5640	5641	7124	7125	7126	7127	7128	7129	7130	7131	7133	7134	7135	7136	7137	7138	7139	7140	7141	7142	7143	7144	7145	7146	7147	7148	7149	7150	7151	7152	7153	7154	7155	7156	7157	7158	7159	7160
Found in nanopore data	GT_AG or CT_AC	18193	210	-	gi|56160529|ref|AC_000008.1|	9734	26194		start sites are:	5639	5641	6089	7123	7125	7126	7127	7128	7129	7131	7133	7134	7135	7136	7137	7138	7140	7141	7142	7143	7144	7145	7146	7147	7148	7149	7150	7152	7153	7154	7155	7156	7157	7158	7159	7160	7161	7162	7163	7164
Found in nanopore data	GT_AG or CT_AC	17877	150	+	gi|56160529|ref|AC_000008.1|	28491	30447		start sites are:	28341	28342	28343	28344	28345	28346	28347	28348	28349	28350	28351	28352	28353	28354	28355	28356	28357	28358	28359	28360	28361	28362	28363	28364	28365	28366	28367	28368	28369	28370	28371	28372	28373	28374	28375	28376	28377	28378	28379	28380
Found in nanopore data	GT_AG or CT_AC	17463	121	-	gi|56160529|ref|AC_000008.1|	27940	28666		start sites are:	9690	9691	9692	9697	9699	9702	9709	9710	9713	9731	9732	9733	24170	26468	26869	27011	27015	27673	27686	27764	27782	27786	27787	27788	27789	27790	27791	27792	27793	27794	27795	27796	27797	27798	27799	27800	27801	27802	27803	27804
Found in nanopore data	GT_AG or CT_AC	17005	200	+	gi|56160529|ref|AC_000008.1|	9734	14115		start sites are:	7122	7123	7124	7125	7126	7127	7128	7129	7130	7131	7132	7133	7134	7135	7136	7137	7138	7139	7140	7141	7142	7143	7144	7145	7146	7147	7148	7149	7150	7151	7152	7153	7154	7155	7156	7157	7158	7159	7160	7161
Found in nanopore data	GT_AG or CT_AC	15958	149	+	gi|56160529|ref|AC_000008.1|	8392	26158		start sites are:	7182	8140	8141	8142	8242	8243	8244	8245	8246	8247	8249	8250	8251	8252	8253	8254	8255	8256	8257	8258	8259	8260	8261	8262	8263	8264	8265	8266	8267	8268	8269	8270	8271	8272	8273	8274	8275	8276	8277	8278
Not in nanopore data	CT_GC or GC_AG	15792	92	+	gi|56160529|ref|AC_000008.1|	27338	27404		start sites are:	27188	27189	27190	27191	27192	27193	27194	27195	27196	27197	27198	27199	27200	27201	27202	27203	27204	27205	27206	27207	27208	27209	27210	27211	27212	27213	27214	27215	27216	27217	27218	27219	27220	27221	27222	27223	27224	27225	27226	27227
Not in nanopore data	GG_CG or CG_CC NOT cannonical	15464	132	+	gi|56160529|ref|AC_000008.1|	9733	16523		start sites are:	5638	5639	5640	7123	7124	7125	7126	7127	7128	7129	7130	7131	7132	7133	7134	7135	7136	7137	7138	7139	7140	7141	7142	7143	7144	7145	7146	7147	7148	7149	7150	7151	7152	7153	7154	7155	7156	7157	7158	7159
Found in nanopore data	GT_AG or CT_AC	15304	166	-	gi|56160529|ref|AC_000008.1|	24214	26158		start sites are:	9726	9730	9731	9732	9733	19761	19762	19763	19764	19765	19766	23916	23917	23918	23919	23920	24020	24064	24065	24066	24067	24068	24069	24070	24071	24072	24073	24074	24075	24076	24077	24078	24079	24080	24081	24082	24083	24084	24085	24086
Not in nanopore data	GC_CT or AG_GC NOT cannonical	15278	189	-	gi|56160529|ref|AC_000008.1|	9709	26846		start sites are:	4359	5638	5639	5640	5641	6075	6076	6077	6078	6079	6080	6081	6082	6083	6084	6085	6086	6087	6088	6089	6414	6450	6530	6574	7102	7110	7111	7112	7113	7114	7115	7116	7117	7118	7119	7120	7121	7122	7123	7124
Not in nanopore data	GT_AG or CT_AC	15095	5	+	gi|56160529|ref|AC_000008.1|	5642	7148		start sites are:	5568	5638	5639	5640	5641
Found in nanopore data	GT_AG or CT_AC	14801	151	+	gi|56160529|ref|AC_000008.1|	28491	29384		start sites are:	28340	28341	28342	28343	28344	28345	28346	28347	28348	28349	28350	28351	28352	28353	28354	28355	28356	28357	28358	28359	28360	28361	28362	28363	28364	28365	28366	28367	28368	28369	28370	28371	28372	28373	28374	28375	28376	28377	28378	28379
Found in nanopore data	GT_AG or CT_AC	14190	146	-	gi|56160529|ref|AC_000008.1|	28491	29384		start sites are:	28341	28344	28345	28346	28347	28349	28350	28351	28352	28353	28354	28356	28357	28358	28359	28360	28361	28362	28363	28364	28365	28366	28367	28368	28369	28370	28371	28372	28373	28374	28375	28376	28377	28378	28379	28380	28381	28382	28383	28384
Found in nanopore data	CT_AC or GT_AG	13975	135	+	gi|56160529|ref|AC_000008.1|	24331	24668		start sites are:	8891	19499	23998	24019	24034	24035	24039	24041	24181	24182	24183	24184	24185	24186	24187	24188	24189	24190	24192	24193	24194	24195	24196	24197	24198	24199	24200	24201	24202	24203	24204	24205	24206	24207	24208	24209	24212	24214	24215	24216
Not in nanopore data	GT_AG or CT_AC	13807	13	+	gi|56160529|ref|AC_000008.1|	19767	24188		start sites are:	19617	19619	19620	19625	19626	19678	19760	19761	19762	19763	19764	19765	19766
Not in nanopore data	GT_AG or CT_AC	13745	202	-	gi|56160529|ref|AC_000008.1|	9711	26291		start sites are:	5631	5638	5639	5641	6075	6078	6079	6080	6081	6082	6083	6084	6085	6086	6087	6088	6089	6414	6574	7110	7111	7112	7113	7114	7115	7116	7117	7118	7119	7120	7121	7122	7123	7124	7125	7126	7127	7128	7129	7130
Not in nanopore data	AG_AT or AT_CT NOT cannonical	13591	331	+	gi|56160529|ref|AC_000008.1|	26738	26784		start sites are:	6063	6065	6069	7150	7152	7153	7154	7155	7156	7157	7158	7159	7160	7161	7162	7163	7164	7165	7166	7167	7168	7170	7172	7173	7174	7175	7176	7177	7178	7179	7180	7181	7182	7218	7615	7616	7617	7618	7791	7792
Not in nanopore data	CG_CG or CG_CG NOT cannonical	13556	138	-	gi|56160529|ref|AC_000008.1|	27648	27708		start sites are:	9732	9733	14297	14650	18919	18920	18925	20868	20871	24000	24011	24012	24015	24019	24022	24028	24035	24041	24698	24703	24704	24705	24708	24709	24710	24712	24714	24722	24743	25927	27154	27155	27481	27498	27499	27500	27501	27502	27503	27504
Found in nanopore data	GT_AG or CT_AC	13203	164	+	gi|56160529|ref|AC_000008.1|	24214	26158		start sites are:	9701	9726	9731	9732	9733	15685	17351	19761	19762	19763	19764	19765	19766	24063	24064	24065	24066	24067	24068	24069	24070	24071	24072	24073	24074	24075	24076	24077	24078	24079	24080	24081	24082	24083	24084	24085	24086	24087	24088	24089
Found in nanopore data	GT_AG or CT_AC	13142	192	-	gi|56160529|ref|AC_000008.1|	9726	24048		start sites are:	6089	7113	7114	7115	7116	7117	7118	7119	7120	7121	7122	7123	7124	7125	7126	7127	7128	7129	7130	7131	7132	7133	7134	7135	7136	7137	7138	7139	7140	7141	7142	7143	7144	7145	7146	7147	7148	7149	7150	7151
Found in nanopore data	GT_AG or CT_AC	13128	147	+	gi|56160529|ref|AC_000008.1|	2256	3595		start sites are:	2105	2106	2107	2108	2109	2110	2111	2112	2113	2114	2115	2116	2117	2118	2119	2120	2121	2122	2123	2124	2125	2126	2127	2128	2130	2131	2132	2133	2134	2135	2136	2137	2138	2139	2140	2141	2142	2143	2144	2145
Not in nanopore data	GT_AG or CT_AC	12818	173	+	gi|56160529|ref|AC_000008.1|	9734	14588		start sites are:	7122	7123	7124	7125	7126	7127	7128	7129	7130	7131	7132	7133	7134	7135	7136	7137	7138	7139	7140	7141	7142	7143	7144	7145	7146	7147	7148	7149	7150	7151	7152	7153	7154	7155	7156	7157	7158	7159	7160	7161
Found in nanopore data	GT_AG or CT_AC	12744	220	+	gi|56160529|ref|AC_000008.1|	9734	21606		start sites are:	5638	5639	5640	5641	7123	7124	7125	7126	7127	7129	7131	7136	7137	7138	7140	7141	7142	7143	7144	7145	7146	7147	7148	7150	7151	7152	7153	7154	7155	7156	7157	7158	7159	7160	7161	7162	7163	7164	7165	7166
Found in nanopore data	GT_AG or CT_AC	12605	6	+	gi|56160529|ref|AC_000008.1|	7183	9660		start sites are:	6059	6060	6064	7176	7181	7182
Not in nanopore data	GG_CT or AG_CC NOT cannonical	12369	174	-	gi|56160529|ref|AC_000008.1|	9733	15631		start sites are:	6089	7122	7123	7124	7125	7126	7127	7128	7129	7130	7131	7133	7134	7135	7136	7137	7138	7140	7141	7142	7143	7144	7145	7146	7147	7148	7149	7150	7151	7152	7153	7154	7155	7156	7157	7158	7159	7160	7161	7162
Found in nanopore data	CT_AC or GT_AG	12200	76	+	gi|56160529|ref|AC_000008.1|	14298	24668		start sites are:	9737	14148	14149	14150	14154	14156	14157	14158	14159	14162	14164	14165	14166	14167	14183	14187	14189	14190	14193	14194	14197	14200	14205	14207	14209	14210	14211	14212	14213	14215	14218	14219	14220	14225	14227	14228	14229	14230	14233	14234
Found in nanopore data	GT_AG or CT_AC	11727	36	+	gi|56160529|ref|AC_000008.1|	9734	27747		start sites are:	7123	7124	7125	7126	7127	7129	7131	7136	7137	7138	7140	7142	7144	7147	7150	7152	7154	7167	7177	7182	7218	7618	7792	9643	9650	9658	9677	9683	9690	9691	9692	9696	9710	9718	9732	9733
Not in nanopore data	AC_AG or CT_GT NOT cannonical	11671	330	+	gi|56160529|ref|AC_000008.1|	26250	26307		start sites are:	6065	7131	7137	7152	7159	7168	7181	7182	8316	8327	8332	8336	8337	8338	8339	8340	8343	8344	8346	8348	8353	8354	8355	8357	8359	8360	8361	8362	8363	8364	8366	8368	8369	8370	8371	8373	8374	8377	8386	8387
Found in nanopore data	GT_AG or CT_AC	11632	31	+	gi|56160529|ref|AC_000008.1|	9734	27672		start sites are:	7123	7124	7125	7129	7140	7142	7144	7152	7158	7160	7167	7176	7180	8377	9277	9649	9658	9664	9677	9689	9691	9692	9701	9710	9714	9717	9718	9726	9728	9732	9733
Found in nanopore data	GT_AG or CT_AC	11616	217	+	gi|56160529|ref|AC_000008.1|	9734	26194		start sites are:	5638	5639	5641	6089	7123	7125	7126	7127	7129	7130	7131	7134	7135	7136	7137	7138	7139	7140	7141	7142	7143	7144	7145	7146	7147	7148	7149	7150	7151	7152	7153	7154	7155	7156	7157	7158	7159	7160	7161	7162
Not in nanopore data	AG_AT or AT_CT NOT cannonical	11579	309	-	gi|56160529|ref|AC_000008.1|	26738	26784		start sites are:	6065	7149	7152	7154	7155	7156	7157	7159	7160	7161	7162	7163	7164	7165	7166	7167	7168	7170	7171	7172	7173	7174	7175	7176	7177	7178	7179	7180	7181	7182	8364	8365	8369	8373	8379	8385	8386	8389	8390	8391
Not in nanopore data	GG_TC or GA_CC NOT cannonical	11363	102	+	gi|56160529|ref|AC_000008.1|	9733	15648		start sites are:	7123	7124	7125	7126	7127	7128	7129	7130	7131	7132	7133	7134	7135	7136	7137	7138	7139	7140	7141	7142	7143	7144	7145	7146	7147	7148	7149	7150	7151	7152	7154	7155	7157	7158	7159	7160	7161	7162	7165	7166
Not in nanopore data	CT_AC or GT_AG	11063	100	-	gi|56160529|ref|AC_000008.1|	19482	19952		start sites are:	19172	19283	19328	19330	19331	19332	19333	19334	19335	19336	19337	19338	19339	19340	19341	19342	19343	19344	19345	19346	19347	19348	19349	19350	19351	19352	19353	19354	19355	19356	19357	19358	19359	19360	19361	19362	19363	19364	19365	19366
Not in nanopore data	CT_AC or GT_AG	11033	8	+	gi|56160529|ref|AC_000008.1|	23633	27074		start sites are:	23598	23621	23626	23627	23628	23629	23631	23632
Not in nanopore data	GG_CC or GG_CC NOT cannonical	10557	86	-	gi|56160529|ref|AC_000008.1|	28490	30121		start sites are:	28340	28341	28342	28344	28345	28346	28347	28348	28349	28350	28351	28352	28353	28354	28355	28356	28357	28358	28359	28360	28361	28362	28363	28364	28365	28366	28367	28368	28369	28370	28371	28372	28373	28374	28375	28377	28379	28380	28381	28382
Found in nanopore data	GT_AG or CT_AC	10530	123	+	gi|56160529|ref|AC_000008.1|	2256	3598		start sites are:	1890	2105	2106	2107	2108	2109	2110	2111	2112	2113	2116	2117	2118	2119	2121	2123	2126	2127	2128	2130	2131	2133	2134	2135	2136	2137	2138	2139	2140	2144	2145	2146	2147	2148	2150	2152	2153	2154	2155	2156
Not in nanopore data	GG_CT or AG_CC NOT cannonical	10518	131	+	gi|56160529|ref|AC_000008.1|	9733	15440		start sites are:	5638	6089	7123	7124	7125	7126	7127	7128	7129	7130	7131	7132	7133	7134	7135	7136	7137	7138	7139	7140	7141	7142	7143	7144	7145	7146	7147	7148	7149	7150	7152	7153	7154	7157	7158	7159	7160	7161	7162	7163
Not in nanopore data	GG_CC or GG_CC NOT cannonical	10474	168	-	gi|56160529|ref|AC_000008.1|	9733	24127		start sites are:	6089	7122	7123	7124	7125	7126	7127	7128	7129	7130	7131	7132	7133	7134	7135	7136	7137	7138	7139	7140	7141	7142	7143	7144	7145	7146	7147	7148	7149	7150	7152	7153	7154	7155	7156	7157	7158	7159	7160	7161
Found in nanopore data	GT_AG or CT_AC	10468	139	+	gi|56160529|ref|AC_000008.1|	1889	3595		start sites are:	1739	1740	1741	1742	1743	1744	1745	1746	1747	1748	1750	1751	1752	1753	1754	1755	1756	1757	1758	1759	1760	1761	1762	1764	1765	1766	1767	1768	1769	1770	1771	1772	1773	1774	1775	1776	1777	1778	1779	1780
Found in nanopore data	GT_AG or CT_AC	10442	6	+	gi|56160529|ref|AC_000008.1|	6090	7123		start sites are:	5955	6063	6084	6085	6086	6089
Not in nanopore data	GG_CG or CG_CC NOT cannonical	10436	145	-	gi|56160529|ref|AC_000008.1|	9733	26178		start sites are:	584	6089	7122	7123	7124	7125	7126	7127	7128	7129	7131	7133	7134	7135	7136	7137	7138	7139	7140	7142	7143	7144	7145	7146	7147	7148	7149	7150	7151	7152	7153	7154	7155	7157	7158	7159	7160	7161	7163	7164
Not in nanopore data	GT_AG or CT_AC	10394	95	-	gi|56160529|ref|AC_000008.1|	24209	26194		start sites are:	9731	9732	9733	24058	24059	24060	24061	24062	24063	24064	24065	24066	24067	24068	24070	24071	24072	24073	24074	24075	24076	24077	24078	24079	24080	24081	24082	24083	24084	24085	24086	24087	24088	24089	24090	24091	24092	24093	24094	24095
Not in nanopore data	TG_CT or AG_CA NOT cannonical	10339	22	+	gi|56160529|ref|AC_000008.1|	18177	27340		start sites are:	18029	18031	18032	18033	18034	18036	18037	18038	18039	18041	18042	18044	18048	18053	18059	18060	18068	18075	18085	18092	18175	18176
Not in nanopore data	GT_AG or CT_AC	10327	22	+	gi|56160529|ref|AC_000008.1|	32201	32510		start sites are:	32051	32052	32053	32059	32060	32066	32069	32070	32071	32086	32091	32092	32100	32111	32113	32134	32195	32196	32197	32198	32199	32200
Found in nanopore data	GT_AG or CT_AC	10175	117	+	gi|56160529|ref|AC_000008.1|	27940	28666		start sites are:	9690	9691	9692	9697	9699	9709	9710	9713	9715	9716	9726	9730	9731	9732	9733	11188	24207	24208	26510	26869	26964	27015	27686	27790	27791	27792	27793	27794	27795	27796	27797	27798	27799	27800	27801	27802	27803	27804	27805	27806
Not in nanopore data	CT_AC or GT_AG	9847	90	-	gi|56160529|ref|AC_000008.1|	31212	31487		start sites are:	26256	31062	31063	31064	31065	31066	31067	31068	31069	31070	31071	31072	31073	31074	31075	31076	31077	31078	31079	31080	31081	31082	31083	31084	31085	31086	31087	31088	31089	31090	31091	31092	31093	31094	31095	31096	31097	31098	31099	31100
Found in nanopore data	GT_AG or CT_AC	9777	11	-	gi|56160529|ref|AC_000008.1|	6090	7123		start sites are:	5941	6075	6080	6081	6082	6084	6085	6086	6087	6088	6089
Not in nanopore data	CC_CG or CG_GG NOT cannonical	9761	148	-	gi|56160529|ref|AC_000008.1|	27143	27169		start sites are:	7168	7170	7171	7172	7173	7176	7177	7178	7179	7180	7181	7182	7218	7618	7792	8365	8380	8381	8386	8391	8412	8431	8614	8771	9277	9278	9629	9631	9632	9634	9635	9638	9640	9642	9643	9644	9645	9646	9647	9649
Found in nanopore data	GT_AG or CT_AC	9672	24	-	gi|56160529|ref|AC_000008.1|	24209	26402		start sites are:	9733	24060	24062	24063	24065	24070	24072	24081	24083	24086	24087	24090	24094	24099	24116	24131	24148	24164	24202	24204	24205	24206	24207	24208
Not in nanopore data	GT_AG or CT_AC	9592	198	-	gi|56160529|ref|AC_000008.1|	9711	11932		start sites are:	5631	5638	5639	5641	6065	6075	6077	6078	6079	6080	6081	6082	6083	6084	6085	6086	6087	6088	6089	6450	6574	7110	7111	7112	7113	7114	7115	7116	7117	7118	7119	7120	7121	7122	7123	7124	7125	7126	7127	7128
Not in nanopore data	CT_AC or GT_AG	9413	93	-	gi|56160529|ref|AC_000008.1|	21933	21985		start sites are:	21548	21661	21678	21782	21783	21784	21785	21786	21787	21788	21789	21790	21791	21792	21793	21794	21795	21796	21797	21799	21800	21801	21803	21804	21805	21806	21807	21808	21809	21810	21811	21812	21813	21814	21815	21816	21817	21818	21819	21820
Not in nanopore data	GG_TT or AA_CC NOT cannonical	9368	104	+	gi|56160529|ref|AC_000008.1|	28490	29360		start sites are:	13003	17686	17688	20985	20986	20987	20989	20991	28341	28342	28343	28344	28345	28346	28347	28348	28349	28350	28351	28352	28353	28354	28355	28356	28357	28358	28359	28360	28361	28362	28363	28364	28365	28366	28367	28368	28369	28370	28371	28372
Not in nanopore data	GG_TT or AA_CC NOT cannonical	9336	146	+	gi|56160529|ref|AC_000008.1|	9733	15016		start sites are:	5638	5639	5640	5641	7121	7123	7124	7125	7126	7127	7128	7129	7130	7131	7132	7133	7134	7135	7136	7137	7138	7139	7140	7141	7142	7143	7144	7145	7146	7147	7148	7149	7150	7151	7152	7153	7154	7155	7156	7157
Found in nanopore data	GT_AG or CT_AC	9313	208	-	gi|56160529|ref|AC_000008.1|	9734	21606		start sites are:	5638	5639	7121	7123	7125	7126	7127	7128	7131	7133	7134	7135	7136	7137	7138	7140	7141	7142	7143	7144	7145	7146	7147	7148	7149	7150	7152	7153	7154	7155	7156	7157	7159	7160	7161	7162	7163	7164	7165	7166
Not in nanopore data	CT_AC or GT_AG	9287	78	+	gi|56160529|ref|AC_000008.1|	23865	27692		start sites are:	23427	23483	23515	23561	23562	23563	23567	23568	23633	23694	23715	23716	23717	23718	23719	23720	23721	23722	23726	23727	23728	23729	23730	23732	23733	23734	23735	23736	23737	23738	23739	23740	23742	23743	23744	23745	23746	23747	23749	23750
Not in nanopore data	CA_TC or GA_TG NOT cannonical	9093	25	+	gi|56160529|ref|AC_000008.1|	27578	27652		start sites are:	27429	27431	27433	27438	27439	27440	27442	27443	27447	27448	27457	27458	27461	27462	27468	27485	27495	27537	27557	27571	27573	27574	27575	27576	27577
Found in nanopore data	GT_AG or CT_AC	8966	100	+	gi|56160529|ref|AC_000008.1|	28491	28880		start sites are:	28342	28343	28344	28345	28346	28347	28348	28349	28350	28351	28352	28353	28354	28355	28356	28357	28358	28359	28360	28361	28362	28363	28364	28365	28366	28367	28368	28369	28370	28371	28372	28373	28374	28375	28376	28377	28379	28380	28381	28382
Not in nanopore data	GT_AG or CT_AC	8958	8	+	gi|56160529|ref|AC_000008.1|	8413	26158		start sites are:	8264	8303	8374	8399	8409	8410	8411	8412
Not in nanopore data	CA_TC or GA_TG NOT cannonical	8957	194	+	gi|56160529|ref|AC_000008.1|	26746	27132		start sites are:	6060	6071	6077	7157	7159	7160	7161	7162	7163	7164	7165	7166	7167	7168	7172	7173	7174	7175	7176	7177	7178	7179	7180	7181	7182	7218	7618	7792	8371	8389	8390	8391	8412	8431	8614	8771	8772	9122	9278	9279
Not in nanopore data	AA_GG or CC_TT NOT cannonical	8799	91	+	gi|56160529|ref|AC_000008.1|	9693	17118		start sites are:	3410	5638	5641	6060	6062	6063	6064	6065	6066	6067	6068	6069	6070	6071	6072	6073	6074	6075	6076	6077	6078	6079	6080	6081	6082	6083	6084	6086	6088	6089	6414	6450	6530	7110	7111	7112	7113	7114	7115	7117
Not in nanopore data	GT_AG or CT_AC	8716	10	-	gi|56160529|ref|AC_000008.1|	19767	24188		start sites are:	19617	19620	19644	19678	19761	19762	19763	19764	19765	19766
Not in nanopore data	CT_AC or GT_AG	8669	22	+	gi|56160529|ref|AC_000008.1|	20981	21104		start sites are:	20832	20833	20834	20835	20836	20838	20839	20840	20854	20856	20874	20876	20883	20884	20890	20899	20934	20976	20977	20978	20979	20980
Not in nanopore data	CT_AC or GT_AG	8653	21	+	gi|56160529|ref|AC_000008.1|	5192	24849		start sites are:	5042	5043	5044	5046	5063	5071	5073	5074	5081	5082	5083	5089	5100	5170	5185	5186	5187	5188	5189	5190	5191
Found in nanopore data	CT_AC or GT_AG	8466	150	-	gi|56160529|ref|AC_000008.1|	24331	24668		start sites are:	19499	24028	24035	24041	24181	24182	24183	24184	24185	24186	24187	24188	24189	24190	24191	24192	24193	24194	24195	24196	24197	24198	24199	24200	24201	24202	24203	24204	24205	24206	24207	24208	24209	24211	24212	24213	24214	24215	24216	24217
Found in nanopore data	GT_AG or CT_AC	8460	53	+	gi|56160529|ref|AC_000008.1|	5642	7111		start sites are:	5502	5512	5517	5519	5543	5548	5549	5553	5554	5556	5567	5568	5571	5573	5575	5580	5583	5585	5587	5589	5590	5591	5592	5593	5594	5595	5596	5598	5599	5600	5603	5604	5606	5608	5609	5611	5612	5613	5614	5615
Not in nanopore data	GT_AG or CT_AC	8373	96	-	gi|56160529|ref|AC_000008.1|	17005	17138		start sites are:	7149	7152	9673	16676	16680	16696	16851	16854	16855	16856	16857	16858	16859	16860	16861	16862	16864	16865	16866	16867	16868	16869	16870	16871	16872	16873	16874	16875	16876	16877	16878	16879	16880	16881	16882	16883	16884	16885	16886	16887
Not in nanopore data	GT_AG or CT_AC	8256	182	+	gi|56160529|ref|AC_000008.1|	9711	11932		start sites are:	5638	5639	5640	5641	6065	6075	6078	6079	6080	6081	6082	6083	6084	6085	6089	6414	6450	7110	7111	7112	7113	7114	7115	7116	7117	7118	7119	7120	7121	7122	7123	7124	7125	7126	7127	7128	7129	7130	7131	7132
Not in nanopore data	GG_CT or AG_CC NOT cannonical	8186	127	+	gi|56160529|ref|AC_000008.1|	9733	15631		start sites are:	5638	6089	7123	7124	7125	7126	7127	7128	7129	7130	7131	7132	7133	7134	7135	7136	7137	7138	7139	7140	7141	7142	7143	7144	7145	7146	7147	7148	7149	7150	7152	7153	7154	7157	7158	7159	7160	7161	7163	7165
Found in nanopore data	GT_AG or CT_AC	8119	179	+	gi|56160529|ref|AC_000008.1|	9734	9817		start sites are:	5638	5639	5640	5641	7123	7124	7125	7126	7127	7128	7129	7130	7131	7132	7133	7134	7135	7136	7137	7138	7139	7140	7141	7142	7143	7144	7145	7146	7147	7148	7150	7151	7152	7153	7154	7155	7156	7157	7158	7159
Found in nanopore data	GT_AG or CT_AC	8104	134	-	gi|56160529|ref|AC_000008.1|	9734	24052		start sites are:	7123	7133	7135	7137	7138	7142	7143	7144	7146	7147	7149	7150	7152	7154	7155	7156	7157	7159	7160	7161	7162	7163	7164	7165	7166	7167	7168	7170	7171	7173	7174	7176	7177	7180	7181	7182	7218	7618	7792	8358
Found in nanopore data	GT_AG or CT_AC	8014	146	+	gi|56160529|ref|AC_000008.1|	3511	3595		start sites are:	2222	3307	3361	3362	3363	3364	3365	3366	3367	3368	3369	3370	3371	3372	3373	3375	3376	3377	3378	3379	3380	3382	3383	3384	3385	3386	3387	3388	3389	3390	3391	3392	3393	3394	3395	3396	3397	3398	3399	3400
Found in nanopore data	GT_AG or CT_AC	7756	175	+	gi|56160529|ref|AC_000008.1|	9734	26990		start sites are:	5638	5639	5640	5641	7123	7124	7125	7126	7129	7131	7134	7136	7140	7141	7142	7143	7144	7145	7146	7147	7148	7150	7151	7152	7153	7154	7155	7156	7157	7158	7159	7160	7161	7162	7163	7164	7165	7166	7167	7168
Not in nanopore data	CT_AC or GT_AG	7731	57	+	gi|56160529|ref|AC_000008.1|	15805	31397		start sites are:	10774	15655	15656	15658	15659	15660	15661	15662	15664	15665	15667	15668	15669	15671	15672	15674	15677	15678	15679	15680	15683	15684	15685	15686	15687	15688	15690	15691	15692	15694	15695	15696	15700	15705	15706	15707	15708	15709	15712	15713
Found in nanopore data	GT_AG or CT_AC	7701	185	-	gi|56160529|ref|AC_000008.1|	9734	26990		start sites are:	5638	5639	5641	7123	7124	7126	7127	7128	7131	7133	7134	7135	7137	7142	7143	7144	7145	7146	7147	7149	7150	7152	7154	7155	7156	7157	7158	7159	7160	7161	7162	7163	7164	7165	7166	7167	7168	7170	7171	7172
Not in nanopore data	GT_AG or CT_AC	7684	123	-	gi|56160529|ref|AC_000008.1|	16652	16697		start sites are:	7164	7165	7168	7170	7182	8373	8389	8390	8391	9715	9716	9717	9718	9719	9720	9722	9723	9724	9726	9727	9728	9729	9730	9731	9732	9733	9736	11188	14776	16500	16501	16502	16503	16504	16505	16506	16507	16508	16509	16510
Found in nanopore data	GT_AG or CT_AC	7683	81	-	gi|56160529|ref|AC_000008.1|	28491	28880		start sites are:	28341	28344	28345	28346	28347	28348	28349	28350	28351	28352	28353	28354	28355	28356	28357	28358	28359	28360	28361	28362	28363	28364	28365	28366	28367	28368	28369	28370	28371	28372	28373	28374	28375	28379	28380	28381	28382	28383	28384	28385
Not in nanopore data	GC_CA or TG_GC NOT cannonical	7614	16	-	gi|56160529|ref|AC_000008.1|	10018	26733		start sites are:	9869	9870	9871	9872	9875	9878	9889	9895	9897	9903	9904	9907	9912	10012	10016	10017
Not in nanopore data	CT_AC or GT_AG	7603	56	-	gi|56160529|ref|AC_000008.1|	27712	28259		start sites are:	27416	27562	27563	27564	27565	27566	27567	27568	27569	27570	27571	27572	27573	27574	27575	27576	27577	27578	27579	27580	27581	27582	27583	27584	27585	27586	27587	27588	27589	27590	27591	27592	27593	27594	27595	27596	27598	27599	27606	27609
Found in nanopore data	GT_AG or CT_AC	7553	3	+	gi|56160529|ref|AC_000008.1|	1547	3595		start sites are:	1405	1545	1546
Not in nanopore data	TC_AC or GT_GA NOT cannonical	7491	129	-	gi|56160529|ref|AC_000008.1|	9688	20804		start sites are:	5614	5641	6057	6058	6059	6060	6061	6062	6063	6064	6065	6066	6067	6068	6069	6070	6071	6072	6073	6074	6075	6076	6077	6078	6079	6080	6081	6082	6083	6084	6085	6086	6087	6088	6089	6414	6450	6530	6574	7078
Found in nanopore data	GT_AG or CT_AC	7471	13	+	gi|56160529|ref|AC_000008.1|	9734	19981		start sites are:	7124	7125	7129	7134	7140	7154	7165	7167	9659	9718	9731	9732	9733
Not in nanopore data	CA_CG or CG_TG NOT cannonical	7428	153	-	gi|56160529|ref|AC_000008.1|	9718	10524		start sites are:	4359	5638	5639	5641	6075	6076	6087	6088	6089	6414	6450	6528	6530	6574	7110	7111	7112	7113	7114	7115	7116	7117	7118	7119	7120	7121	7122	7123	7124	7125	7126	7127	7128	7129	7130	7131	7132	7133	7134	7135
Found in nanopore data	GT_AG or CT_AC	7385	13	+	gi|56160529|ref|AC_000008.1|	6415	7111		start sites are:	6273	6277	6369	6371	6388	6390	6392	6395	6409	6411	6412	6413	6414
Not in nanopore data	TC_AC or GT_GA NOT cannonical	7339	128	+	gi|56160529|ref|AC_000008.1|	9688	20804		start sites are:	3410	5614	5638	5639	5640	5641	6056	6057	6058	6059	6060	6061	6062	6063	6064	6065	6066	6067	6068	6069	6070	6071	6072	6073	6074	6075	6076	6077	6078	6079	6080	6081	6082	6083	6084	6085	6087	6088	6089	6414
Not in nanopore data	GA_GA or TC_TC NOT cannonical	7263	88	-	gi|56160529|ref|AC_000008.1|	20159	20250		start sites are:	19983	20008	20009	20010	20011	20012	20013	20014	20015	20016	20017	20018	20019	20020	20021	20022	20023	20024	20025	20026	20027	20028	20029	20031	20032	20033	20034	20035	20037	20038	20039	20040	20041	20042	20043	20044	20045	20046	20047	20049
Found in nanopore data	GT_AG or CT_AC	7123	124	-	gi|56160529|ref|AC_000008.1|	9734	15306		start sites are:	7124	7125	7126	7127	7128	7129	7130	7131	7133	7134	7135	7136	7137	7138	7140	7141	7142	7143	7144	7145	7146	7147	7148	7149	7150	7151	7152	7153	7154	7155	7156	7157	7158	7159	7160	7161	7162	7163	7164	7165
Found in nanopore data	GT_AG or CT_AC	7107	7	-	gi|56160529|ref|AC_000008.1|	9734	31056		start sites are:	7123	9728	9729	9730	9731	9732	9733
Found in nanopore data	GT_AG or CT_AC	7031	76	+	gi|56160529|ref|AC_000008.1|	9280	9644		start sites are:	6084	7111	7112	7117	7152	9045	9049	9051	9052	9053	9054	9055	9058	9062	9065	9067	9068	9069	9070	9071	9073	9074	9077	9078	9080	9085	9087	9088	9089	9092	9093	9094	9095	9096	9098	9099	9102	9106	9108	9117
Found in nanopore data	GT_AG or CT_AC	6989	193	+	gi|56160529|ref|AC_000008.1|	9734	15035		start sites are:	5639	5641	7123	7124	7125	7126	7127	7128	7129	7130	7131	7132	7133	7134	7135	7136	7137	7138	7139	7140	7141	7142	7143	7144	7145	7146	7147	7148	7150	7151	7152	7153	7154	7155	7156	7157	7158	7159	7160	7161
Not in nanopore data	GG_AT or AT_CC NOT cannonical	6934	94	-	gi|56160529|ref|AC_000008.1|	28490	29029		start sites are:	17686	17688	20985	20986	20987	20989	20991	28339	28340	28341	28342	28344	28345	28346	28347	28348	28349	28350	28351	28352	28353	28354	28355	28356	28357	28358	28359	28360	28361	28362	28363	28364	28365	28366	28367	28368	28369	28370	28371	28372
Not in nanopore data	AT_CC or GG_AT NOT cannonical	6916	94	+	gi|56160529|ref|AC_000008.1|	9687	21062		start sites are:	5638	5641	6056	6057	6058	6059	6060	6061	6062	6063	6064	6065	6066	6067	6068	6069	6070	6071	6072	6073	6074	6075	6076	6077	6078	6079	6080	6081	6082	6083	6084	6088	6089	6414	6450	7110	7111	7112	7113	7114
Not in nanopore data	GG_TT or AA_CC NOT cannonical	6844	105	-	gi|56160529|ref|AC_000008.1|	20158	20204		start sites are:	19973	19983	19984	19985	19986	20008	20009	20010	20011	20012	20013	20014	20015	20016	20017	20018	20019	20020	20021	20022	20023	20024	20025	20026	20027	20028	20029	20030	20031	20032	20033	20034	20035	20036	20037	20038	20039	20040	20041	20042
Not in nanopore data	GG_AT or AT_CC NOT cannonical	6811	89	-	gi|56160529|ref|AC_000008.1|	20158	20221		start sites are:	19973	19983	20008	20009	20010	20011	20012	20013	20014	20015	20016	20017	20018	20019	20020	20021	20022	20023	20024	20025	20026	20027	20028	20029	20030	20031	20032	20033	20034	20035	20037	20038	20039	20041	20042	20043	20044	20045	20046	20047
Found in nanopore data	GT_AG or CT_AC	6784	137	-	gi|56160529|ref|AC_000008.1|	8392	26158		start sites are:	8140	8141	8142	8242	8243	8244	8245	8249	8250	8253	8254	8256	8257	8258	8260	8261	8262	8263	8264	8265	8266	8267	8268	8269	8270	8272	8273	8274	8275	8276	8277	8278	8279	8280	8281	8283	8284	8285	8286	8287
Not in nanopore data	CT_AC or GT_AG	6759	18	+	gi|56160529|ref|AC_000008.1|	27897	27993		start sites are:	27748	27750	27752	27755	27757	27764	27772	27773	27774	27786	27796	27797	27851	27860	27863	27894	27895	27896
Not in nanopore data	GT_AG or CT_AC	6717	2	+	gi|56160529|ref|AC_000008.1|	1619	3595		start sites are:	1603	1618
Not in nanopore data	GC_CT or AG_GC NOT cannonical	6635	175	+	gi|56160529|ref|AC_000008.1|	9709	26846		start sites are:	5638	5639	5640	5641	6075	6076	6077	6078	6079	6080	6081	6082	6083	6084	6085	6086	6087	6088	6089	6414	6450	6530	6574	7110	7111	7112	7113	7114	7115	7116	7117	7118	7119	7120	7121	7122	7123	7124	7125	7126
Found in nanopore data	GC_AG or CT_GC	6494	162	-	gi|56160529|ref|AC_000008.1|	24283	26158		start sites are:	7136	7137	9689	9720	9732	9733	19761	19762	19763	19764	19765	19766	23916	23918	24020	24087	24133	24134	24135	24136	24137	24138	24139	24140	24141	24142	24143	24144	24145	24146	24147	24148	24149	24150	24152	24153	24154	24155	24156	24157
Not in nanopore data	CT_AC or GT_AG	6334	72	+	gi|56160529|ref|AC_000008.1|	24447	24668		start sites are:	24297	24298	24300	24301	24302	24303	24304	24305	24306	24307	24308	24309	24310	24311	24312	24313	24314	24315	24317	24319	24321	24322	24323	24324	24326	24327	24330	24331	24333	24336	24337	24338	24339	24340	24341	24342	24343	24344	24345	24346
Not in nanopore data	GT_AG or CT_AC	6334	125	-	gi|56160529|ref|AC_000008.1|	9734	11099		start sites are:	7123	7124	7125	7126	7127	7128	7129	7131	7132	7133	7134	7135	7136	7137	7138	7140	7141	7142	7143	7144	7145	7146	7147	7148	7149	7150	7151	7152	7153	7154	7155	7156	7157	7158	7159	7160	7161	7162	7163	7164
Found in nanopore data	CT_AC or GT_AG	6324	98	-	gi|56160529|ref|AC_000008.1|	24327	24668		start sites are:	24041	24175	24176	24177	24178	24179	24180	24181	24182	24183	24184	24185	24186	24187	24188	24189	24190	24191	24192	24193	24194	24195	24196	24197	24198	24199	24200	24201	24202	24203	24204	24205	24206	24207	24208	24209	24211	24212	24213	24214
Not in nanopore data	CT_AC or GT_AG	6239	91	-	gi|56160529|ref|AC_000008.1|	25341	25471		start sites are:	25190	25191	25192	25193	25194	25195	25196	25197	25198	25199	25200	25201	25202	25203	25204	25205	25206	25207	25208	25209	25210	25211	25212	25213	25214	25215	25216	25217	25218	25219	25220	25221	25222	25223	25224	25225	25226	25227	25228	25229
Found in nanopore data	GT_AG or CT_AC	6230	145	+	gi|56160529|ref|AC_000008.1|	9734	14621		start sites are:	5641	7123	7124	7125	7126	7127	7128	7129	7130	7131	7132	7133	7134	7135	7136	7137	7138	7139	7140	7141	7142	7143	7144	7145	7146	7147	7148	7149	7150	7151	7152	7154	7155	7156	7157	7158	7159	7160	7161	7162
Found in nanopore data	GT_AG or CT_AC	6214	5	-	gi|56160529|ref|AC_000008.1|	7183	9660		start sites are:	6059	6062	7159	7181	7182
Found in nanopore data	GT_AG or CT_AC	6190	33	+	gi|56160529|ref|AC_000008.1|	21290	26158		start sites are:	9647	9656	9669	9690	9697	9699	9710	9711	9719	9726	9729	9733	21141	21142	21146	21150	21151	21155	21179	21188	21192	21201	21205	21219	21240	21241	21244	21251	21256	21260	21287	21288	21289
Found in nanopore data	GT_AG or CT_AC	6128	143	-	gi|56160529|ref|AC_000008.1|	2256	3595		start sites are:	2107	2108	2109	2110	2111	2112	2113	2115	2116	2117	2118	2120	2121	2123	2124	2125	2126	2127	2128	2130	2131	2132	2133	2134	2135	2136	2137	2138	2140	2141	2142	2143	2144	2145	2146	2147	2148	2149	2150	2151
Found in nanopore data	GT_AG or CT_AC	6119	94	-	gi|56160529|ref|AC_000008.1|	19368	21396		start sites are:	9729	9730	9731	9732	19217	19218	19219	19220	19221	19222	19223	19224	19226	19227	19228	19229	19230	19231	19232	19233	19234	19235	19236	19237	19238	19239	19240	19241	19242	19243	19244	19245	19246	19247	19248	19249	19250	19251	19252	19253
Found in nanopore data	GT_AG or CT_AC	6116	92	-	gi|56160529|ref|AC_000008.1|	19368	21290		start sites are:	9729	9730	9731	9732	9733	19217	19218	19219	19220	19221	19222	19223	19224	19226	19227	19228	19229	19230	19231	19232	19233	19234	19235	19236	19237	19238	19239	19240	19241	19242	19243	19244	19245	19246	19247	19248	19249	19250	19251	19252
Not in nanopore data	CT_AC or GT_AG	6025	86	-	gi|56160529|ref|AC_000008.1|	27544	27692		start sites are:	27196	27391	27393	27394	27395	27396	27397	27398	27399	27400	27401	27402	27403	27404	27405	27406	27407	27408	27409	27410	27411	27412	27413	27414	27415	27416	27417	27418	27419	27420	27421	27422	27423	27424	27425	27426	27427	27428	27429	27430
Found in nanopore data	GT_AG or CT_AC	6012	137	+	gi|56160529|ref|AC_000008.1|	638	1229		start sites are:	488	490	491	492	493	495	496	497	498	500	501	502	503	507	509	510	511	512	513	514	515	516	517	518	519	520	521	522	523	524	525	526	527	528	529	530	532	533	534	535
Found in nanopore data	GT_AG or CT_AC	5981	126	+	gi|56160529|ref|AC_000008.1|	9734	21396		start sites are:	5641	7123	7124	7125	7126	7127	7128	7129	7130	7131	7132	7133	7134	7135	7136	7137	7138	7139	7140	7141	7142	7144	7145	7146	7147	7149	7150	7152	7154	7158	7159	7160	7161	7165	7166	7167	7171	7173	7174	7176
Not in nanopore data	GT_CC or GG_AC NOT cannonical	5970	162	-	gi|56160529|ref|AC_000008.1|	9726	17541		start sites are:	5638	5639	6084	6089	7115	7116	7117	7118	7119	7120	7121	7122	7123	7124	7125	7126	7127	7128	7129	7130	7131	7133	7134	7135	7136	7137	7138	7139	7140	7141	7142	7143	7144	7145	7146	7147	7148	7149	7150	7151
Found in nanopore data	GT_AG or CT_AC	5908	59	-	gi|56160529|ref|AC_000008.1|	28491	29304		start sites are:	28341	28344	28345	28346	28347	28348	28349	28352	28353	28354	28356	28357	28358	28359	28360	28361	28362	28363	28364	28365	28367	28368	28369	28370	28372	28373	28374	28375	28379	28380	28383	28384	28385	28386	28387	28388	28390	28391	28392	28394
Not in nanopore data	GT_AG or CT_AC	5901	6	+	gi|56160529|ref|AC_000008.1|	6451	7111		start sites are:	6387	6390	6442	6444	6449	6450
Not in nanopore data	GT_AG or CT_AC	5883	138	+	gi|56160529|ref|AC_000008.1|	9734	10030		start sites are:	5641	7123	7124	7125	7126	7127	7128	7129	7130	7131	7132	7133	7134	7135	7136	7137	7138	7140	7141	7142	7143	7144	7145	7146	7147	7148	7149	7150	7151	7152	7153	7154	7155	7156	7157	7158	7159	7160	7161	7162
Found in nanopore data	GT_AG or CT_AC	5879	115	-	gi|56160529|ref|AC_000008.1|	21290	21396		start sites are:	9646	9649	9661	9666	9674	9676	9680	9695	9701	9705	9711	9715	9718	9723	9732	9733	19279	19367	21103	21139	21140	21141	21142	21143	21144	21145	21146	21147	21148	21149	21150	21151	21152	21153	21154	21155	21156	21157	21158	21159
Found in nanopore data	GC_AG or CT_GC	5851	154	+	gi|56160529|ref|AC_000008.1|	24283	26158		start sites are:	7137	9730	9732	9733	19761	19762	19763	19764	19765	19766	23919	24133	24134	24135	24136	24137	24138	24139	24140	24141	24142	24143	24144	24145	24146	24147	24148	24149	24150	24151	24152	24153	24154	24155	24156	24157	24158	24159	24160	24161
Not in nanopore data	CT_AC or GT_AG	5820	84	-	gi|56160529|ref|AC_000008.1|	23865	27692		start sites are:	23427	23430	23483	23515	23563	23564	23566	23572	23575	23603	23612	23631	23635	23645	23694	23715	23716	23717	23718	23719	23720	23721	23722	23724	23725	23726	23727	23728	23729	23730	23732	23733	23734	23735	23736	23737	23738	23739	23740	23742
Found in nanopore data	GT_AG or CT_AC	5812	17	+	gi|56160529|ref|AC_000008.1|	9734	19223		start sites are:	7123	7125	7126	7138	7140	7152	9647	9678	9689	9697	9716	9727	9729	9730	9731	9732	9733
Not in nanopore data	GG_TT or AA_CC NOT cannonical	5775	100	+	gi|56160529|ref|AC_000008.1|	20158	20204		start sites are:	19433	19434	19452	19973	19983	19984	19985	19986	20008	20009	20010	20011	20012	20013	20014	20015	20016	20017	20018	20019	20020	20021	20022	20023	20024	20025	20026	20027	20028	20029	20030	20031	20032	20033	20034	20035	20036	20037	20038	20039
Found in nanopore data	GT_AG or CT_AC	5754	113	+	gi|56160529|ref|AC_000008.1|	9734	10041		start sites are:	7122	7123	7124	7125	7126	7127	7128	7129	7130	7131	7132	7133	7134	7135	7136	7137	7138	7139	7140	7141	7142	7143	7144	7145	7146	7147	7148	7150	7151	7152	7153	7154	7155	7157	7158	7159	7160	7161	7163	7164
Found in nanopore data	GT_AG or CT_AC	5694	16	-	gi|56160529|ref|AC_000008.1|	6415	7111		start sites are:	6273	6279	6300	6301	6361	6369	6377	6388	6389	6390	6392	6397	6408	6411	6413	6414
Not in nanopore data	CT_AC or GT_AG	5642	80	-	gi|56160529|ref|AC_000008.1|	31278	31487		start sites are:	31128	31129	31130	31131	31132	31133	31135	31136	31137	31138	31139	31141	31142	31143	31144	31145	31146	31147	31148	31149	31150	31151	31152	31153	31154	31155	31156	31157	31158	31159	31160	31161	31162	31163	31164	31165	31166	31168	31169	31170
Not in nanopore data	CT_AC or GT_AG	5609	2	+	gi|56160529|ref|AC_000008.1|	10786	25975		start sites are:	10638	10785
Found in nanopore data	GT_AG or CT_AC	5566	84	+	gi|56160529|ref|AC_000008.1|	3511	3598		start sites are:	3361	3362	3363	3364	3365	3367	3368	3373	3374	3375	3376	3377	3378	3384	3385	3388	3389	3390	3391	3392	3393	3394	3396	3397	3399	3400	3401	3403	3404	3405	3407	3408	3409	3410	3411	3412	3416	3418	3419	3420
Found in nanopore data	GT_AG or CT_AC	5564	103	-	gi|56160529|ref|AC_000008.1|	24209	26447		start sites are:	9731	9732	9733	19762	19766	24058	24059	24060	24061	24062	24063	24065	24066	24067	24068	24069	24070	24071	24072	24073	24074	24075	24076	24077	24078	24079	24080	24081	24082	24083	24084	24085	24086	24087	24088	24090	24091	24092	24093	24094
Not in nanopore data	GT_AG or CT_AC	5562	113	+	gi|56160529|ref|AC_000008.1|	16652	16697		start sites are:	7165	7168	7170	7182	8389	8390	8391	9715	9716	9717	9718	9719	9720	9722	9723	9724	9726	9728	9730	9731	9732	9733	11188	16179	16501	16502	16503	16504	16505	16506	16507	16508	16509	16510	16511	16512	16513	16514	16515	16516
Not in nanopore data	CT_GC or GC_AG	5540	88	-	gi|56160529|ref|AC_000008.1|	26949	26994		start sites are:	26159	26394	26738	26798	26799	26800	26801	26802	26803	26804	26805	26806	26807	26808	26809	26810	26811	26812	26813	26814	26815	26816	26817	26818	26819	26820	26821	26822	26823	26824	26825	26826	26827	26828	26829	26830	26831	26832	26833	26834
Found in nanopore data	GT_AG or CT_AC	5477	8	+	gi|56160529|ref|AC_000008.1|	2049	3595		start sites are:	1915	1924	1957	1964	1977	2025	2047	2048
Found in nanopore data	GT_AG or CT_AC	5476	174	-	gi|56160529|ref|AC_000008.1|	9734	15035		start sites are:	5641	7123	7124	7125	7126	7127	7128	7129	7131	7133	7134	7135	7136	7137	7138	7139	7140	7141	7142	7143	7144	7145	7146	7147	7148	7149	7150	7152	7153	7154	7155	7156	7157	7158	7159	7160	7161	7162	7163	7164
Not in nanopore data	GT_AG or CT_AC	5471	20	+	gi|56160529|ref|AC_000008.1|	9734	26740		start sites are:	7123	7126	7140	7142	7152	7157	7165	7167	9647	9660	9664	9691	9699	9708	9710	9718	9726	9731	9732	9733
Not in nanopore data	GT_AG or CT_AC	5391	113	-	gi|56160529|ref|AC_000008.1|	9734	9793		start sites are:	7120	7121	7122	7123	7124	7125	7126	7127	7128	7129	7130	7131	7132	7133	7134	7135	7136	7137	7138	7139	7140	7141	7142	7143	7144	7145	7146	7147	7148	7149	7150	7151	7152	7153	7154	7155	7156	7157	7158	7159
Found in nanopore data	GT_AG or CT_AC	5384	63	+	gi|56160529|ref|AC_000008.1|	1889	3598		start sites are:	1739	1740	1741	1745	1752	1754	1756	1757	1758	1760	1761	1762	1764	1766	1768	1770	1771	1772	1773	1775	1776	1777	1780	1781	1782	1784	1785	1787	1796	1799	1800	1801	1806	1807	1813	1816	1817	1821	1822	1823
Not in nanopore data	CT_AC or GT_AG	5384	16	-	gi|56160529|ref|AC_000008.1|	27897	27993		start sites are:	27748	27750	27754	27757	27764	27772	27773	27774	27786	27787	27860	27863	27867	27894	27895	27896
Found in nanopore data	GT_AG or CT_AC	5354	143	+	gi|56160529|ref|AC_000008.1|	9734	24052		start sites are:	5639	5640	5641	7125	7126	7127	7142	7143	7144	7145	7146	7147	7148	7150	7152	7154	7157	7158	7159	7160	7161	7162	7163	7164	7165	7166	7167	7168	7172	7173	7174	7175	7176	7177	7178	7179	7180	7181	7182	7218
Found in nanopore data	GT_AG or CT_AC	5345	209	-	gi|56160529|ref|AC_000008.1|	9734	10444		start sites are:	7123	7124	7125	7126	7127	7128	7130	7131	7132	7133	7134	7135	7136	7137	7138	7139	7140	7142	7143	7144	7145	7146	7147	7149	7150	7152	7153	7154	7155	7156	7157	7158	7159	7160	7161	7162	7163	7164	7165	7166
Not in nanopore data	CT_AC or GT_AG	5290	3	+	gi|56160529|ref|AC_000008.1|	10775	25748		start sites are:	10664	10772	10774
Found in nanopore data	GT_AG or CT_AC	5282	174	-	gi|56160529|ref|AC_000008.1|	9734	30447		start sites are:	7123	7124	7125	7126	7127	7128	7129	7131	7133	7135	7137	7138	7142	7143	7144	7145	7146	7149	7152	7154	7155	7156	7157	7158	7159	7160	7161	7162	7163	7165	7166	7167	7168	7169	7170	7171	7172	7173	7174	7175
Not in nanopore data	GG_CG or CG_CC NOT cannonical	5231	125	-	gi|56160529|ref|AC_000008.1|	9733	16523		start sites are:	7122	7123	7124	7125	7126	7127	7128	7129	7131	7133	7134	7135	7136	7137	7138	7139	7140	7141	7142	7143	7144	7145	7146	7147	7149	7150	7152	7153	7154	7155	7156	7157	7158	7159	7160	7161	7162	7163	7164	7165
Not in nanopore data	GT_AT or AT_AC	5214	150	+	gi|56160529|ref|AC_000008.1|	9734	9998		start sites are:	5638	5639	5640	5641	7123	7124	7125	7126	7127	7128	7129	7130	7131	7132	7133	7134	7135	7136	7137	7138	7139	7140	7141	7142	7143	7144	7145	7146	7147	7149	7150	7151	7152	7153	7154	7155	7156	7157	7158	7159
Not in nanopore data	GT_AG or CT_AC	5207	81	-	gi|56160529|ref|AC_000008.1|	16841	26273		start sites are:	16651	16689	16690	16691	16692	16693	16694	16695	16696	16697	16698	16699	16700	16701	16702	16703	16704	16705	16706	16707	16708	16710	16711	16715	16716	16717	16718	16719	16720	16721	16722	16723	16725	16726	16727	16728	16730	16731	16733	16734
Not in nanopore data	GT_AG or CT_AC	5204	115	+	gi|56160529|ref|AC_000008.1|	9734	9793		start sites are:	5638	7122	7123	7124	7125	7126	7127	7129	7130	7131	7132	7133	7134	7135	7136	7137	7138	7139	7140	7141	7142	7143	7144	7145	7147	7148	7149	7150	7151	7152	7153	7154	7155	7156	7157	7158	7159	7160	7161	7162
Not in nanopore data	GG_GA or TC_CC NOT cannonical	5180	131	-	gi|56160529|ref|AC_000008.1|	21630	21652		start sites are:	7149	7152	7154	7159	7160	7161	7163	7165	7166	7167	7172	7174	7176	7181	8359	8362	8373	9611	9627	9642	9647	9649	9650	9656	9657	9658	9663	9664	9665	9669	9672	9673	9675	9683	9689	9699	9714	9716	9718	9720
Found in nanopore data	GT_AG or CT_AC	5165	154	+	gi|56160529|ref|AC_000008.1|	9734	13858		start sites are:	7124	7125	7126	7127	7128	7129	7130	7131	7132	7133	7134	7135	7136	7137	7138	7139	7140	7141	7142	7143	7144	7145	7146	7147	7148	7149	7150	7151	7152	7153	7154	7155	7156	7157	7158	7159	7160	7161	7162	7163
Not in nanopore data	GG_AG or CT_CC NOT cannonical	5163	93	+	gi|56160529|ref|AC_000008.1|	7182	9644		start sites are:	5638	5639	5641	6054	6056	6057	6058	6059	6060	6061	6062	6063	6064	6065	6066	6067	6068	6069	6070	6071	6072	6073	6074	6075	6076	6077	6078	6079	6080	6081	6082	6083	6084	6085	6086	6087	6088	6089	6414	6450
Not in nanopore data	CG_CC or GG_CG NOT cannonical	5109	80	-	gi|56160529|ref|AC_000008.1|	27499	27530		start sites are:	27349	27350	27351	27353	27354	27355	27356	27357	27358	27359	27360	27361	27362	27363	27364	27365	27366	27367	27368	27369	27370	27371	27372	27373	27374	27375	27376	27377	27378	27380	27381	27383	27384	27385	27386	27387	27388	27389	27390	27391
Not in nanopore data	GT_AG or CT_AC	5102	63	+	gi|56160529|ref|AC_000008.1|	7183	7619		start sites are:	5641	6012	6013	6014	6025	6026	6054	6056	6057	6058	6059	6060	6061	6062	6063	6064	6065	6066	6067	6068	6069	6070	6071	6072	6073	6074	6075	6077	6078	6079	6080	6081	6082	6083	6084	6085	6089	6414	6450	6456
Not in nanopore data	GG_AT or AT_CC NOT cannonical	5098	164	-	gi|56160529|ref|AC_000008.1|	9733	18795		start sites are:	7122	7123	7124	7125	7126	7127	7128	7129	7130	7131	7133	7134	7135	7136	7137	7138	7139	7140	7141	7142	7143	7144	7145	7146	7147	7148	7149	7150	7152	7153	7154	7155	7156	7157	7158	7159	7160	7161	7162	7163
Found in nanopore data	GT_AG or CT_AC	5082	133	-	gi|56160529|ref|AC_000008.1|	28491	29872		start sites are:	28341	28344	28345	28346	28348	28349	28350	28351	28352	28353	28354	28355	28356	28357	28358	28359	28360	28361	28362	28363	28364	28365	28366	28367	28368	28369	28370	28371	28372	28373	28374	28375	28378	28379	28380	28381	28382	28383	28384	28385
Not in nanopore data	CG_AG or CT_CG NOT cannonical	5046	78	+	gi|56160529|ref|AC_000008.1|	26454	26734		start sites are:	7134	7137	7140	7176	9518	9733	15810	24070	24081	24189	24204	26246	26248	26249	26250	26251	26252	26259	26266	26269	26271	26272	26304	26305	26306	26307	26308	26309	26310	26311	26312	26313	26314	26316	26317	26318	26319	26320	26321	26323
Found in nanopore data	GT_AG or CT_AC	5025	118	-	gi|56160529|ref|AC_000008.1|	8432	9644		start sites are:	8141	8231	8240	8241	8244	8253	8280	8281	8282	8283	8284	8285	8286	8287	8288	8289	8290	8291	8292	8293	8294	8295	8296	8297	8298	8299	8300	8301	8302	8303	8304	8305	8306	8307	8308	8309	8310	8311	8313	8314
Found in nanopore data	GT_AG or CT_AC	5015	193	+	gi|56160529|ref|AC_000008.1|	9734	15659		start sites are:	5638	5639	5641	7124	7125	7126	7127	7128	7129	7130	7131	7132	7133	7134	7135	7136	7137	7138	7139	7140	7141	7142	7143	7144	7145	7146	7147	7150	7151	7152	7153	7154	7155	7156	7157	7158	7159	7160	7161	7162
Not in nanopore data	GT_AG or CT_AC	4985	92	-	gi|56160529|ref|AC_000008.1|	9123	9216		start sites are:	7146	7147	7182	8346	8355	8390	8970	8971	8973	8974	8975	8976	8977	8978	8979	8980	8981	8982	8983	8984	8985	8986	8987	8988	8990	8991	8992	8993	8994	8995	8996	8997	8998	8999	9000	9001	9002	9003	9004	9005
Not in nanopore data	GT_AG or CT_AC	4981	134	-	gi|56160529|ref|AC_000008.1|	9734	9888		start sites are:	584	7122	7123	7124	7125	7126	7127	7128	7129	7131	7133	7134	7135	7136	7137	7138	7139	7140	7141	7142	7143	7144	7145	7146	7147	7148	7149	7150	7152	7153	7154	7155	7157	7159	7160	7161	7163	7165	7166	7167
Not in nanopore data	AT_CC or GG_AT NOT cannonical	4963	112	-	gi|56160529|ref|AC_000008.1|	9687	21062		start sites are:	3410	5638	5639	5640	5641	6056	6057	6058	6059	6060	6061	6062	6063	6064	6065	6066	6067	6068	6069	6070	6071	6072	6073	6074	6075	6076	6077	6078	6079	6080	6081	6082	6083	6084	6085	6086	6087	6088	6089	6414
Found in nanopore data	GT_AG or CT_AC	4957	163	-	gi|56160529|ref|AC_000008.1|	975	1229		start sites are:	609	610	611	612	615	616	617	620	622	623	628	629	631	632	633	634	635	636	637	825	826	827	828	829	830	831	832	833	834	835	836	837	838	839	840	842	844	845	846	848
Not in nanopore data	CT_AC or GT_AG	4927	16	+	gi|56160529|ref|AC_000008.1|	9330	25471		start sites are:	9096	9180	9181	9183	9184	9187	9201	9250	9276	9323	9324	9325	9326	9327	9328	9329
Found in nanopore data	GT_AG or CT_AC	4845	50	-	gi|56160529|ref|AC_000008.1|	9734	27747		start sites are:	7123	7125	7126	7127	7128	7129	7131	7133	7134	7135	7136	7138	7142	7143	7144	7146	7151	7152	7153	7154	7155	7157	7159	7160	7165	7166	7167	7168	7176	7177	8338	8362	9591	9596	9643	9647	9649	9658	9661	9677
Found in nanopore data	GT_AG or CT_AC	4841	100	-	gi|56160529|ref|AC_000008.1|	9734	14115		start sites are:	7123	7124	7125	7126	7127	7128	7129	7131	7133	7134	7135	7136	7137	7138	7139	7140	7142	7143	7144	7145	7146	7147	7148	7149	7151	7152	7154	7155	7156	7160	7161	7166	7167	7173	7174	7176	8041	8334	8335	8336
Found in nanopore data	GT_AG or CT_AC	4797	152	-	gi|56160529|ref|AC_000008.1|	28397	30447		start sites are:	7153	9681	9682	9683	9684	9685	9686	9687	9688	9689	9690	9691	9692	9693	9694	9695	9696	9697	9698	9699	9700	9701	9702	9703	9704	9705	9706	9707	9708	9710	9711	9712	9713	9715	9716	9717	9718	9719	9720	9722
Not in nanopore data	GG_CC or GG_CC NOT cannonical	4794	79	-	gi|56160529|ref|AC_000008.1|	27487	27531		start sites are:	18174	18175	18176	24129	27338	27340	27341	27342	27343	27344	27345	27346	27347	27348	27349	27350	27351	27352	27353	27354	27355	27356	27357	27358	27359	27360	27361	27362	27363	27364	27365	27366	27367	27368	27369	27370	27371	27372	27373	27374
Not in nanopore data	GT_AG or CT_AC	4769	89	-	gi|56160529|ref|AC_000008.1|	24209	25852		start sites are:	9731	9732	9733	24058	24059	24060	24061	24062	24063	24064	24065	24066	24068	24069	24070	24071	24072	24073	24074	24075	24076	24077	24078	24079	24080	24081	24082	24083	24084	24085	24086	24087	24088	24089	24090	24091	24092	24093	24094	24095
Not in nanopore data	CT_AC or GT_AG	4758	85	-	gi|56160529|ref|AC_000008.1|	20698	24150		start sites are:	20027	20549	20550	20551	20552	20553	20554	20555	20556	20557	20558	20559	20560	20561	20562	20563	20564	20565	20566	20567	20568	20569	20570	20571	20572	20573	20574	20575	20576	20577	20578	20579	20580	20581	20582	20583	20584	20585	20586	20587
Not in nanopore data	GT_AG or CT_AC	4715	120	+	gi|56160529|ref|AC_000008.1|	9734	11099		start sites are:	5639	5641	7123	7125	7126	7127	7128	7129	7130	7131	7132	7133	7134	7135	7136	7137	7138	7139	7140	7141	7142	7143	7144	7145	7146	7147	7148	7149	7150	7151	7152	7153	7154	7155	7156	7157	7158	7159	7160	7161
Found in nanopore data	GT_AG or CT_AC	4703	68	-	gi|56160529|ref|AC_000008.1|	26511	26802		start sites are:	9649	9695	9696	9699	24125	24130	24131	24145	24204	24205	24208	26360	26361	26362	26363	26364	26365	26366	26367	26368	26369	26370	26371	26373	26374	26375	26377	26378	26379	26380	26381	26382	26383	26384	26385	26386	26388	26389	26390	26391
Not in nanopore data	GT_AG or CT_AC	4702	14	+	gi|56160529|ref|AC_000008.1|	9734	24595		start sites are:	7124	7125	7126	7129	7142	7147	7150	7152	9699	9729	9730	9731	9732	9733
Not in nanopore data	GT_AG or CT_AC	4686	78	+	gi|56160529|ref|AC_000008.1|	24209	26194		start sites are:	9731	9732	9733	24058	24059	24060	24061	24062	24063	24064	24065	24066	24067	24068	24070	24071	24072	24073	24074	24075	24076	24077	24078	24079	24080	24081	24082	24084	24086	24087	24088	24090	24092	24093	24094	24095	24096	24097	24098	24099
Not in nanopore data	GG_TC or GA_CC NOT cannonical	4642	137	-	gi|56160529|ref|AC_000008.1|	9733	18798		start sites are:	7122	7123	7124	7125	7126	7127	7128	7129	7130	7131	7133	7134	7135	7136	7137	7138	7139	7140	7142	7143	7144	7145	7146	7147	7148	7149	7150	7151	7152	7153	7154	7155	7156	7157	7158	7159	7160	7161	7163	7164
Found in nanopore data	GT_AG or CT_AC	4632	18	+	gi|56160529|ref|AC_000008.1|	8455	26158		start sites are:	8269	8316	8321	8325	8327	8337	8339	8340	8352	8353	8355	8357	8394	8397	8434	8452	8453	8454
Not in nanopore data	CT_AC or GT_AG	4631	9	-	gi|56160529|ref|AC_000008.1|	20981	21104		start sites are:	20836	20876	20938	20939	20976	20977	20978	20979	20980
Not in nanopore data	CT_AC or GT_AG	4615	88	-	gi|56160529|ref|AC_000008.1|	13488	17479		start sites are:	13295	13335	13336	13338	13339	13340	13341	13342	13343	13344	13345	13346	13347	13348	13349	13350	13351	13352	13353	13354	13355	13356	13357	13358	13359	13360	13362	13363	13364	13365	13366	13367	13368	13369	13370	13371	13372	13373	13374	13375
Found in nanopore data	CT_AC or GT_AG	4613	31	+	gi|56160529|ref|AC_000008.1|	24042	24205		start sites are:	23845	23861	23862	23892	23893	23894	23895	23896	23897	23898	23904	23906	23907	23908	23909	23910	23912	23913	23978	23979	23984	23991	23992	23993	23995	23998	24015	24019	24027	24039	24041
Found in nanopore data	GT_AG or CT_AC	4611	146	-	gi|56160529|ref|AC_000008.1|	3511	3595		start sites are:	2254	3278	3361	3362	3363	3364	3365	3366	3367	3368	3369	3370	3371	3372	3373	3374	3375	3376	3377	3378	3379	3380	3381	3382	3383	3384	3385	3386	3387	3388	3389	3390	3391	3392	3393	3394	3395	3396	3397	3398
Not in nanopore data	CG_AG or CT_CG NOT cannonical	4582	75	+	gi|56160529|ref|AC_000008.1|	26454	26740		start sites are:	7134	7140	7176	9732	9733	24070	24081	24204	24205	26246	26248	26249	26251	26259	26266	26269	26271	26304	26305	26306	26307	26308	26309	26310	26311	26312	26313	26316	26317	26318	26319	26320	26321	26323	26324	26325	26326	26327	26329	26330
Not in nanopore data	GG_GA or TC_CC NOT cannonical	4545	109	+	gi|56160529|ref|AC_000008.1|	9685	11604		start sites are:	5638	5639	5640	5641	6054	6055	6056	6057	6058	6059	6060	6061	6062	6063	6064	6065	6066	6067	6068	6069	6070	6071	6072	6073	6074	6075	6077	6078	6079	6080	6082	6083	6084	6088	6089	6414	6450	6530	7110	7111
Found in nanopore data	GT_AG or CT_AC	4543	111	+	gi|56160529|ref|AC_000008.1|	7183	8916		start sites are:	5638	5639	5640	5641	6054	6056	6057	6058	6059	6060	6061	6062	6063	6064	6065	6066	6067	6068	6069	6070	6071	6072	6073	6074	6075	6076	6077	6078	6079	6080	6081	6082	6083	6084	6085	6086	6087	6089	6413	6414
Not in nanopore data	GC_CG or CG_GC NOT cannonical	4532	239	+	gi|56160529|ref|AC_000008.1|	26739	26823		start sites are:	6065	6082	7150	7152	7153	7154	7155	7156	7157	7158	7159	7160	7161	7162	7163	7164	7165	7166	7167	7168	7169	7170	7172	7173	7174	7175	7176	7177	7178	7179	7181	7791	8362	8365	8366	8388	8389	8390	8391	8613
Found in nanopore data	GT_AG or CT_AC	4524	163	-	gi|56160529|ref|AC_000008.1|	9734	15659		start sites are:	7124	7125	7126	7127	7128	7131	7133	7134	7135	7136	7137	7142	7143	7144	7145	7146	7147	7149	7150	7152	7154	7155	7156	7157	7158	7159	7160	7161	7162	7163	7164	7165	7166	7167	7168	7169	7170	7171	7172	7173
Not in nanopore data	GC_CG or CG_GC NOT cannonical	4499	239	-	gi|56160529|ref|AC_000008.1|	26739	26823		start sites are:	6082	7149	7152	7154	7155	7156	7157	7159	7160	7161	7162	7163	7164	7165	7166	7167	7168	7169	7170	7171	7172	7173	7174	7175	7176	7177	7178	7179	7181	8368	8389	8391	8771	9619	9627	9634	9642	9647	9649	9650
Not in nanopore data	CT_AC or GT_AG	4445	94	+	gi|56160529|ref|AC_000008.1|	19482	19952		start sites are:	19172	19331	19332	19333	19334	19335	19336	19337	19338	19339	19340	19341	19342	19343	19344	19345	19346	19347	19348	19349	19350	19351	19352	19353	19354	19355	19356	19357	19358	19359	19360	19361	19362	19363	19364	19365	19366	19367	19369	19370
Found in nanopore data	GT_AG or CT_AC	4407	147	-	gi|56160529|ref|AC_000008.1|	8392	8473		start sites are:	7182	8141	8142	8241	8242	8243	8244	8245	8246	8247	8248	8249	8250	8251	8252	8253	8254	8256	8257	8258	8259	8260	8261	8262	8263	8264	8265	8266	8267	8268	8269	8270	8271	8272	8273	8274	8275	8276	8277	8278
Found in nanopore data	GT_AG or CT_AC	4361	131	-	gi|56160529|ref|AC_000008.1|	638	1229		start sites are:	490	495	497	500	502	504	506	507	508	509	510	511	512	513	514	515	516	517	518	519	520	521	522	523	524	525	526	527	529	530	532	533	535	536	537	538	539	540	541	542
Found in nanopore data	GT_AG or CT_AC	4356	108	+	gi|56160529|ref|AC_000008.1|	21290	21396		start sites are:	7182	9647	9659	9666	9680	9689	9690	9696	9697	9699	9701	9710	9711	9715	9718	9720	9726	9732	9733	19367	21139	21140	21141	21142	21143	21144	21145	21146	21147	21148	21149	21150	21151	21152	21153	21154	21155	21156	21157	21158
Found in nanopore data	GT_AG or CT_AC	4296	42	+	gi|56160529|ref|AC_000008.1|	19368	21606		start sites are:	9730	9733	19218	19219	19222	19228	19229	19230	19231	19237	19240	19243	19244	19249	19260	19265	19270	19276	19278	19289	19291	19294	19300	19307	19313	19315	19316	19327	19330	19331	19333	19340	19342	19345	19352	19354	19356	19357	19363	19365
Found in nanopore data	GT_AG or CT_AC	4284	143	-	gi|56160529|ref|AC_000008.1|	9734	15078		start sites are:	7122	7123	7124	7125	7126	7127	7128	7129	7131	7133	7134	7135	7136	7137	7138	7139	7140	7141	7142	7143	7144	7145	7146	7147	7148	7149	7150	7152	7153	7154	7155	7157	7158	7159	7160	7161	7162	7163	7164	7165
Found in nanopore data	GT_AG or CT_AC	4271	173	+	gi|56160529|ref|AC_000008.1|	975	1229		start sites are:	137	144	609	610	611	612	614	615	616	619	620	621	622	623	624	625	626	627	628	629	630	631	632	633	634	635	636	637	825	826	827	828	829	830	831	832	833	834	835	836
Not in nanopore data	CG_GC or GC_CG NOT cannonical	4269	134	-	gi|56160529|ref|AC_000008.1|	9728	26153		start sites are:	5638	5639	5640	6089	7117	7119	7120	7121	7122	7123	7124	7125	7126	7127	7128	7129	7131	7133	7134	7135	7136	7137	7138	7139	7140	7141	7142	7143	7144	7145	7146	7147	7150	7151	7152	7153	7154	7155	7157	7158
Not in nanopore data	GA_CT or AG_TC NOT cannonical	4260	78	-	gi|56160529|ref|AC_000008.1|	8357	18816		start sites are:	8207	8208	8209	8210	8211	8212	8213	8214	8215	8216	8217	8218	8219	8220	8221	8222	8223	8224	8226	8227	8228	8229	8230	8231	8232	8233	8234	8235	8236	8237	8238	8239	8240	8241	8242	8243	8244	8245	8246	8247
Not in nanopore data	CT_AC or GT_AG	4258	7	+	gi|56160529|ref|AC_000008.1|	12726	12777		start sites are:	12599	12635	12720	12722	12723	12724	12725
Not in nanopore data	GT_AG or CT_AC	4250	28	-	gi|56160529|ref|AC_000008.1|	32201	32510		start sites are:	32051	32052	32053	32056	32059	32060	32062	32068	32070	32071	32076	32079	32086	32091	32092	32100	32107	32111	32113	32134	32151	32167	32195	32196	32197	32198	32199	32200
Not in nanopore data	GG_GC or GC_CC NOT cannonical	4248	97	-	gi|56160529|ref|AC_000008.1|	8355	8399		start sites are:	7182	8146	8190	8206	8207	8208	8209	8210	8211	8212	8213	8214	8215	8216	8217	8218	8219	8220	8221	8222	8223	8224	8226	8227	8228	8230	8231	8232	8233	8234	8235	8236	8237	8238	8239	8240	8241	8242	8243	8244
Not in nanopore data	TC_AC or GT_GA NOT cannonical	4219	81	-	gi|56160529|ref|AC_000008.1|	27803	28084		start sites are:	8389	8391	9699	9732	9733	23864	27598	27627	27654	27655	27656	27657	27658	27659	27661	27662	27663	27664	27665	27666	27667	27668	27669	27670	27671	27672	27673	27674	27675	27676	27677	27678	27679	27681	27682	27684	27685	27686	27687	27688
Not in nanopore data	CT_AC or GT_AG	4202	92	+	gi|56160529|ref|AC_000008.1|	25341	25471		start sites are:	25190	25191	25192	25193	25194	25195	25196	25197	25198	25199	25200	25201	25202	25204	25205	25206	25207	25208	25209	25210	25211	25212	25213	25214	25215	25216	25217	25218	25219	25220	25221	25222	25223	25224	25225	25226	25227	25228	25229	25230
Not in nanopore data	CT_AC or GT_AG	4190	84	+	gi|56160529|ref|AC_000008.1|	27544	27692		start sites are:	27196	27393	27394	27395	27396	27397	27398	27399	27400	27401	27402	27403	27404	27405	27406	27407	27408	27409	27410	27411	27412	27413	27414	27415	27416	27417	27418	27419	27420	27421	27422	27423	27424	27425	27426	27427	27428	27429	27430	27431
Found in nanopore data	GT_AG or CT_AC	4183	15	-	gi|56160529|ref|AC_000008.1|	7219	9644		start sites are:	6060	6062	6064	6065	6076	6088	7072	7089	7123	7129	7137	7165	7209	7217	7218
Found in nanopore data	GT_AG or CT_AC	4176	114	-	gi|56160529|ref|AC_000008.1|	24187	26194		start sites are:	7147	7172	7182	9719	9720	9722	9723	9724	9725	9726	9727	9728	9729	9730	9731	9732	9733	11188	11311	12403	12404	21288	21289	23278	23279	24038	24046	24047	24048	24049	24050	24051	24052	24053	24054	24055	24056	24057	24058	24059
Not in nanopore data	GG_CC or GG_CC NOT cannonical	4157	74	-	gi|56160529|ref|AC_000008.1|	8177	8638		start sites are:	7182	8028	8029	8030	8031	8032	8033	8034	8035	8036	8037	8038	8040	8041	8042	8043	8044	8045	8046	8047	8048	8049	8050	8052	8053	8055	8056	8057	8059	8060	8061	8062	8063	8064	8065	8066	8067	8068	8069	8070
Found in nanopore data	CT_AC or GT_AG	4156	101	+	gi|56160529|ref|AC_000008.1|	24042	26984		start sites are:	23822	23889	23895	23896	23910	23911	23912	23913	23914	23915	23916	23917	23918	23920	23921	23923	23924	23925	23926	23927	23928	23930	23931	23933	23937	23938	23940	23941	23951	23952	23954	23955	23958	23959	23960	23961	23963	23964	23965	23966
Found in nanopore data	CT_AC or GT_AG	4135	48	-	gi|56160529|ref|AC_000008.1|	27729	28380		start sites are:	27575	27576	27579	27580	27581	27582	27583	27584	27585	27586	27587	27588	27589	27591	27592	27593	27594	27595	27596	27598	27599	27601	27609	27611	27612	27613	27615	27616	27617	27618	27620	27621	27622	27623	27626	27627	27628	27631	27632	27633
Not in nanopore data	GT_AG or CT_AC	4132	81	-	gi|56160529|ref|AC_000008.1|	28153	31906		start sites are:	28004	28005	28006	28007	28008	28009	28010	28011	28012	28013	28014	28015	28016	28017	28018	28019	28020	28021	28022	28023	28024	28025	28026	28027	28028	28029	28030	28031	28032	28033	28034	28035	28036	28037	28038	28039	28040	28041	28042	28043
Found in nanopore data	CT_AC or GT_AG	4130	156	+	gi|56160529|ref|AC_000008.1|	24745	30868		start sites are:	14244	14246	14248	14256	14262	14268	14271	14278	14296	14297	23747	23831	23889	23969	23971	23972	23973	23974	23975	23976	23977	23978	23979	23980	23981	23982	23983	23984	23986	23987	23988	23989	23990	23991	23992	23993	23995	23996	23997	23998
Not in nanopore data	CT_AC or GT_AG	4124	48	+	gi|56160529|ref|AC_000008.1|	27599	27692		start sites are:	23978	27447	27448	27449	27450	27451	27452	27453	27454	27455	27457	27458	27459	27461	27462	27463	27464	27465	27468	27469	27471	27475	27476	27478	27482	27483	27484	27489	27492	27493	27494	27495	27498	27501	27505	27506	27507	27508	27509	27511
Found in nanopore data	GT_AG or CT_AC	4059	144	+	gi|56160529|ref|AC_000008.1|	1113	1229		start sites are:	612	631	964	965	966	967	968	969	970	971	972	973	974	975	976	977	978	979	980	981	982	983	984	985	986	987	988	989	990	991	992	993	995	996	997	998	999	1000	1001	1002
Found in nanopore data	GT_AG or CT_AC	4050	91	+	gi|56160529|ref|AC_000008.1|	7183	26158		start sites are:	5638	5639	5641	6056	6057	6058	6059	6060	6061	6062	6063	6064	6065	6066	6067	6068	6069	6070	6071	6073	6074	6075	6076	6077	6078	6079	6080	6081	6082	6083	6084	6085	6086	6087	6089	6414	6450	6530	7110	7111
Found in nanopore data	GT_AG or CT_AC	4040	95	+	gi|56160529|ref|AC_000008.1|	28491	29304		start sites are:	28342	28343	28344	28345	28346	28347	28348	28349	28350	28351	28352	28353	28354	28355	28356	28357	28358	28359	28360	28361	28362	28363	28364	28365	28366	28367	28368	28369	28370	28371	28372	28373	28374	28375	28377	28379	28380	28381	28382	28383
Found in nanopore data	GT_AG or CT_AC	4023	152	+	gi|56160529|ref|AC_000008.1|	9734	15078		start sites are:	7123	7124	7125	7126	7127	7128	7129	7130	7131	7132	7133	7134	7135	7136	7137	7138	7139	7140	7141	7142	7143	7144	7145	7146	7147	7148	7150	7151	7152	7153	7154	7155	7156	7157	7158	7159	7160	7161	7162	7163
Found in nanopore data	GT_AG or CT_AC	4013	43	+	gi|56160529|ref|AC_000008.1|	21290	31042		start sites are:	9699	9710	21141	21142	21143	21144	21147	21148	21149	21150	21151	21164	21167	21169	21174	21175	21176	21179	21181	21183	21184	21186	21188	21190	21192	21193	21198	21199	21201	21202	21205	21209	21211	21217	21232	21244	21246	21267	21274	21284
Not in nanopore data	GT_AG or CT_AC	3998	5	-	gi|56160529|ref|AC_000008.1|	7183	9669		start sites are:	6060	6071	6084	7181	7182
Found in nanopore data	GT_AG or CT_AC	3972	78	+	gi|56160529|ref|AC_000008.1|	9734	18896		start sites are:	7123	7125	7126	7127	7128	7129	7130	7131	7132	7133	7134	7135	7136	7137	7138	7139	7140	7141	7142	7143	7144	7145	7146	7147	7150	7152	7154	7157	7159	7160	7161	7163	7165	7166	7167	7172	7174	7176	7177	7178
Found in nanopore data	GT_AG or CT_AC	3971	120	+	gi|56160529|ref|AC_000008.1|	9734	15306		start sites are:	5641	7125	7126	7127	7128	7129	7130	7131	7132	7133	7134	7135	7136	7137	7138	7139	7140	7141	7142	7143	7144	7145	7147	7148	7150	7151	7152	7157	7158	7159	7160	7161	7163	7165	7166	7167	7168	7170	7172	7173
Not in nanopore data	GT_AG or CT_AC	3968	60	+	gi|56160529|ref|AC_000008.1|	27441	27462		start sites are:	18175	18176	27288	27289	27290	27291	27292	27293	27294	27295	27296	27297	27298	27299	27300	27301	27302	27303	27305	27306	27307	27308	27309	27315	27317	27322	27323	27324	27329	27330	27331	27340	27341	27342	27343	27345	27347	27348	27349	27351
Found in nanopore data	GT_AG or CT_AC	3958	27	+	gi|56160529|ref|AC_000008.1|	7793	9644		start sites are:	6084	7124	7126	7142	7167	7643	7644	7645	7648	7650	7652	7658	7665	7671	7678	7679	7682	7686	7689	7699	7709	7742	7783	7789	7790	7791	7792
Not in nanopore data	GG_TT or AA_CC NOT cannonical	3944	261	+	gi|56160529|ref|AC_000008.1|	26236	26278		start sites are:	6065	7111	7113	7115	7117	7123	7165	7166	7167	7170	7172	7174	7176	7177	7178	7180	7181	7182	7218	7792	8141	8142	8320	8322	8323	8324	8325	8327	8330	8331	8332	8337	8339	8348	8354	8357	8362	8365	8371	8384
Not in nanopore data	GT_AG or CT_AC	3924	103	+	gi|56160529|ref|AC_000008.1|	9734	11105		start sites are:	7123	7125	7126	7127	7128	7129	7130	7131	7132	7133	7134	7135	7136	7137	7138	7139	7140	7141	7142	7143	7144	7145	7146	7147	7148	7150	7151	7152	7153	7154	7155	7156	7157	7158	7159	7160	7161	7162	7163	7164
Found in nanopore data	GT_AG or CT_AC	3919	100	-	gi|56160529|ref|AC_000008.1|	24209	27834		start sites are:	9731	9732	9733	19766	24058	24059	24060	24061	24062	24063	24064	24065	24066	24067	24068	24070	24072	24073	24074	24075	24076	24077	24078	24079	24080	24081	24082	24083	24085	24086	24087	24088	24090	24092	24093	24094	24095	24096	24097	24098
Found in nanopore data	GT_AG or CT_AC	3912	10	+	gi|56160529|ref|AC_000008.1|	9734	24087		start sites are:	7123	7124	7144	7159	7166	9649	9717	9731	9732	9733
Found in nanopore data	GT_AG or CT_AC	3908	180	+	gi|56160529|ref|AC_000008.1|	9734	30447		start sites are:	5638	5639	5640	5641	7123	7125	7126	7127	7129	7131	7132	7134	7136	7137	7138	7139	7140	7141	7142	7143	7144	7145	7146	7147	7148	7150	7151	7152	7153	7155	7156	7157	7158	7159	7160	7161	7162	7163	7164	7165
Not in nanopore data	GA_AC or GT_TC NOT cannonical	3893	183	-	gi|56160529|ref|AC_000008.1|	26243	26282		start sites are:	4858	6067	7120	7122	7123	7152	7173	7176	7177	7178	7181	8328	8329	8330	8331	8334	8338	8339	8347	8348	8358	8369	8771	9278	9433	9635	9637	9638	9644	9646	9649	9655	9658	9664	9665	9669	9670	9671	9672	9673
Found in nanopore data	GT_AG or CT_AC	3876	9	+	gi|56160529|ref|AC_000008.1|	9734	31056		start sites are:	7124	7158	8381	9728	9729	9730	9731	9732	9733
Not in nanopore data	GG_GA or TC_CC NOT cannonical	3840	99	-	gi|56160529|ref|AC_000008.1|	9685	11604		start sites are:	5638	5639	5640	5641	6056	6057	6058	6059	6060	6061	6062	6063	6064	6065	6066	6067	6068	6069	6070	6071	6072	6073	6074	6075	6076	6077	6078	6079	6080	6081	6082	6083	6084	6085	6086	6087	6088	6089	7110	7111
Not in nanopore data	GT_AG or CT_AC	3837	81	+	gi|56160529|ref|AC_000008.1|	16841	26273		start sites are:	16338	16651	16691	16692	16693	16694	16695	16696	16697	16698	16699	16700	16701	16702	16703	16704	16705	16706	16707	16708	16710	16711	16715	16716	16717	16718	16719	16720	16721	16722	16723	16725	16726	16727	16728	16730	16731	16733	16734	16735
Found in nanopore data	GT_AG or CT_AC	3830	27	+	gi|56160529|ref|AC_000008.1|	9734	27744		start sites are:	7123	7125	7126	7127	7129	7131	7134	7136	7137	7138	7139	7140	7143	7147	7150	7152	7155	8337	8338	9591	9598	9602	9680	9691	9708	9732	9733
Found in nanopore data	GT_AG or CT_AC	3828	62	+	gi|56160529|ref|AC_000008.1|	8392	26194		start sites are:	8142	8242	8244	8246	8247	8250	8251	8253	8254	8256	8258	8264	8269	8273	8276	8277	8278	8280	8281	8283	8286	8288	8289	8291	8293	8298	8303	8304	8305	8306	8308	8310	8311	8316	8320	8323	8325	8326	8327	8331
Not in nanopore data	CA_TC or GA_TG NOT cannonical	3821	20	-	gi|56160529|ref|AC_000008.1|	27578	27652		start sites are:	27429	27430	27431	27432	27435	27438	27442	27443	27444	27447	27448	27457	27462	27468	27485	27547	27573	27575	27576	27577
Found in nanopore data	GT_AG or CT_AC	3808	125	-	gi|56160529|ref|AC_000008.1|	9734	10041		start sites are:	7122	7123	7124	7125	7126	7127	7128	7129	7130	7131	7133	7134	7135	7136	7137	7138	7139	7140	7141	7142	7143	7144	7145	7146	7147	7148	7149	7150	7152	7154	7155	7156	7157	7158	7159	7160	7161	7162	7163	7165
Not in nanopore data	CC_TG or CA_GG NOT cannonical	3783	77	-	gi|56160529|ref|AC_000008.1|	27314	27552		start sites are:	27164	27165	27166	27167	27168	27169	27170	27171	27172	27173	27174	27175	27176	27177	27178	27179	27180	27181	27182	27183	27184	27185	27186	27187	27188	27189	27190	27191	27192	27193	27194	27195	27196	27197	27198	27200	27201	27202	27203	27204
Not in nanopore data	CG_TA or TA_CG NOT cannonical	3775	132	-	gi|56160529|ref|AC_000008.1|	9710	27851		start sites are:	5639	5641	6075	6078	6079	6080	6081	6082	6083	6084	6086	6087	6088	6089	6414	6530	6574	7102	7110	7111	7112	7113	7114	7115	7116	7117	7118	7119	7120	7121	7122	7123	7124	7125	7126	7127	7128	7129	7130	7131
Not in nanopore data	GT_AG or CT_AC	3772	86	-	gi|56160529|ref|AC_000008.1|	21002	21290		start sites are:	20852	20853	20854	20855	20856	20857	20858	20859	20860	20861	20862	20863	20864	20865	20866	20867	20868	20869	20870	20871	20872	20873	20874	20875	20876	20877	20878	20879	20880	20881	20882	20883	20884	20885	20886	20887	20888	20889	20890	20891
Not in nanopore data	CT_GC or GC_AG	3764	77	-	gi|56160529|ref|AC_000008.1|	32071	32134		start sites are:	31896	31920	31921	31922	31923	31924	31925	31926	31928	31929	31930	31931	31932	31933	31934	31935	31936	31937	31938	31939	31940	31941	31942	31943	31944	31945	31946	31947	31948	31949	31950	31951	31953	31954	31955	31956	31957	31958	31959	31960
Not in nanopore data	CT_AC or GT_AG	3763	86	+	gi|56160529|ref|AC_000008.1|	31212	31487		start sites are:	31062	31063	31064	31065	31066	31067	31068	31069	31070	31071	31072	31073	31074	31077	31078	31079	31080	31081	31082	31083	31084	31085	31086	31087	31088	31089	31090	31091	31092	31093	31094	31095	31096	31097	31098	31099	31100	31101	31102	31103
Not in nanopore data	CT_AC or GT_AG	3753	8	-	gi|56160529|ref|AC_000008.1|	23633	27074		start sites are:	23466	23467	23605	23625	23626	23630	23631	23632
Not in nanopore data	GG_CC or GG_CC NOT cannonical	3752	88	+	gi|56160529|ref|AC_000008.1|	28490	30121		start sites are:	17686	20987	28342	28343	28344	28345	28346	28347	28348	28349	28350	28351	28352	28353	28354	28355	28356	28357	28358	28359	28360	28361	28362	28363	28364	28365	28366	28367	28368	28369	28370	28371	28372	28373	28374	28375	28377	28379	28380	28381
Not in nanopore data	CT_AC or GT_AG	3726	46	+	gi|56160529|ref|AC_000008.1|	20963	21013		start sites are:	20812	20813	20814	20815	20816	20817	20818	20820	20821	20823	20824	20825	20827	20828	20829	20830	20831	20832	20833	20835	20836	20838	20839	20840	20844	20845	20849	20850	20851	20854	20855	20856	20857	20862	20864	20867	20869	20871	20873	20876
Not in nanopore data	CT_AC or GT_AG	3665	23	-	gi|56160529|ref|AC_000008.1|	5192	24849		start sites are:	5042	5044	5045	5046	5047	5051	5055	5063	5071	5073	5074	5081	5082	5083	5089	5100	5170	5185	5186	5187	5189	5190	5191
Found in nanopore data	GT_AG or CT_AC	3658	21	+	gi|56160529|ref|AC_000008.1|	9734	26422		start sites are:	7123	7125	7129	7152	7174	7176	7178	7181	8771	9278	9657	9667	9668	9669	9684	9699	9706	9715	9731	9732	9733
Not in nanopore data	CA_CG or CG_TG NOT cannonical	3655	161	+	gi|56160529|ref|AC_000008.1|	9718	10524		start sites are:	5638	5639	5641	6063	6075	6076	6084	6086	6087	6088	6089	6414	6450	6529	6530	6574	7110	7111	7112	7113	7114	7115	7116	7117	7118	7119	7120	7121	7122	7123	7124	7125	7126	7127	7128	7129	7130	7131	7132	7133
Not in nanopore data	GT_AG or CT_AC	3634	18	+	gi|56160529|ref|AC_000008.1|	19987	20031		start sites are:	19840	19850	19851	19852	19859	19866	19868	19873	19874	19875	19876	19883	19894	19982	19983	19984	19985	19986
Found in nanopore data	GT_AG or CT_AC	3627	170	+	gi|56160529|ref|AC_000008.1|	9734	26447		start sites are:	5638	5639	5641	7123	7124	7125	7126	7129	7131	7132	7134	7135	7136	7137	7140	7142	7143	7144	7145	7146	7147	7148	7150	7152	7153	7154	7155	7157	7158	7159	7160	7161	7162	7163	7164	7165	7166	7167	7168	7170
Found in nanopore data	GT_AG or CT_AC	3627	89	-	gi|56160529|ref|AC_000008.1|	24844	26447		start sites are:	9733	23827	24693	24694	24695	24696	24697	24698	24699	24700	24701	24702	24703	24704	24705	24706	24708	24709	24710	24711	24712	24713	24714	24715	24716	24717	24718	24719	24720	24721	24722	24723	24724	24725	24726	24727	24728	24729	24730	24731
Not in nanopore data	CT_AC or GT_AG	3615	30	+	gi|56160529|ref|AC_000008.1|	24976	26297		start sites are:	5191	24827	24828	24829	24830	24831	24832	24833	24837	24839	24842	24846	24847	24848	24852	24858	24862	24873	24874	24881	24959	24967	24968	24969	24970	24971	24972	24973	24974	24975
Not in nanopore data	GA_AG or CT_TC NOT cannonical	3610	206	-	gi|56160529|ref|AC_000008.1|	26240	26288		start sites are:	4858	6067	7120	7122	7171	7173	7176	7177	7178	7182	8327	8328	8329	8330	8331	8332	8339	8347	8348	8358	8359	8369	8371	8383	9433	9635	9637	9638	9644	9646	9647	9649	9655	9662	9664	9665	9667	9668	9669	9670
Not in nanopore data	GT_AG or CT_AC	3606	5	-	gi|56160529|ref|AC_000008.1|	5642	7148		start sites are:	5637	5638	5639	5640	5641
Not in nanopore data	GA_CA or TG_TC NOT cannonical	3596	229	-	gi|56160529|ref|AC_000008.1|	26240	26267		start sites are:	824	4858	6067	6089	7120	7122	7170	7171	7173	7176	7177	7178	7181	7182	8327	8328	8329	8330	8331	8332	8339	8340	8344	8347	8348	8358	8359	8371	8383	8389	8410	8452	8771	9278	9433	9434	9631	9635	9637	9638
Not in nanopore data	CG_CC or GG_CG NOT cannonical	3573	75	-	gi|56160529|ref|AC_000008.1|	27280	27300		start sites are:	15174	27131	27132	27133	27134	27135	27136	27137	27138	27139	27140	27141	27142	27143	27144	27145	27146	27148	27149	27150	27151	27152	27153	27154	27155	27156	27157	27162	27164	27165	27166	27167	27168	27169	27170	27171	27172	27173	27174	27175
Not in nanopore data	CA_TC or GA_TG NOT cannonical	3551	146	-	gi|56160529|ref|AC_000008.1|	9722	27903		start sites are:	5638	5639	5641	6088	6089	7112	7113	7114	7115	7116	7117	7118	7119	7120	7121	7122	7123	7124	7125	7126	7127	7128	7129	7130	7131	7132	7133	7134	7135	7136	7137	7138	7140	7141	7142	7143	7144	7145	7146	7147
Not in nanopore data	CT_AC or GT_AG	3545	2	+	gi|56160529|ref|AC_000008.1|	11130	16631		start sites are:	11019	11129
Not in nanopore data	GG_CC or GG_CC NOT cannonical	3532	95	+	gi|56160529|ref|AC_000008.1|	9733	24127		start sites are:	5641	7124	7125	7126	7127	7128	7129	7130	7131	7132	7133	7134	7135	7136	7137	7138	7139	7140	7141	7142	7143	7144	7145	7146	7147	7148	7150	7152	7153	7156	7157	7158	7159	7160	7161	7162	7163	7165	7166	7167
Found in nanopore data	GT_AG or CT_AC	3520	120	-	gi|56160529|ref|AC_000008.1|	9734	14621		start sites are:	6089	7123	7124	7125	7126	7127	7128	7129	7130	7131	7132	7133	7134	7135	7136	7137	7138	7139	7140	7141	7142	7143	7144	7145	7146	7147	7148	7149	7150	7151	7152	7154	7155	7156	7157	7158	7159	7160	7161	7162
Not in nanopore data	CC_CC or GG_GG NOT cannonical	3507	81	-	gi|56160529|ref|AC_000008.1|	17539	26146		start sites are:	17333	17334	17335	17390	17391	17392	17393	17394	17395	17396	17397	17398	17399	17400	17401	17402	17403	17404	17405	17406	17407	17408	17409	17410	17411	17412	17413	17414	17415	17416	17418	17419	17420	17421	17422	17423	17424	17425	17427	17428
Found in nanopore data	GT_AG or CT_AC	3496	122	+	gi|56160529|ref|AC_000008.1|	21290	21606		start sites are:	7182	9645	9647	9649	9650	9656	9657	9658	9659	9661	9663	9664	9665	9666	9667	9675	9678	9679	9680	9683	9684	9687	9689	9690	9691	9694	9696	9697	9698	9699	9701	9703	9704	9706	9708	9709	9710	9711	9712	9713
Not in nanopore data	CT_AC or GT_AG	3466	12	-	gi|56160529|ref|AC_000008.1|	32627	32653		start sites are:	32482	32526	32552	32618	32619	32620	32621	32622	32623	32624	32625	32626
Not in nanopore data	CT_AC or GT_AG	3465	12	+	gi|56160529|ref|AC_000008.1|	14298	15805		start sites are:	9737	14148	14149	14150	14151	14154	14162	14164	14166	14248	14296	14297
Not in nanopore data	CT_AC or GT_AG	3464	12	+	gi|56160529|ref|AC_000008.1|	25924	26035		start sites are:	25698	25775	25776	25777	25778	25779	25780	25781	25787	25819	25922	25923
Not in nanopore data	CT_AC or GT_AG	3457	77	+	gi|56160529|ref|AC_000008.1|	27157	27549		start sites are:	23632	26638	27007	27008	27009	27010	27011	27012	27013	27014	27015	27016	27017	27018	27022	27023	27024	27025	27026	27028	27029	27030	27031	27032	27033	27034	27035	27036	27037	27038	27039	27040	27041	27042	27043	27044	27045	27046	27047	27048
Found in nanopore data	GT_AG or CT_AC	3455	121	+	gi|56160529|ref|AC_000008.1|	27940	30447		start sites are:	9690	9691	9699	9703	9704	9708	9711	9716	9717	9718	9728	9731	9732	9733	11188	24156	24207	24208	26510	26964	26965	27790	27791	27792	27793	27794	27795	27796	27797	27798	27799	27800	27801	27802	27803	27804	27805	27806	27807	27808
Not in nanopore data	GT_AG or CT_AC	3453	142	+	gi|56160529|ref|AC_000008.1|	9711	26291		start sites are:	5638	5639	6075	6079	6080	6081	6082	6083	6084	6085	6089	7111	7112	7113	7114	7115	7116	7117	7118	7119	7120	7121	7122	7123	7124	7125	7126	7127	7128	7129	7130	7131	7132	7133	7134	7135	7136	7137	7138	7139
Not in nanopore data	GT_AG or CT_AC	3439	77	+	gi|56160529|ref|AC_000008.1|	9734	13949		start sites are:	7123	7124	7125	7126	7127	7128	7129	7130	7131	7132	7133	7134	7135	7136	7137	7138	7139	7140	7141	7142	7143	7145	7147	7148	7149	7150	7152	7153	7157	7159	7160	7165	7167	7172	7174	7176	7178	8333	8334	8335
Found in nanopore data	GT_AG or CT_AC	3428	86	-	gi|56160529|ref|AC_000008.1|	16800	16985		start sites are:	8627	16647	16648	16649	16650	16651	16652	16653	16654	16655	16656	16657	16658	16659	16660	16661	16662	16663	16664	16665	16666	16667	16668	16669	16670	16671	16672	16673	16674	16675	16676	16677	16678	16679	16680	16681	16682	16683	16685	16686
Found in nanopore data	GT_AG or CT_AC	3420	137	-	gi|56160529|ref|AC_000008.1|	1113	1229		start sites are:	886	963	966	968	969	970	974	976	977	978	979	980	981	982	983	984	985	986	988	989	990	991	992	993	994	995	996	997	998	999	1000	1001	1002	1003	1004	1005	1006	1007	1008	1009
Not in nanopore data	GT_AG or CT_AC	3420	93	+	gi|56160529|ref|AC_000008.1|	17005	17138		start sites are:	7150	7152	9673	16680	16854	16855	16856	16857	16858	16859	16860	16861	16862	16864	16865	16866	16867	16868	16869	16870	16871	16872	16873	16874	16875	16876	16877	16878	16879	16880	16881	16882	16883	16884	16885	16886	16887	16888	16889	16890
Found in nanopore data	GT_AG or CT_AC	3418	138	+	gi|56160529|ref|AC_000008.1|	9734	10892		start sites are:	7123	7124	7125	7126	7127	7128	7129	7130	7131	7132	7133	7134	7135	7136	7137	7138	7139	7140	7141	7142	7143	7144	7145	7146	7147	7148	7150	7151	7152	7153	7154	7155	7156	7157	7158	7159	7160	7161	7162	7163
Not in nanopore data	CT_AC or GT_AG	3413	7	+	gi|56160529|ref|AC_000008.1|	26434	26764		start sites are:	26285	26287	26291	26308	26431	26432	26433
Not in nanopore data	CT_AC or GT_AG	3401	57	+	gi|56160529|ref|AC_000008.1|	27712	28259		start sites are:	27560	27561	27562	27563	27564	27565	27566	27567	27568	27569	27570	27571	27572	27573	27574	27575	27576	27577	27578	27579	27580	27581	27582	27583	27584	27585	27586	27587	27588	27589	27590	27591	27592	27593	27595	27596	27598	27599	27606	27609
Found in nanopore data	GT_AG or CT_AC	3390	33	+	gi|56160529|ref|AC_000008.1|	21290	28299		start sites are:	9669	9680	9696	9704	9711	9713	9724	9727	9730	21143	21146	21181	21190	21192	21198	21199	21207	21209	21233	21239	21246	21259	21260	21261	21267	21279	21280	21284	21285	21286	21287	21288	21289
Found in nanopore data	GT_AG or CT_AC	3387	145	-	gi|56160529|ref|AC_000008.1|	9734	13858		start sites are:	6089	7123	7124	7125	7126	7127	7128	7129	7130	7131	7133	7134	7135	7136	7137	7138	7140	7141	7142	7143	7144	7145	7146	7147	7148	7149	7150	7151	7152	7153	7154	7155	7156	7157	7158	7159	7160	7161	7163	7164
Not in nanopore data	GG_AT or AT_CC NOT cannonical	3384	93	+	gi|56160529|ref|AC_000008.1|	28490	29029		start sites are:	13003	17686	17688	20985	20986	20987	20989	20991	28342	28344	28345	28346	28347	28348	28349	28350	28351	28352	28353	28354	28355	28356	28357	28358	28359	28360	28361	28362	28363	28364	28365	28366	28367	28368	28369	28370	28371	28372	28373	28374
Not in nanopore data	GT_AG or CT_AC	3367	40	+	gi|56160529|ref|AC_000008.1|	26273	26315		start sites are:	8362	8387	8389	8410	8452	9674	9683	9700	9701	9706	9710	9711	9715	9716	9718	9722	9726	19766	21287	24180	24187	24205	24810	26124	26126	26127	26130	26133	26136	26138	26146	26148	26155	26182	26190	26201	26269	26270	26271	26272
Found in nanopore data	GT_AG or CT_AC	3367	107	+	gi|56160529|ref|AC_000008.1|	7183	9208		start sites are:	5638	5639	5641	6026	6052	6054	6056	6057	6058	6059	6060	6061	6062	6063	6064	6065	6066	6067	6068	6069	6070	6071	6072	6073	6074	6075	6076	6077	6078	6079	6080	6081	6082	6083	6084	6086	6087	6089	6093	6414
Not in nanopore data	GA_AG or CT_TC NOT cannonical	3367	73	-	gi|56160529|ref|AC_000008.1|	19568	20147		start sites are:	19418	19421	19422	19423	19425	19426	19427	19428	19429	19430	19431	19432	19433	19434	19435	19436	19437	19438	19439	19440	19441	19442	19443	19444	19445	19446	19447	19448	19450	19451	19452	19454	19455	19456	19457	19458	19459	19460	19461	19462
Not in nanopore data	GG_CG or CG_CC NOT cannonical	3362	124	-	gi|56160529|ref|AC_000008.1|	9733	21631		start sites are:	7122	7123	7124	7125	7126	7127	7128	7129	7131	7133	7134	7135	7136	7137	7138	7139	7142	7143	7144	7145	7146	7147	7148	7149	7150	7152	7154	7158	7159	7160	7161	7163	7165	7166	7167	7168	7172	7174	7176	7177
Found in nanopore data	GT_AG or CT_AC	3350	143	-	gi|56160529|ref|AC_000008.1|	9123	9644		start sites are:	7155	7167	7172	7182	8346	8355	8390	8391	8482	8970	8971	8973	8974	8975	8976	8978	8979	8980	8981	8982	8983	8984	8985	8986	8987	8988	8990	8991	8992	8993	8995	8996	8997	8998	8999	9000	9002	9003	9004	9006
Found in nanopore data	GT_AG or CT_AC	3333	57	-	gi|56160529|ref|AC_000008.1|	9734	27672		start sites are:	7123	7124	7125	7126	7127	7129	7137	7138	7140	7142	7143	7144	7148	7149	7151	7152	7155	7157	7159	7160	7161	7163	7165	7166	7167	7168	7170	7172	7174	7176	7177	7178	7180	8335	8352	8364	9277	9586	9591	9602
Not in nanopore data	GG_TC or GA_CC NOT cannonical	3314	105	+	gi|56160529|ref|AC_000008.1|	9733	18798		start sites are:	7123	7124	7125	7126	7127	7128	7129	7130	7131	7132	7133	7134	7135	7136	7137	7138	7139	7140	7141	7142	7143	7144	7145	7146	7147	7148	7150	7151	7152	7153	7154	7156	7157	7158	7159	7160	7161	7163	7165	7166
Not in nanopore data	GT_AT or AT_AC	3298	149	+	gi|56160529|ref|AC_000008.1|	27940	28290		start sites are:	9689	9690	9691	9692	9693	9694	9696	9697	9698	9699	9700	9701	9702	9703	9704	9705	9706	9707	9708	9709	9710	9711	9712	9713	9714	9715	9716	9717	9718	9719	9720	9722	9723	9724	9725	9726	9727	9728	9729	9730
Not in nanopore data	GT_AG or CT_AC	3294	91	-	gi|56160529|ref|AC_000008.1|	24187	25852		start sites are:	7147	7172	7182	9715	9719	9720	9722	9723	9724	9725	9726	9727	9728	9729	9730	9731	9732	9733	11188	12403	12404	21288	21289	22863	22864	24038	24041	24046	24047	24048	24049	24050	24051	24052	24053	24054	24055	24056	24057	24058
Found in nanopore data	GT_AG or CT_AC	3277	91	+	gi|56160529|ref|AC_000008.1|	19368	21290		start sites are:	9729	9730	9731	9732	9733	19217	19218	19219	19220	19222	19223	19224	19226	19227	19228	19229	19230	19231	19232	19233	19234	19235	19236	19237	19238	19239	19240	19241	19242	19243	19244	19245	19246	19247	19248	19249	19250	19251	19252	19253
Not in nanopore data	CT_AC or GT_AG	3275	51	+	gi|56160529|ref|AC_000008.1|	20581	20695		start sites are:	20430	20431	20432	20433	20434	20435	20439	20440	20442	20443	20444	20445	20449	20450	20451	20452	20453	20455	20457	20458	20460	20461	20462	20463	20466	20467	20468	20470	20471	20473	20474	20475	20476	20477	20478	20479	20486	20487	20488	20491
Not in nanopore data	GT_AG or CT_AC	3275	102	+	gi|56160529|ref|AC_000008.1|	9734	10078		start sites are:	5641	7123	7124	7125	7126	7127	7128	7129	7130	7131	7132	7133	7134	7135	7136	7137	7138	7139	7140	7141	7142	7143	7144	7145	7146	7147	7148	7149	7150	7151	7152	7153	7154	7155	7156	7157	7158	7159	7160	7161
Found in nanopore data	CT_AC or GT_AG	3272	17	+	gi|56160529|ref|AC_000008.1|	14298	26984		start sites are:	14162	14167	14194	14207	14208	14209	14210	14220	14230	14237	14244	14248	14256	14260	14267	14296	14297
Not in nanopore data	GA_CC or GG_TC NOT cannonical	3237	164	-	gi|56160529|ref|AC_000008.1|	26291	26336		start sites are:	2183	7167	7170	7172	7182	8051	8341	8375	8376	8379	8380	8386	8389	8390	8391	8410	8411	8412	8452	8453	9672	9682	9683	9684	9685	9686	9687	9690	9691	9694	9696	9697	9701	9711	9713	9717	9718	9719	9720	9721
Found in nanopore data	GT_AG or CT_AC	3231	17	+	gi|56160529|ref|AC_000008.1|	9734	24886		start sites are:	7123	7125	7131	7140	7152	7157	7159	7165	9649	9655	9718	9728	9729	9730	9731	9732	9733
Found in nanopore data	GT_AG or CT_AC	3213	175	+	gi|56160529|ref|AC_000008.1|	9726	24048		start sites are:	5638	6089	7116	7117	7118	7119	7120	7121	7122	7123	7124	7125	7126	7127	7128	7129	7130	7131	7132	7133	7134	7135	7136	7137	7138	7139	7140	7141	7142	7143	7144	7145	7146	7147	7148	7149	7150	7151	7152	7153
Not in nanopore data	CC_TG or CA_GG NOT cannonical	3206	71	+	gi|56160529|ref|AC_000008.1|	27314	27552		start sites are:	27165	27166	27167	27168	27169	27170	27171	27172	27173	27175	27176	27177	27178	27179	27180	27181	27182	27183	27184	27185	27186	27187	27188	27189	27190	27191	27193	27194	27195	27196	27197	27198	27200	27201	27202	27203	27204	27205	27206	27207
Found in nanopore data	GT_AG or CT_AC	3184	166	-	gi|56160529|ref|AC_000008.1|	9734	26447		start sites are:	5639	6089	7123	7124	7125	7126	7127	7128	7131	7134	7138	7140	7142	7143	7144	7145	7146	7147	7149	7150	7152	7154	7155	7156	7157	7159	7160	7161	7162	7163	7164	7165	7166	7167	7168	7170	7171	7172	7173	7174
Found in nanopore data	GT_AG or CT_AC	3174	144	+	gi|56160529|ref|AC_000008.1|	9734	11071		start sites are:	7123	7124	7125	7126	7127	7128	7129	7130	7131	7132	7133	7134	7135	7136	7137	7138	7139	7140	7141	7142	7144	7145	7147	7149	7150	7152	7153	7155	7156	7157	7159	7160	7161	7162	7165	7166	7167	7168	7169	7170
Found in nanopore data	CT_AC or GT_AG	3172	16	+	gi|56160529|ref|AC_000008.1|	24042	24980		start sites are:	23893	23895	23896	23897	23898	23902	23903	23904	23906	23907	23908	23955	23975	23979	23998	24041
Found in nanopore data	GT_AG or CT_AC	3156	104	-	gi|56160529|ref|AC_000008.1|	21290	24048		start sites are:	9646	9649	9659	9661	9672	9680	9681	9695	9701	9707	9711	9715	9716	9718	9733	19279	19367	21103	21139	21141	21142	21143	21144	21145	21146	21147	21148	21149	21150	21151	21152	21153	21154	21155	21156	21157	21158	21159	21160	21164
Found in nanopore data	GT_AG or CT_AC	3131	25	-	gi|56160529|ref|AC_000008.1|	9734	24058		start sites are:	7124	7125	7126	7128	7131	7133	7142	7167	7177	9586	9655	9667	9669	9694	9704	9709	9715	9716	9717	9718	9723	9726	9731	9732	9733
Not in nanopore data	GC_CC or GG_GC NOT cannonical	3113	87	-	gi|56160529|ref|AC_000008.1|	24636	26986		start sites are:	9690	9731	9732	9733	24486	24487	24488	24489	24490	24491	24492	24493	24494	24495	24496	24497	24498	24499	24500	24501	24502	24503	24504	24505	24506	24508	24509	24510	24511	24512	24513	24514	24515	24516	24517	24518	24519	24520	24521	24522
Not in nanopore data	GT_CC or GG_AC NOT cannonical	3113	154	+	gi|56160529|ref|AC_000008.1|	9726	17541		start sites are:	5638	5639	5641	6084	6089	7115	7116	7117	7118	7119	7120	7121	7122	7123	7124	7125	7126	7127	7129	7130	7131	7132	7133	7134	7135	7136	7137	7138	7139	7140	7141	7142	7143	7144	7145	7146	7147	7148	7150	7151
Found in nanopore data	GT_AG or CT_AC	3111	12	+	gi|56160529|ref|AC_000008.1|	7619	9644		start sites are:	6064	6071	6078	7124	7129	7469	7539	7614	7615	7616	7617	7618
Not in nanopore data	CT_AC or GT_AG	3109	8	+	gi|56160529|ref|AC_000008.1|	20555	21233		start sites are:	20406	20408	20434	20548	20551	20552	20553	20554
Not in nanopore data	GG_CG or CG_CC NOT cannonical	3105	109	+	gi|56160529|ref|AC_000008.1|	9733	13852		start sites are:	5638	5639	5640	5641	7123	7124	7125	7126	7127	7128	7129	7130	7131	7132	7133	7134	7135	7136	7137	7138	7139	7140	7141	7142	7143	7144	7145	7146	7147	7148	7150	7151	7152	7154	7155	7157	7158	7159	7160	7161
Found in nanopore data	GT_AG or CT_AC	3104	18	+	gi|56160529|ref|AC_000008.1|	8392	26447		start sites are:	8251	8273	8283	8298	8304	8306	8320	8327	8348	8364	8371	8380	8381	8386	8388	8389	8390	8391
Not in nanopore data	GT_AG or CT_AC	3104	57	-	gi|56160529|ref|AC_000008.1|	7183	7619		start sites are:	3410	6054	6056	6057	6058	6059	6060	6061	6062	6063	6064	6065	6066	6067	6068	6069	6070	6071	6072	6073	6074	6075	6076	6077	6078	6079	6080	6081	6082	6083	6084	6085	6455	6839	7033	7034	7035	7046	7047	7069
Found in nanopore data	GT_AG or CT_AC	3097	134	-	gi|56160529|ref|AC_000008.1|	1889	3595		start sites are:	1739	1740	1741	1742	1743	1744	1745	1747	1750	1751	1752	1753	1754	1755	1756	1757	1758	1759	1760	1761	1762	1764	1765	1766	1767	1768	1769	1770	1771	1772	1773	1774	1775	1776	1777	1778	1779	1780	1781	1782
Found in nanopore data	GT_AG or CT_AC	3095	17	+	gi|56160529|ref|AC_000008.1|	21290	22212		start sites are:	9683	9684	9712	9717	9726	21198	21213	21243	21246	21266	21283	21284	21285	21286	21287	21288	21289
Not in nanopore data	CT_AC or GT_AG	3087	84	-	gi|56160529|ref|AC_000008.1|	25501	25536		start sites are:	25241	25349	25350	25351	25352	25353	25354	25355	25356	25357	25358	25359	25360	25361	25362	25363	25364	25365	25366	25367	25368	25369	25370	25371	25372	25373	25374	25375	25376	25377	25378	25379	25380	25381	25382	25383	25384	25385	25386	25387
Not in nanopore data	GG_AT or AT_CC NOT cannonical	3076	92	+	gi|56160529|ref|AC_000008.1|	20158	20221		start sites are:	19433	19434	19452	19983	19984	19985	20008	20009	20010	20011	20012	20013	20014	20015	20016	20017	20018	20019	20020	20021	20022	20023	20024	20025	20026	20027	20028	20029	20031	20032	20033	20034	20035	20037	20038	20039	20041	20042	20043	20044
Not in nanopore data	GT_AG or CT_AC	3059	69	-	gi|56160529|ref|AC_000008.1|	14651	27568		start sites are:	7155	14500	14501	14502	14503	14504	14505	14506	14507	14508	14509	14510	14511	14512	14513	14514	14515	14516	14517	14518	14519	14520	14521	14522	14523	14524	14526	14527	14529	14530	14531	14533	14534	14535	14539	14540	14541	14542	14543	14545
Not in nanopore data	CT_AC or GT_AG	3032	103	-	gi|56160529|ref|AC_000008.1|	27935	28294		start sites are:	7954	18795	18931	27786	27793	27797	27809	27813	27816	27817	27820	27821	27824	27825	27826	27830	27831	27832	27833	27834	27835	27836	27838	27839	27840	27841	27842	27843	27844	27845	27846	27847	27848	27850	27851	27852	27853	27854	27855	27856
Not in nanopore data	GT_AG or CT_AC	3026	108	-	gi|56160529|ref|AC_000008.1|	9734	11105		start sites are:	6089	7123	7124	7125	7126	7127	7128	7129	7131	7133	7134	7135	7136	7137	7138	7140	7141	7142	7143	7144	7145	7146	7147	7148	7149	7150	7151	7152	7153	7154	7155	7157	7158	7159	7160	7161	7162	7163	7164	7165
Not in nanopore data	CT_AC or GT_AG	3023	69	-	gi|56160529|ref|AC_000008.1|	15717	15805		start sites are:	9684	15494	15567	15570	15571	15572	15573	15574	15575	15576	15577	15578	15579	15580	15581	15582	15583	15584	15586	15587	15588	15589	15590	15591	15592	15593	15594	15595	15596	15597	15598	15600	15601	15602	15603	15604	15605	15606	15608	15609
Found in nanopore data	GT_AG or CT_AC	3011	92	-	gi|56160529|ref|AC_000008.1|	24187	26447		start sites are:	7147	7172	9719	9722	9723	9724	9725	9726	9727	9728	9729	9730	9731	9732	9733	11311	21733	24038	24041	24046	24047	24048	24049	24050	24051	24052	24053	24054	24055	24056	24057	24058	24060	24061	24062	24063	24065	24066	24068	24069
Found in nanopore data	CT_AC or GT_AG	3009	125	-	gi|56160529|ref|AC_000008.1|	24042	26984		start sites are:	23889	23892	23893	23895	23897	23900	23904	23906	23907	23908	23910	23911	23913	23914	23915	23916	23917	23918	23919	23920	23921	23923	23924	23925	23926	23927	23928	23929	23930	23931	23932	23933	23934	23935	23936	23937	23938	23939	23940	23941
Not in nanopore data	GT_AG or CT_AC	3006	12	+	gi|56160529|ref|AC_000008.1|	9734	26054		start sites are:	7123	7124	7131	7152	7154	7159	9650	9729	9730	9731	9732	9733
Not in nanopore data	GT_AG or CT_AC	2997	4	+	gi|56160529|ref|AC_000008.1|	9734	26260		start sites are:	9627	9663	9732	9733
Found in nanopore data	GT_AG or CT_AC	2954	33	+	gi|56160529|ref|AC_000008.1|	9734	16985		start sites are:	7123	7124	7125	7126	7138	7142	7144	7145	7150	7152	7159	7174	7176	8334	9619	9664	9665	9673	9682	9683	9686	9689	9691	9698	9699	9701	9710	9711	9718	9719	9731	9732	9733
Not in nanopore data	GT_AG or CT_AC	2943	89	+	gi|56160529|ref|AC_000008.1|	24209	25852		start sites are:	9731	9732	9733	24058	24059	24060	24061	24062	24063	24064	24065	24066	24067	24068	24069	24070	24071	24072	24073	24074	24075	24076	24077	24078	24079	24080	24081	24082	24083	24084	24085	24086	24087	24088	24089	24090	24091	24092	24093	24094
Found in nanopore data	GT_AG or CT_AC	2940	44	-	gi|56160529|ref|AC_000008.1|	27940	28310		start sites are:	9690	9691	9692	9701	9702	9709	9713	9715	9733	11188	18799	18813	24208	26510	27790	27791	27792	27796	27798	27799	27813	27814	27824	27826	27833	27836	27838	27844	27847	27848	27850	27851	27852	27854	27863	27865	27927	27930	27934	27935
Found in nanopore data	GT_AG or CT_AC	2936	74	+	gi|56160529|ref|AC_000008.1|	9734	25945		start sites are:	7123	7125	7126	7127	7129	7130	7131	7132	7134	7135	7136	7137	7138	7141	7142	7143	7144	7145	7147	7150	7152	7155	7159	7162	7165	7167	7172	7174	7175	7176	7177	7178	7180	7181	8338	8348	9589	9590	9592	9593
Found in nanopore data	GT_AG or CT_AC	2933	110	+	gi|56160529|ref|AC_000008.1|	9734	25852		start sites are:	5638	5641	7123	7125	7131	7137	7142	7143	7144	7145	7147	7150	7151	7152	7155	7157	7158	7159	7160	7161	7163	7165	7166	7167	7168	7172	7173	7174	7175	7176	7177	7178	7179	7180	7181	7182	8337	8771	9277	9278
Not in nanopore data	GG_CG or CG_CC NOT cannonical	2930	73	+	gi|56160529|ref|AC_000008.1|	9733	21631		start sites are:	7123	7124	7125	7126	7127	7128	7129	7130	7131	7132	7133	7134	7135	7136	7137	7138	7139	7140	7141	7142	7143	7144	7145	7146	7147	7148	7150	7152	7159	7168	7169	7174	7176	7177	8332	8333	8334	8337	8338	8340
Found in nanopore data	GT_AG or CT_AC	2927	107	-	gi|56160529|ref|AC_000008.1|	7183	8916		start sites are:	3982	5638	5639	5641	6056	6057	6058	6059	6060	6061	6062	6063	6064	6065	6066	6067	6069	6070	6071	6072	6073	6074	6075	6076	6077	6078	6079	6080	6081	6082	6083	6084	6085	6086	6087	6089	6414	6450	6530	7110
Not in nanopore data	CT_AC or GT_AG	2922	48	-	gi|56160529|ref|AC_000008.1|	27599	27692		start sites are:	23944	23978	24021	27449	27450	27451	27452	27453	27455	27456	27457	27458	27459	27461	27462	27463	27464	27465	27468	27469	27470	27471	27475	27476	27478	27482	27483	27484	27489	27492	27493	27494	27495	27498	27501	27505	27506	27507	27508	27509
Not in nanopore data	CT_AC or GT_AG	2905	55	-	gi|56160529|ref|AC_000008.1|	20581	20695		start sites are:	20430	20431	20432	20433	20434	20435	20437	20439	20440	20441	20442	20443	20444	20445	20448	20449	20450	20451	20452	20453	20455	20457	20458	20460	20461	20462	20463	20466	20467	20468	20470	20471	20472	20473	20474	20475	20476	20477	20478	20479
Found in nanopore data	GT_AG or CT_AC	2894	47	-	gi|56160529|ref|AC_000008.1|	9734	18811		start sites are:	7125	7126	7127	7128	7131	7134	7142	7144	7147	7161	7162	7163	7166	7176	7180	7181	7182	7218	7618	7792	8389	8771	9277	9278	9643	9644	9646	9649	9651	9652	9656	9658	9661	9662	9665	9666	9668	9669	9670	9674
Found in nanopore data	GT_AG or CT_AC	2893	132	-	gi|56160529|ref|AC_000008.1|	28491	30131		start sites are:	28341	28344	28345	28347	28349	28352	28357	28358	28359	28360	28361	28362	28363	28364	28365	28366	28367	28368	28369	28370	28371	28372	28374	28375	28376	28377	28378	28379	28380	28381	28382	28383	28384	28385	28386	28387	28388	28389	28390	28391
Found in nanopore data	GT_AG or CT_AC	2891	127	-	gi|56160529|ref|AC_000008.1|	28491	29768		start sites are:	28344	28346	28349	28352	28353	28354	28355	28356	28358	28359	28360	28361	28362	28363	28364	28365	28366	28367	28368	28369	28370	28371	28372	28374	28375	28377	28378	28379	28380	28382	28383	28384	28385	28386	28387	28388	28390	28391	28392	28393
Found in nanopore data	GT_AG or CT_AC	2869	98	+	gi|56160529|ref|AC_000008.1|	7183	8875		start sites are:	5639	5641	6056	6057	6058	6059	6060	6061	6062	6063	6064	6065	6066	6067	6068	6069	6070	6071	6072	6073	6074	6075	6076	6077	6078	6079	6080	6081	6082	6083	6084	6085	6086	6088	6089	6414	6450	6530	7110	7111
Not in nanopore data	CT_AC or GT_AG	2866	67	+	gi|56160529|ref|AC_000008.1|	20981	21013		start sites are:	14267	20831	20832	20833	20834	20835	20836	20837	20838	20839	20840	20841	20842	20843	20844	20845	20847	20848	20849	20850	20851	20852	20854	20855	20856	20857	20858	20861	20862	20864	20866	20867	20868	20869	20870	20871	20872	20873	20874	20875
Not in nanopore data	CG_CC or GG_CG NOT cannonical	2858	112	-	gi|56160529|ref|AC_000008.1|	9728	26985		start sites are:	6089	7117	7119	7120	7121	7122	7123	7124	7125	7126	7127	7128	7129	7130	7131	7133	7134	7135	7136	7137	7138	7139	7140	7141	7142	7143	7144	7145	7146	7147	7150	7152	7153	7154	7155	7156	7157	7158	7159	7160
Not in nanopore data	GC_GC or GC_GC NOT cannonical	2858	87	-	gi|56160529|ref|AC_000008.1|	26948	27068		start sites are:	9731	9732	9733	12467	26178	26394	26414	26509	26510	26738	26798	26799	26800	26801	26802	26803	26804	26805	26806	26807	26808	26809	26810	26811	26812	26813	26814	26815	26816	26817	26818	26819	26821	26822	26823	26824	26825	26826	26827	26828
Not in nanopore data	CT_GT or AC_AG NOT cannonical	2855	245	+	gi|56160529|ref|AC_000008.1|	26251	26850		start sites are:	7181	8332	8336	8337	8338	8339	8340	8343	8344	8346	8348	8353	8354	8355	8359	8362	8366	8368	8369	8370	8371	8373	8374	8377	8386	8387	8389	8410	8412	8452	9647	9648	9649	9650	9655	9656	9657	9658	9661	9662
Not in nanopore data	GG_TG or CA_CC NOT cannonical	2851	85	-	gi|56160529|ref|AC_000008.1|	28490	29371		start sites are:	17686	17688	20985	20986	20987	28339	28340	28341	28342	28344	28345	28346	28347	28348	28349	28350	28351	28352	28353	28354	28355	28356	28357	28358	28359	28360	28361	28362	28363	28364	28365	28366	28367	28368	28370	28371	28372	28373	28374	28375
Not in nanopore data	CG_CA or TG_CG NOT cannonical	2835	23	-	gi|56160529|ref|AC_000008.1|	27324	30405		start sites are:	27176	27179	27180	27181	27183	27189	27191	27202	27203	27208	27209	27219	27220	27287	27314	27316	27317	27318	27319	27320	27321	27322	27323
Found in nanopore data	GT_AG or CT_AC	2829	139	+	gi|56160529|ref|AC_000008.1|	28491	29768		start sites are:	28344	28345	28346	28347	28350	28351	28353	28354	28356	28357	28358	28359	28360	28361	28362	28363	28364	28365	28366	28367	28368	28369	28370	28371	28372	28373	28374	28375	28377	28379	28380	28381	28382	28383	28384	28385	28386	28387	28388	28389
Not in nanopore data	GC_CA or TG_GC NOT cannonical	2808	196	-	gi|56160529|ref|AC_000008.1|	26175	26754		start sites are:	3386	5638	5639	5640	6061	6077	7142	7143	7144	7145	7146	7147	7150	7152	7155	7156	7159	7162	7163	7165	7166	7167	7174	7178	7181	7182	7968	8261	8262	8263	8264	8266	8267	8293	8381	8386	8771	9605	9607	9646
Not in nanopore data	CA_AA or TT_TG NOT cannonical	2808	82	+	gi|56160529|ref|AC_000008.1|	26503	26552		start sites are:	7180	7616	8389	8391	9641	9678	9686	9691	9732	9733	15810	24121	24156	24170	24204	24205	24206	24207	24208	26353	26354	26355	26356	26357	26358	26359	26360	26361	26362	26363	26364	26365	26366	26367	26368	26369	26370	26371	26373	26374
Found in nanopore data	GT_AG or CT_AC	2805	87	-	gi|56160529|ref|AC_000008.1|	9734	24163		start sites are:	6089	7123	7124	7125	7126	7127	7129	7136	7137	7140	7142	7143	7144	7147	7148	7152	7154	7157	7159	7160	7161	7162	7163	7164	7165	7166	7167	7168	7170	7172	7174	7175	7176	7177	7178	7180	7182	8335	8364	9586
Not in nanopore data	CT_AC or GT_AG	2802	70	-	gi|56160529|ref|AC_000008.1|	26160	26876		start sites are:	25923	26009	26010	26011	26012	26013	26014	26015	26016	26017	26018	26019	26020	26021	26022	26024	26025	26026	26028	26029	26030	26031	26032	26034	26035	26036	26037	26038	26041	26042	26043	26044	26045	26046	26047	26048	26049	26050	26053	26054
Not in nanopore data	GT_AG or CT_AC	2799	62	-	gi|56160529|ref|AC_000008.1|	27441	27462		start sites are:	18175	18176	27289	27290	27291	27292	27293	27294	27295	27296	27297	27298	27299	27300	27301	27302	27303	27305	27306	27307	27308	27309	27315	27317	27320	27322	27323	27324	27328	27329	27330	27331	27340	27341	27342	27343	27345	27346	27347	27348
Not in nanopore data	GG_GA or TC_CC NOT cannonical	2798	132	+	gi|56160529|ref|AC_000008.1|	21630	21652		start sites are:	7150	7152	7153	7154	7159	7160	7161	7163	7164	7165	7167	7168	7170	7172	7176	7181	7182	7617	7791	8359	8360	8362	8390	8411	8771	9278	9611	9615	9642	9647	9650	9656	9657	9658	9659	9663	9665	9669	9675	9683
Found in nanopore data	GT_AG or CT_AC	2792	172	-	gi|56160529|ref|AC_000008.1|	27055	27834		start sites are:	8390	9649	9650	9651	9655	9656	9657	9658	9659	9660	9661	9662	9663	9665	9666	9667	9668	9669	9671	9674	9680	9681	9682	9683	9684	9685	9686	9687	9689	9690	9691	9692	9693	9694	9696	9697	9698	9699	9701	9703
Found in nanopore data	GT_AG or CT_AC	2787	63	+	gi|56160529|ref|AC_000008.1|	9734	13732		start sites are:	7123	7124	7125	7126	7128	7129	7130	7131	7134	7135	7136	7137	7138	7140	7142	7144	7147	7150	7152	7159	7161	7162	7163	7166	7167	7168	7172	7174	7176	7177	7179	7181	7182	8332	8333	8338	8340	9585	9591	9596
Found in nanopore data	CT_AC or GT_AG	2784	44	-	gi|56160529|ref|AC_000008.1|	24042	24205		start sites are:	23862	23892	23893	23894	23895	23896	23900	23901	23902	23903	23904	23905	23906	23907	23908	23909	23910	23911	23912	23913	23914	23915	23920	23921	23922	23923	23924	23925	23954	23959	23965	23966	23969	23972	23976	23979	23982	23984	23995	23996
Found in nanopore data	GT_AG or CT_AC	2775	99	+	gi|56160529|ref|AC_000008.1|	9734	14461		start sites are:	7123	7124	7125	7126	7127	7129	7130	7131	7132	7133	7134	7135	7136	7137	7138	7139	7140	7141	7142	7143	7144	7145	7146	7147	7148	7149	7150	7151	7152	7153	7154	7155	7156	7157	7158	7159	7160	7161	7162	7163
Not in nanopore data	CT_AC or GT_AG	2774	90	+	gi|56160529|ref|AC_000008.1|	21933	21985		start sites are:	21548	21661	21729	21783	21784	21785	21786	21787	21788	21789	21790	21791	21792	21793	21794	21795	21796	21797	21799	21800	21801	21803	21804	21805	21806	21807	21808	21810	21811	21812	21813	21814	21815	21816	21817	21819	21820	21821	21822	21823
Found in nanopore data	CT_AC or GT_AG	2763	106	+	gi|56160529|ref|AC_000008.1|	24042	24147		start sites are:	23845	23858	23861	23889	23892	23893	23894	23895	23896	23897	23898	23904	23906	23907	23909	23910	23912	23913	23914	23915	23916	23921	23922	23923	23924	23925	23926	23928	23931	23951	23952	23955	23959	23961	23963	23964	23965	23966	23968	23969
Found in nanopore data	GT_AG or CT_AC	2762	74	+	gi|56160529|ref|AC_000008.1|	26909	26966		start sites are:	16847	25565	25566	25567	25569	25572	25579	25581	25586	25594	25601	26759	26760	26761	26762	26763	26764	26765	26766	26767	26768	26769	26770	26771	26772	26773	26774	26775	26776	26777	26778	26779	26780	26781	26783	26784	26785	26786	26789	26791
Found in nanopore data	GT_AG or CT_AC	2756	7	+	gi|56160529|ref|AC_000008.1|	9734	25168		start sites are:	7123	7152	9708	9716	9731	9732	9733
Not in nanopore data	AC_TG or CA_GT NOT cannonical	2725	118	+	gi|56160529|ref|AC_000008.1|	26748	26853		start sites are:	6062	6067	7159	7160	7161	7162	7163	7165	7166	7167	7168	7169	7170	7171	7172	7173	7174	7175	7176	7177	7178	7179	7180	7181	8374	8387	8389	8392	8771	9277	9278	9620	9625	9630	9632	9643	9644	9649	9689	9690
Not in nanopore data	GT_AG or CT_AC	2724	6	+	gi|56160529|ref|AC_000008.1|	9734	24079		start sites are:	7125	7136	9730	9731	9732	9733
Not in nanopore data	GC_TG or CA_GC NOT cannonical	2718	155	-	gi|56160529|ref|AC_000008.1|	18862	25063		start sites are:	6076	6077	6082	7159	7160	7179	7180	7181	7182	7185	7218	7618	7790	7792	8389	8390	8391	8394	8410	8411	8412	8431	8613	8614	8771	8772	9121	9122	9277	9278	9279	9340	9351	9413	9642	9643	9644	9645	9646	9647
Not in nanopore data	GG_GG or CC_CC NOT cannonical	2711	161	-	gi|56160529|ref|AC_000008.1|	26253	26292		start sites are:	7131	7133	7182	8302	8338	8339	8340	8341	8353	8355	8357	8358	8362	8371	8379	8381	8386	8399	8412	8431	9644	9646	9649	9662	9663	9664	9667	9675	9680	9681	9682	9683	9684	9685	9686	9687	9689	9690	9691	9692
Found in nanopore data	GT_AG or CT_AC	2711	86	+	gi|56160529|ref|AC_000008.1|	9734	14945		start sites are:	5638	7123	7124	7125	7126	7127	7128	7129	7130	7131	7132	7134	7135	7136	7137	7138	7139	7140	7141	7142	7143	7144	7145	7147	7150	7152	7153	7154	7155	7157	7158	7159	7160	7161	7162	7163	7165	7166	7167	7168
Found in nanopore data	CT_AC or GT_AG	2706	64	-	gi|56160529|ref|AC_000008.1|	27729	28259		start sites are:	27575	27576	27579	27580	27581	27582	27583	27584	27585	27586	27587	27589	27590	27591	27593	27594	27595	27596	27598	27599	27601	27607	27609	27611	27612	27613	27615	27616	27617	27620	27621	27622	27623	27625	27626	27627	27628	27631	27632	27635
Found in nanopore data	CT_AC or GT_AG	2701	115	+	gi|56160529|ref|AC_000008.1|	24042	24150		start sites are:	23845	23861	23862	23889	23890	23892	23893	23894	23895	23896	23897	23898	23901	23904	23905	23906	23907	23908	23909	23910	23911	23912	23913	23914	23915	23916	23918	23920	23921	23923	23924	23925	23927	23928	23933	23934	23936	23937	23938	23943
Not in nanopore data	CT_AC or GT_AG	2699	12	+	gi|56160529|ref|AC_000008.1|	32627	32653		start sites are:	32457	32478	32485	32487	32494	32620	32621	32622	32623	32624	32625	32626
Not in nanopore data	GT_AG or CT_AC	2686	48	-	gi|56160529|ref|AC_000008.1|	7183	7729		start sites are:	3410	6054	6056	6057	6058	6059	6060	6061	6062	6063	6064	6065	6066	6067	6068	6069	6070	6071	6072	6075	6077	6078	6083	6088	6455	6839	7033	7034	7035	7038	7069	7111	7113	7117	7118	7119	7122	7123	7125	7129
Found in nanopore data	GT_AG or CT_AC	2676	50	-	gi|56160529|ref|AC_000008.1|	7147	9644		start sites are:	6052	6054	6055	6056	6057	6058	6059	6060	6061	6062	6063	6064	6065	6066	6067	6068	6069	6070	6071	6072	6075	6076	6077	6078	6079	6080	6301	6417	6822	6996	6997	6999	7000	7001	7002	7005	7006	7007	7015	7022
Found in nanopore data	GT_AG or CT_AC	2664	106	-	gi|56160529|ref|AC_000008.1|	24209	26158		start sites are:	9731	9732	9733	19764	19765	19766	24060	24061	24062	24065	24066	24068	24069	24070	24072	24073	24074	24075	24076	24077	24079	24080	24081	24082	24083	24084	24085	24086	24088	24090	24093	24094	24095	24097	24098	24099	24103	24104	24105	24108
Found in nanopore data	GT_AG or CT_AC	2663	135	+	gi|56160529|ref|AC_000008.1|	26511	27834		start sites are:	8388	8389	8390	8391	9658	9663	9665	9672	9683	9711	9715	9726	9730	9732	9733	17160	17161	19766	24187	24204	24205	24206	24207	24208	24209	26361	26362	26363	26364	26366	26367	26369	26370	26371	26373	26375	26376	26377	26378	26379
Found in nanopore data	GT_AG or CT_AC	2663	9	+	gi|56160529|ref|AC_000008.1|	23280	26158		start sites are:	23133	23182	23186	23221	23259	23276	23277	23278	23279
Found in nanopore data	GT_AG or CT_AC	2661	7	-	gi|56160529|ref|AC_000008.1|	9734	16542		start sites are:	7123	7135	9720	9730	9731	9732	9733
Found in nanopore data	GT_AG or CT_AC	2649	162	+	gi|56160529|ref|AC_000008.1|	9734	13809		start sites are:	7123	7124	7125	7126	7127	7128	7129	7130	7131	7132	7133	7134	7135	7136	7137	7138	7139	7140	7141	7142	7143	7144	7145	7146	7147	7148	7150	7151	7152	7153	7154	7155	7156	7157	7158	7159	7160	7161	7162	7163
Found in nanopore data	GT_AG or CT_AC	2648	121	+	gi|56160529|ref|AC_000008.1|	9734	21229		start sites are:	5639	7125	7126	7127	7129	7136	7140	7142	7144	7145	7150	7151	7152	7155	7157	7158	7159	7160	7161	7162	7163	7165	7166	7167	7168	7170	7172	7174	7176	7177	7178	7179	7181	7182	7617	7791	8353	8362	8390	8411
Found in nanopore data	GT_AG or CT_AC	2642	95	+	gi|56160529|ref|AC_000008.1|	24209	27834		start sites are:	9732	9733	19762	19765	19766	24058	24059	24060	24061	24062	24063	24064	24065	24066	24067	24068	24070	24072	24073	24075	24076	24077	24078	24080	24081	24082	24085	24086	24087	24088	24092	24093	24094	24095	24098	24099	24100	24101	24103	24105
Not in nanopore data	GA_CA or TG_TC NOT cannonical	2637	215	+	gi|56160529|ref|AC_000008.1|	26240	26267		start sites are:	822	7117	7125	7137	7144	7150	7170	7172	7173	7174	7175	7176	7177	7181	7182	8142	8324	8325	8327	8331	8332	8337	8340	8344	8346	8348	8355	8359	8371	8389	8391	8410	8412	8431	8452	8771	9632	9647	9659	9662
Not in nanopore data	CT_AC or GT_AG	2629	79	-	gi|56160529|ref|AC_000008.1|	27157	27549		start sites are:	23632	26638	27007	27008	27009	27010	27011	27012	27013	27014	27015	27016	27017	27018	27020	27021	27022	27023	27024	27025	27026	27028	27029	27030	27031	27032	27033	27034	27035	27036	27037	27038	27039	27040	27041	27042	27043	27044	27045	27046
Not in nanopore data	GT_AG or CT_AC	2627	13	+	gi|56160529|ref|AC_000008.1|	9734	16788		start sites are:	7123	7125	7140	7152	7174	7177	8340	9602	9642	9647	9730	9732	9733
Not in nanopore data	GG_TT or AA_CC NOT cannonical	2626	220	-	gi|56160529|ref|AC_000008.1|	26236	26278		start sites are:	7116	7120	7166	7167	7168	7170	7171	7172	7173	7176	7181	7182	7218	7618	7792	8142	8327	8331	8332	8340	8348	8365	8369	8371	8383	8384	8389	8412	8772	9122	9278	9434	9631	9635	9643	9644	9646	9649	9659	9660
Found in nanopore data	GT_AG or CT_AC	2625	22	-	gi|56160529|ref|AC_000008.1|	9734	28310		start sites are:	7123	7124	7125	7142	7153	7159	7182	9647	9659	9661	9664	9666	9668	9669	9675	9689	9696	9720	9728	9731	9732	9733
Not in nanopore data	CT_AC or GT_AG	2615	85	-	gi|56160529|ref|AC_000008.1|	16713	17479		start sites are:	11129	16561	16562	16563	16564	16565	16566	16567	16568	16569	16570	16571	16572	16573	16574	16575	16576	16577	16578	16579	16580	16581	16582	16583	16584	16585	16586	16587	16588	16589	16590	16591	16592	16593	16594	16595	16596	16597	16598	16599
Not in nanopore data	CC_CG or CG_GG NOT cannonical	2611	122	+	gi|56160529|ref|AC_000008.1|	27143	27169		start sites are:	6077	7172	7173	7174	7176	7177	7178	7179	7181	7182	7218	7618	7792	8391	8412	8431	8771	8772	9278	9644	9645	9646	9647	9649	9650	9656	9659	9662	9664	9668	9708	9710	9711	9713	9714	9732	9733	17469	19765	19766
Found in nanopore data	GT_AG or CT_AC	2605	23	+	gi|56160529|ref|AC_000008.1|	9734	24058		start sites are:	7124	7125	7126	7131	7140	7150	7177	7182	8335	9655	9659	9672	9689	9691	9698	9701	9702	9716	9718	9730	9731	9732	9733
Found in nanopore data	GT_AG or CT_AC	2594	9	+	gi|56160529|ref|AC_000008.1|	9734	31067		start sites are:	7126	7142	7152	9691	9722	9730	9731	9732	9733
Found in nanopore data	GT_AG or CT_AC	2580	102	+	gi|56160529|ref|AC_000008.1|	7183	8761		start sites are:	5638	5639	5641	6055	6056	6057	6058	6059	6060	6061	6062	6063	6064	6065	6066	6067	6068	6069	6070	6071	6072	6074	6075	6076	6077	6078	6079	6080	6081	6082	6083	6084	6085	6087	6089	6414	6450	6530	7064	7110
Found in nanopore data	CT_AC or GT_AG	2577	37	+	gi|56160529|ref|AC_000008.1|	25940	26984		start sites are:	24710	25790	25791	25792	25794	25795	25796	25798	25800	25801	25802	25803	25805	25810	25812	25813	25817	25818	25819	25822	25823	25832	25833	25835	25839	25852	25853	25855	25857	25859	25866	25867	25872	25880	25881	25938	25939
Found in nanopore data	GT_AG or CT_AC	2564	143	+	gi|56160529|ref|AC_000008.1|	8392	8473		start sites are:	7182	8140	8141	8142	8242	8243	8244	8245	8246	8247	8248	8249	8250	8251	8252	8253	8254	8255	8256	8257	8258	8259	8260	8261	8262	8263	8264	8265	8266	8267	8268	8269	8270	8271	8272	8273	8274	8275	8276	8277
Not in nanopore data	CT_AC or GT_AG	2553	61	-	gi|56160529|ref|AC_000008.1|	15805	31397		start sites are:	10774	15655	15656	15657	15658	15659	15660	15661	15662	15663	15664	15665	15667	15669	15670	15671	15672	15677	15678	15679	15680	15683	15684	15685	15686	15687	15688	15690	15691	15692	15694	15695	15696	15697	15704	15705	15706	15707	15708	15709
Found in nanopore data	GT_AG or CT_AC	2552	9	+	gi|56160529|ref|AC_000008.1|	8392	26990		start sites are:	8243	8244	8247	8273	8293	8313	8389	8390	8391
Found in nanopore data	CT_AC or GT_AG	2529	162	-	gi|56160529|ref|AC_000008.1|	24745	30868		start sites are:	14230	14244	14250	14252	14253	14256	14276	14278	14290	14293	14297	23645	23747	23969	23971	23973	23974	23975	23976	23977	23978	23979	23980	23981	23983	23984	23986	23987	23988	23989	23990	23991	23992	23993	23994	23995	23996	23997	23998	24000
Not in nanopore data	GT_AG or CT_AC	2527	63	+	gi|56160529|ref|AC_000008.1|	14651	27568		start sites are:	14502	14503	14504	14505	14507	14508	14509	14510	14511	14512	14513	14514	14515	14516	14517	14518	14519	14520	14521	14522	14523	14524	14527	14529	14530	14531	14533	14534	14535	14539	14540	14541	14542	14543	14545	14546	14548	14549	14550	14553
Found in nanopore data	GT_AG or CT_AC	2516	80	-	gi|56160529|ref|AC_000008.1|	24844	26029		start sites are:	9733	24693	24694	24695	24696	24697	24698	24699	24700	24702	24703	24704	24705	24706	24707	24708	24709	24710	24711	24712	24713	24714	24715	24716	24717	24718	24719	24720	24721	24722	24723	24724	24725	24726	24727	24728	24729	24730	24732	24733
Found in nanopore data	GT_AG or CT_AC	2513	40	-	gi|56160529|ref|AC_000008.1|	7793	9644		start sites are:	7161	7643	7644	7645	7647	7648	7649	7650	7652	7657	7658	7660	7661	7663	7665	7667	7671	7673	7674	7676	7678	7679	7682	7685	7686	7689	7696	7697	7709	7714	7721	7725	7747	7752	7781	7784	7789	7790	7791	7792
Not in nanopore data	CA_AC or GT_TG NOT cannonical	2500	76	-	gi|56160529|ref|AC_000008.1|	24199	24268		start sites are:	9731	9732	9733	9736	24049	24050	24051	24052	24053	24054	24055	24056	24057	24058	24060	24061	24062	24063	24064	24065	24066	24068	24069	24070	24072	24073	24074	24075	24076	24077	24078	24080	24081	24082	24083	24084	24085	24086	24087	24088
Found in nanopore data	GT_AG or CT_AC	2493	7	+	gi|56160529|ref|AC_000008.1|	9734	16542		start sites are:	7123	7152	7159	9730	9731	9732	9733
Found in nanopore data	GT_AG or CT_AC	2475	91	+	gi|56160529|ref|AC_000008.1|	9734	12638		start sites are:	5638	7123	7124	7125	7126	7127	7129	7130	7131	7132	7133	7134	7135	7136	7137	7138	7140	7141	7142	7143	7144	7145	7146	7147	7150	7151	7152	7153	7154	7155	7157	7158	7159	7160	7161	7162	7163	7165	7166	7167
Found in nanopore data	CT_AC or GT_AG	2472	96	-	gi|56160529|ref|AC_000008.1|	14298	24668		start sites are:	9737	14148	14152	14153	14154	14156	14158	14159	14161	14164	14167	14168	14170	14171	14173	14175	14177	14178	14179	14181	14182	14183	14184	14186	14189	14192	14194	14196	14199	14200	14201	14203	14204	14205	14207	14209	14210	14212	14213	14214
Not in nanopore data	GG_GC or GC_CC NOT cannonical	2467	92	+	gi|56160529|ref|AC_000008.1|	8355	8399		start sites are:	7182	8146	8190	8206	8207	8208	8209	8210	8211	8212	8213	8214	8215	8216	8217	8218	8219	8220	8221	8222	8223	8224	8226	8227	8228	8230	8231	8232	8233	8234	8235	8236	8237	8238	8239	8240	8241	8242	8243	8244
Not in nanopore data	CT_AC or GT_AG	2460	76	-	gi|56160529|ref|AC_000008.1|	17208	17479		start sites are:	16983	17057	17058	17059	17060	17061	17062	17063	17064	17065	17066	17067	17068	17069	17070	17071	17072	17073	17074	17075	17076	17077	17078	17079	17080	17081	17082	17083	17084	17085	17087	17088	17089	17090	17091	17092	17093	17094	17096	17097
Found in nanopore data	GT_AG or CT_AC	2459	22	-	gi|56160529|ref|AC_000008.1|	9734	19223		start sites are:	7123	7124	7125	7136	7155	7163	7166	7176	8334	8389	9664	9670	9676	9678	9726	9727	9728	9729	9730	9731	9732	9733
Not in nanopore data	CT_GT or AC_AG NOT cannonical	2459	66	-	gi|56160529|ref|AC_000008.1|	19781	19847		start sites are:	16978	19631	19632	19633	19634	19635	19636	19637	19638	19639	19640	19641	19642	19644	19645	19647	19649	19650	19659	19660	19661	19662	19663	19664	19665	19666	19667	19668	19669	19670	19671	19672	19673	19674	19675	19676	19677	19678	19679	19680
Found in nanopore data	GT_AG or CT_AC	2451	148	-	gi|56160529|ref|AC_000008.1|	26511	27834		start sites are:	7182	9656	9658	9659	9660	9665	9680	9684	9691	9708	9711	9715	9729	9730	9732	9733	24136	24145	24164	24193	24195	24204	24205	24206	24208	24209	26360	26361	26362	26363	26364	26365	26367	26368	26369	26370	26371	26373	26374	26375
Not in nanopore data	CT_AC or GT_AG	2451	11	-	gi|56160529|ref|AC_000008.1|	12726	12777		start sites are:	12576	12579	12599	12603	12699	12720	12721	12722	12723	12724	12725
Not in nanopore data	GA_AC or GT_TC NOT cannonical	2428	178	+	gi|56160529|ref|AC_000008.1|	26243	26282		start sites are:	7125	7152	7173	7174	7176	7177	7178	7181	8327	8331	8332	8337	8344	8351	8354	8355	8359	8362	8371	8389	8410	8452	8771	9647	9649	9658	9662	9665	9669	9670	9671	9672	9673	9674	9675	9676	9677	9678	9679	9680
Found in nanopore data	GT_AG or CT_AC	2426	7	+	gi|56160529|ref|AC_000008.1|	9734	19168		start sites are:	7123	7150	8357	9657	9731	9732	9733
Not in nanopore data	GT_AG or CT_AC	2421	18	-	gi|56160529|ref|AC_000008.1|	19987	20031		start sites are:	19838	19839	19840	19850	19851	19854	19859	19868	19873	19874	19875	19876	19918	19982	19983	19984	19985	19986
Not in nanopore data	CT_AC or GT_AG	2415	52	-	gi|56160529|ref|AC_000008.1|	20888	20930		start sites are:	20737	20738	20739	20740	20741	20742	20743	20744	20745	20746	20747	20748	20749	20751	20752	20754	20755	20756	20757	20758	20759	20760	20761	20762	20764	20766	20767	20768	20769	20773	20775	20776	20777	20778	20780	20782	20789	20790	20791	20793
Not in nanopore data	CT_AC or GT_AG	2409	42	+	gi|56160529|ref|AC_000008.1|	16819	16956		start sites are:	16666	16669	16670	16671	16672	16673	16674	16675	16677	16678	16679	16680	16681	16683	16685	16690	16693	16694	16696	16697	16701	16703	16706	16711	16719	16721	16723	16725	16726	16727	16730	16738	16739	16746	16748	16751	16753	16769	16812	16816
Not in nanopore data	GT_AG or CT_AC	2401	1	+	gi|56160529|ref|AC_000008.1|	1619	3598		start sites are:	1618
Found in nanopore data	GT_AG or CT_AC	2396	39	+	gi|56160529|ref|AC_000008.1|	9734	27690		start sites are:	7124	7125	7136	7140	7145	7148	7152	7157	7159	7167	7176	7181	8771	9278	9644	9649	9658	9659	9663	9664	9666	9667	9683	9686	9690	9691	9696	9699	9701	9710	9711	9717	9725	9726	9728	9730	9731	9732	9733
Found in nanopore data	GT_AG or CT_AC	2384	85	+	gi|56160529|ref|AC_000008.1|	9734	26928		start sites are:	5638	5641	7125	7126	7129	7131	7134	7136	7137	7140	7143	7144	7145	7147	7150	7152	7154	7157	7159	7160	7161	7166	7167	7168	7174	7175	7176	7177	7178	7181	7182	8771	9609	9617	9631	9635	9645	9647	9649	9650
Not in nanopore data	GT_AG or CT_AC	2382	76	+	gi|56160529|ref|AC_000008.1|	8392	8413		start sites are:	7182	8142	8242	8243	8244	8245	8246	8247	8249	8250	8251	8252	8253	8254	8255	8256	8257	8258	8259	8260	8261	8262	8263	8264	8265	8266	8267	8268	8269	8270	8272	8273	8274	8275	8276	8277	8278	8279	8280	8281
Not in nanopore data	AG_AC or GT_CT NOT cannonical	2376	127	-	gi|56160529|ref|AC_000008.1|	11105	26750		start sites are:	7178	7179	7180	7181	7182	7185	7218	7618	7792	8389	8390	8391	8411	8431	8613	8614	8771	9121	9277	9278	9640	9641	9642	9643	9644	9646	9647	9648	9649	9650	9651	9653	9654	9655	9656	9657	9658	9659	9660	9661
Found in nanopore data	GT_AG or CT_AC	2376	25	+	gi|56160529|ref|AC_000008.1|	9734	31048		start sites are:	7123	7140	7147	7159	7166	7174	7176	7179	7182	7617	7791	8390	8411	9642	9659	9678	9680	9697	9699	9703	9723	9730	9731	9732	9733
Not in nanopore data	CG_CT or AG_CG NOT cannonical	2365	49	+	gi|56160529|ref|AC_000008.1|	27317	27338		start sites are:	27166	27167	27168	27169	27170	27171	27172	27173	27174	27175	27176	27177	27178	27179	27180	27181	27182	27183	27184	27185	27186	27187	27188	27189	27190	27191	27192	27193	27194	27195	27196	27201	27202	27203	27204	27205	27206	27208	27212	27213
Found in nanopore data	GT_AG or CT_AC	2352	132	+	gi|56160529|ref|AC_000008.1|	28491	29872		start sites are:	28342	28343	28344	28345	28346	28347	28348	28349	28350	28351	28352	28353	28354	28355	28356	28357	28358	28359	28360	28361	28362	28363	28364	28365	28366	28367	28368	28369	28370	28371	28372	28373	28374	28375	28377	28379	28380	28381	28382	28383
Not in nanopore data	GT_AG or CT_AC	2351	5	-	gi|56160529|ref|AC_000008.1|	9734	24079		start sites are:	9661	9730	9731	9732	9733
Not in nanopore data	GA_AC or GT_TC NOT cannonical	2347	114	-	gi|56160529|ref|AC_000008.1|	26327	26357		start sites are:	7167	7182	8389	8390	8391	9646	9671	9672	9677	9680	9718	9719	9720	9721	9722	9724	9726	9732	9733	22865	24171	24204	24205	24206	24207	24208	24246	24554	25805	25860	26105	26114	26121	26124	26131	26140	26145	26155	26156	26157
Not in nanopore data	TG_CC or GG_CA NOT cannonical	2342	107	-	gi|56160529|ref|AC_000008.1|	28492	29382		start sites are:	17686	17687	20985	20986	20987	20989	20990	28344	28346	28357	28359	28360	28361	28362	28363	28365	28367	28368	28369	28371	28374	28377	28378	28379	28380	28383	28384	28388	28389	28390	28391	28392	28393	28394	28395	28396	28399	28400	28401	28403
Not in nanopore data	CT_AC or GT_AG	2341	7	+	gi|56160529|ref|AC_000008.1|	27197	27229		start sites are:	27048	27049	27055	27071	27083	27194	27196
Found in nanopore data	GT_AG or CT_AC	2332	16	+	gi|56160529|ref|AC_000008.1|	7183	26990		start sites are:	6060	6063	6064	6065	6067	6069	6070	6077	6079	6082	7113	7119	7125	7161	7181	7182
Not in nanopore data	CT_AC or GT_AG	2325	74	+	gi|56160529|ref|AC_000008.1|	31278	31487		start sites are:	31128	31130	31131	31132	31133	31135	31136	31137	31138	31139	31141	31142	31143	31144	31145	31146	31147	31148	31149	31150	31151	31152	31153	31154	31155	31156	31157	31158	31159	31160	31161	31162	31163	31164	31165	31166	31169	31170	31171	31172
Found in nanopore data	GC_AG or CT_GC	2325	13	-	gi|56160529|ref|AC_000008.1|	24318	28299		start sites are:	24169	24170	24174	24175	24176	24178	24204	24206	24244	24313	24314	24315	24317
Found in nanopore data	GT_AG or CT_AC	2323	84	+	gi|56160529|ref|AC_000008.1|	16800	16985		start sites are:	8627	8628	8638	8639	8644	8678	16647	16650	16651	16652	16653	16654	16655	16656	16657	16658	16659	16660	16661	16662	16663	16664	16665	16666	16667	16668	16669	16670	16671	16672	16673	16674	16675	16676	16677	16678	16679	16680	16681	16682
Not in nanopore data	GT_AG or CT_AC	2319	142	+	gi|56160529|ref|AC_000008.1|	9734	10157		start sites are:	5639	7123	7124	7125	7126	7127	7129	7130	7131	7132	7133	7134	7135	7136	7137	7138	7139	7140	7141	7142	7143	7144	7145	7146	7147	7148	7150	7152	7153	7154	7155	7156	7157	7158	7159	7160	7161	7162	7163	7164
Not in nanopore data	CG_AG or CT_CG NOT cannonical	2311	165	-	gi|56160529|ref|AC_000008.1|	26725	26818		start sites are:	7136	7138	7142	7143	7154	7157	7160	7162	7163	7165	7167	7176	7177	8390	9647	9649	9656	9658	9663	9664	9665	9666	9668	9669	9677	9689	9691	9709	9713	9729	9732	9733	24116	24145	24146	24147	24170	24187	24204	24205
Found in nanopore data	GT_AG or CT_AC	2303	95	-	gi|56160529|ref|AC_000008.1|	27370	27834		start sites are:	18176	27219	27220	27221	27222	27223	27224	27225	27226	27227	27228	27229	27230	27231	27232	27233	27234	27235	27237	27238	27239	27240	27241	27242	27243	27244	27245	27246	27247	27248	27249	27250	27251	27252	27253	27254	27256	27258	27259	27260
Not in nanopore data	CC_GA or TC_GG NOT cannonical	2296	80	-	gi|56160529|ref|AC_000008.1|	21060	21126		start sites are:	20640	20641	20817	20869	20874	20887	20910	20911	20912	20913	20914	20915	20916	20917	20918	20919	20920	20921	20922	20923	20924	20925	20926	20927	20928	20929	20930	20931	20932	20933	20934	20936	20938	20939	20940	20941	20942	20943	20944	20945
Not in nanopore data	CA_CG or CG_TG NOT cannonical	2295	11	+	gi|56160529|ref|AC_000008.1|	17320	17388		start sites are:	16584	17305	17308	17309	17310	17311	17313	17314	17315	17316	17319
Not in nanopore data	GT_CA or TG_AC NOT cannonical	2286	76	-	gi|56160529|ref|AC_000008.1|	27940	28298		start sites are:	9691	9692	9696	9699	9701	9702	9731	9732	9733	24174	26834	27012	27783	27790	27791	27792	27793	27794	27795	27796	27797	27798	27799	27800	27801	27802	27803	27804	27805	27806	27807	27808	27811	27812	27813	27814	27816	27818	27821	27822
Not in nanopore data	GT_AG or CT_AC	2283	5	+	gi|56160529|ref|AC_000008.1|	9734	24071		start sites are:	7123	7159	9674	9732	9733
Found in nanopore data	GT_AG or CT_AC	2281	20	+	gi|56160529|ref|AC_000008.1|	9734	26119		start sites are:	7123	7124	7152	7167	9645	9656	9661	9666	9669	9672	9680	9683	9699	9710	9711	9726	9728	9730	9732	9733
Not in nanopore data	CT_AC or GT_AG	2260	75	-	gi|56160529|ref|AC_000008.1|	24447	24668		start sites are:	22683	24296	24297	24298	24300	24302	24303	24304	24305	24306	24307	24308	24309	24310	24311	24312	24313	24314	24315	24317	24319	24321	24322	24323	24324	24326	24327	24330	24331	24333	24336	24337	24338	24339	24340	24341	24342	24343	24344	24345
Found in nanopore data	GT_AG or CT_AC	2258	8	+	gi|56160529|ref|AC_000008.1|	9734	26933		start sites are:	7123	7152	8357	9658	9730	9731	9732	9733
Not in nanopore data	GT_AG or CT_AC	2253	11	+	gi|56160529|ref|AC_000008.1|	7183	8105		start sites are:	6059	6060	6062	6063	6071	6082	6083	7152	7158	7181	7182
Not in nanopore data	GT_AG or CT_AC	2246	73	-	gi|56160529|ref|AC_000008.1|	8392	8413		start sites are:	8241	8242	8243	8244	8245	8246	8247	8249	8250	8251	8252	8253	8254	8256	8257	8258	8259	8260	8261	8262	8263	8264	8265	8266	8267	8268	8269	8270	8272	8273	8274	8275	8276	8277	8278	8279	8280	8281	8283	8284
Not in nanopore data	CG_GA or TC_CG NOT cannonical	2244	65	-	gi|56160529|ref|AC_000008.1|	16969	30774		start sites are:	16820	16821	16822	16823	16824	16825	16826	16827	16829	16830	16831	16834	16835	16836	16837	16838	16839	16840	16841	16842	16843	16845	16846	16847	16848	16849	16850	16852	16853	16854	16855	16856	16857	16858	16859	16860	16861	16862	16864	16866
Found in nanopore data	GT_AT or AT_AC	2239	157	-	gi|56160529|ref|AC_000008.1|	9734	18787		start sites are:	5640	7124	7125	7126	7127	7128	7131	7133	7134	7135	7136	7137	7138	7140	7142	7143	7144	7145	7146	7147	7148	7149	7150	7152	7154	7155	7156	7157	7159	7160	7161	7162	7163	7164	7165	7166	7167	7168	7170	7172
Found in nanopore data	GT_AG or CT_AC	2239	118	-	gi|56160529|ref|AC_000008.1|	9734	21396		start sites are:	7123	7124	7125	7126	7127	7128	7133	7134	7135	7136	7137	7138	7140	7142	7143	7144	7145	7147	7149	7151	7152	7154	7155	7158	7159	7160	7165	7166	7167	7170	7171	7172	7173	7174	7176	7177	7178	7181	7182	7218
Not in nanopore data	CA_GG or CC_TG NOT cannonical	2238	84	-	gi|56160529|ref|AC_000008.1|	26503	26737		start sites are:	7182	7218	7792	8391	8614	9643	9644	9646	9689	9691	9732	24096	24119	24123	24124	24125	24138	24156	24170	24204	24206	26326	26345	26353	26354	26355	26356	26357	26358	26359	26360	26361	26362	26363	26364	26365	26366	26367	26368	26369
Found in nanopore data	GT_AG or CT_AC	2229	54	-	gi|56160529|ref|AC_000008.1|	26511	26740		start sites are:	9649	9718	24128	24206	26359	26360	26361	26362	26363	26364	26365	26367	26369	26370	26371	26373	26374	26375	26376	26377	26378	26379	26380	26381	26382	26383	26384	26385	26387	26394	26397	26399	26404	26406	26408	26410	26412	26418	26422	26424
Not in nanopore data	GG_CT or AG_CC NOT cannonical	2225	74	-	gi|56160529|ref|AC_000008.1|	11282	19213		start sites are:	11052	11058	11079	11117	11120	11132	11133	11134	11136	11137	11138	11140	11141	11142	11143	11144	11145	11146	11147	11148	11149	11150	11151	11152	11153	11154	11155	11156	11157	11158	11159	11160	11162	11163	11164	11165	11166	11167	11168	11169
Not in nanopore data	GT_AG or CT_AC	2216	85	+	gi|56160529|ref|AC_000008.1|	9123	9216		start sites are:	7165	7182	8355	8391	8482	8972	8973	8974	8975	8976	8977	8978	8979	8981	8982	8983	8984	8985	8986	8987	8988	8990	8992	8993	8994	8995	8996	8997	8998	8999	9000	9001	9002	9003	9004	9005	9006	9009	9011	9013
Not in nanopore data	GT_AG or CT_AC	2215	14	-	gi|56160529|ref|AC_000008.1|	26273	26315		start sites are:	9701	24205	26123	26124	26130	26136	26138	26155	26182	26190	26269	26270	26271	26272
Found in nanopore data	GT_AG or CT_AC	2210	39	+	gi|56160529|ref|AC_000008.1|	9734	22931		start sites are:	7123	7124	7125	7126	7127	7129	7130	7131	7132	7134	7136	7137	7138	7140	7142	7144	7150	7152	7154	7159	7160	7165	7166	7176	7177	8348	9585	9587	9591	9593	9598	9650	9658	9677	9683	9704	9731	9732	9733
Not in nanopore data	CT_AC or GT_AG	2204	6	+	gi|56160529|ref|AC_000008.1|	31202	31466		start sites are:	31066	31088	31195	31199	31200	31201
Found in nanopore data	GT_AG or CT_AC	2203	17	-	gi|56160529|ref|AC_000008.1|	9734	19981		start sites are:	7123	7125	7126	7127	7128	7131	7135	7144	7154	7165	7176	7182	9658	9659	9731	9732	9733
Not in nanopore data	GG_AT or AT_CC NOT cannonical	2197	111	-	gi|56160529|ref|AC_000008.1|	15823	16601		start sites are:	7133	7182	9678	9680	9681	9682	9683	9684	9685	9686	9687	9688	9689	9690	9691	9692	9693	9694	9695	9696	9697	9698	9699	9700	9701	9702	9704	9705	9706	9708	9709	9710	9711	9712	9713	9715	9716	9717	9718	9719
Found in nanopore data	GT_AG or CT_AC	2191	10	+	gi|56160529|ref|AC_000008.1|	9734	18842		start sites are:	7124	7125	8364	9627	9697	9718	9730	9731	9732	9733
Found in nanopore data	GT_AG or CT_AC	2177	135	+	gi|56160529|ref|AC_000008.1|	28491	30131		start sites are:	28342	28344	28345	28347	28348	28350	28354	28357	28358	28359	28360	28361	28362	28363	28364	28365	28366	28367	28368	28369	28370	28371	28372	28373	28374	28375	28376	28377	28379	28380	28381	28382	28383	28384	28385	28386	28387	28388	28389	28390
Found in nanopore data	GT_AG or CT_AC	2174	32	+	gi|56160529|ref|AC_000008.1|	9734	25348		start sites are:	7124	7125	7137	7140	7141	7142	7143	7144	7147	7176	7178	9645	9647	9648	9662	9674	9677	9680	9683	9691	9697	9706	9708	9710	9711	9718	9722	9726	9728	9731	9732	9733
Found in nanopore data	GT_AG or CT_AC	2172	131	+	gi|56160529|ref|AC_000008.1|	9734	21179		start sites are:	5641	7123	7124	7125	7126	7127	7128	7129	7131	7136	7137	7140	7141	7142	7144	7147	7148	7150	7151	7152	7154	7156	7157	7159	7161	7163	7165	7166	7167	7168	7169	7172	7174	7175	7176	7177	7178	7180	7181	7182
Not in nanopore data	GG_GA or TC_CC NOT cannonical	2169	71	+	gi|56160529|ref|AC_000008.1|	9690	24177		start sites are:	5641	6058	6059	6060	6061	6062	6063	6064	6065	6066	6067	6068	6069	6070	6071	6072	6073	6074	6075	6076	6077	6078	6079	6082	6084	6089	6414	6450	7110	7111	7112	7113	7114	7115	7117	7118	7119	7122	7123	7124
Found in nanopore data	CT_AC or GT_AG	2164	94	+	gi|56160529|ref|AC_000008.1|	24327	24668		start sites are:	24015	24041	24177	24178	24179	24180	24181	24182	24183	24184	24185	24186	24187	24188	24189	24190	24191	24192	24193	24194	24195	24196	24197	24198	24199	24200	24201	24202	24203	24204	24205	24206	24207	24208	24209	24211	24212	24213	24214	24215
Not in nanopore data	GG_GC or GC_CC NOT cannonical	2161	65	-	gi|56160529|ref|AC_000008.1|	8177	8201		start sites are:	7152	7182	8028	8029	8030	8031	8032	8033	8035	8036	8037	8038	8040	8041	8042	8043	8045	8046	8047	8048	8049	8050	8052	8053	8055	8056	8057	8059	8060	8061	8062	8063	8064	8065	8066	8067	8068	8069	8070	8072
Found in nanopore data	GT_AG or CT_AC	2154	75	+	gi|56160529|ref|AC_000008.1|	24209	26447		start sites are:	9733	19763	19766	24058	24059	24060	24061	24062	24063	24065	24066	24070	24071	24072	24073	24075	24076	24077	24078	24081	24082	24085	24086	24092	24093	24094	24098	24099	24100	24101	24103	24104	24105	24108	24109	24110	24111	24114	24115	24116
Not in nanopore data	CT_AC or GT_AG	2151	2	+	gi|56160529|ref|AC_000008.1|	10786	31590		start sites are:	10782	10785
Not in nanopore data	GT_AG or CT_AC	2151	147	+	gi|56160529|ref|AC_000008.1|	9734	18808		start sites are:	5638	7123	7124	7125	7126	7127	7129	7130	7131	7132	7133	7134	7135	7136	7137	7138	7139	7140	7141	7142	7143	7144	7145	7147	7150	7152	7153	7154	7155	7157	7158	7159	7160	7161	7162	7163	7165	7166	7167	7168
Not in nanopore data	GT_AG or CT_AC	2150	82	-	gi|56160529|ref|AC_000008.1|	24157	25285		start sites are:	7143	7166	9654	9689	9690	9692	9693	9694	9695	9696	9697	9698	9699	9700	9701	9702	9703	9704	9705	9706	9707	9708	9709	9710	9711	9712	9713	9714	9715	9716	9717	9718	9719	9720	9722	9724	9725	9726	9727	9728
Found in nanopore data	GT_AG or CT_AC	2139	87	-	gi|56160529|ref|AC_000008.1|	9734	18896		start sites are:	7123	7124	7125	7126	7128	7129	7130	7131	7132	7133	7134	7135	7136	7137	7138	7139	7140	7141	7142	7143	7144	7145	7146	7147	7149	7150	7152	7154	7155	7157	7159	7160	7161	7163	7165	7166	7167	7172	7174	7176
Found in nanopore data	GT_AG or CT_AC	2135	25	+	gi|56160529|ref|AC_000008.1|	8392	16521		start sites are:	8242	8243	8249	8257	8260	8264	8269	8291	8293	8298	8303	8320	8325	8327	8332	8340	8349	8355	8357	8365	8371	8387	8389	8390	8391
Not in nanopore data	CA_AA or TT_TG NOT cannonical	2105	94	-	gi|56160529|ref|AC_000008.1|	26503	26552		start sites are:	7181	7182	7218	7618	7792	8389	8391	8412	8771	9278	9643	9644	9646	9689	9691	9732	9733	15810	24096	24119	24123	24124	24125	24156	24170	24204	24205	24206	24207	24208	26326	26353	26354	26355	26356	26357	26358	26359	26360	26361
Found in nanopore data	GT_AG or CT_AC	2095	93	-	gi|56160529|ref|AC_000008.1|	11189	24048		start sites are:	9718	9722	9723	9724	9725	9726	9727	9728	9729	9730	9731	9732	9733	9929	10187	10198	10329	10330	10331	10460	10461	10735	10739	10742	11039	11042	11043	11045	11047	11048	11049	11050	11051	11052	11053	11054	11055	11056	11057	11059
Found in nanopore data	GT_AG or CT_AC	2090	65	+	gi|56160529|ref|AC_000008.1|	9734	24163		start sites are:	5641	7123	7124	7125	7129	7140	7142	7144	7147	7150	7152	7154	7155	7157	7159	7160	7161	7165	7166	7167	7174	7175	7176	7177	7178	8357	9608	9647	9649	9656	9657	9658	9660	9662	9663	9664	9666	9669	9672	9677
Found in nanopore data	GT_AG or CT_AC	2084	32	+	gi|56160529|ref|AC_000008.1|	26511	26740		start sites are:	9648	9718	17495	24101	24206	26360	26361	26363	26364	26365	26371	26375	26377	26380	26389	26390	26392	26397	26398	26399	26402	26427	26434	26460	26480	26491	26496	26506	26507	26508	26509	26510
Not in nanopore data	CT_AC or GT_AG	2081	52	+	gi|56160529|ref|AC_000008.1|	20888	20930		start sites are:	20738	20739	20740	20741	20742	20743	20744	20745	20746	20747	20748	20749	20751	20752	20754	20755	20756	20757	20758	20759	20760	20761	20762	20764	20766	20767	20768	20769	20773	20775	20776	20777	20778	20780	20782	20785	20789	20790	20791	20793
Found in nanopore data	GT_AG or CT_AC	2078	14	+	gi|56160529|ref|AC_000008.1|	24209	26990		start sites are:	24060	24062	24063	24065	24066	24070	24096	24119	24120	24170	24204	24206	24207	24208
Not in nanopore data	GT_AG or CT_AC	2076	146	-	gi|56160529|ref|AC_000008.1|	27920	32201		start sites are:	7179	9434	9644	9670	9671	9672	9673	9674	9675	9676	9677	9678	9680	9681	9682	9683	9684	9685	9687	9689	9690	9691	9692	9693	9696	9697	9698	9699	9700	9701	9704	9705	9710	9711	9712	9713	9714	9717	9718	9719
Not in nanopore data	CG_GG or CC_CG NOT cannonical	2065	75	-	gi|56160529|ref|AC_000008.1|	26437	27641		start sites are:	14467	14468	15810	24171	24969	24975	26263	26267	26268	26269	26270	26271	26272	26287	26288	26289	26290	26291	26292	26293	26294	26295	26296	26297	26298	26299	26300	26301	26302	26303	26304	26305	26306	26307	26308	26309	26310	26311	26312	26313
Not in nanopore data	CT_AC or GT_AG	2064	71	-	gi|56160529|ref|AC_000008.1|	20981	21013		start sites are:	14269	20830	20831	20832	20833	20834	20835	20836	20837	20838	20839	20840	20841	20842	20843	20844	20845	20847	20848	20849	20850	20851	20852	20854	20855	20856	20857	20858	20861	20862	20864	20866	20867	20868	20869	20870	20871	20872	20873	20874
Not in nanopore data	CT_GC or GC_AG	2051	85	+	gi|56160529|ref|AC_000008.1|	26949	26994		start sites are:	26159	26738	26799	26800	26801	26802	26803	26804	26805	26806	26807	26808	26809	26810	26811	26812	26813	26814	26815	26816	26817	26818	26819	26820	26821	26822	26823	26824	26825	26826	26827	26828	26829	26830	26831	26832	26833	26834	26835	26836
Not in nanopore data	TG_TT or AA_CA NOT cannonical	2044	86	-	gi|56160529|ref|AC_000008.1|	21726	21906		start sites are:	9704	9705	9706	9707	9708	9709	9710	9711	9715	9717	9718	9720	9722	9724	9732	9733	21289	21444	21576	21577	21578	21579	21580	21581	21582	21583	21584	21585	21586	21587	21588	21589	21591	21593	21594	21595	21597	21598	21599	21600
Found in nanopore data	GT_AG or CT_AC	2043	34	-	gi|56160529|ref|AC_000008.1|	21290	26158		start sites are:	9646	9660	9666	9667	9689	9695	9697	9699	9710	9726	9729	9730	21142	21143	21145	21146	21179	21188	21201	21226	21228	21236	21237	21240	21244	21246	21251	21254	21260	21266	21273	21287	21288	21289
Found in nanopore data	GC_AG or CT_GC	2040	4	+	gi|56160529|ref|AC_000008.1|	6077	7111		start sites are:	6060	6074	6075	6076
Found in nanopore data	GT_AG or CT_AC	2039	103	+	gi|56160529|ref|AC_000008.1|	8392	8761		start sites are:	7182	8140	8142	8243	8244	8245	8247	8249	8250	8251	8253	8254	8256	8257	8258	8259	8261	8264	8265	8267	8268	8269	8270	8271	8272	8273	8274	8276	8277	8278	8279	8280	8281	8283	8284	8286	8289	8291	8293	8296
Not in nanopore data	CT_TC or GA_AG NOT cannonical	2022	63	-	gi|56160529|ref|AC_000008.1|	32236	32267		start sites are:	29617	32084	32085	32086	32088	32089	32090	32091	32092	32093	32094	32095	32096	32097	32098	32099	32100	32102	32103	32104	32105	32106	32107	32108	32109	32110	32111	32112	32114	32115	32117	32118	32119	32120	32122	32124	32126	32127	32128	32129
Not in nanopore data	GA_TT or AA_TC NOT cannonical	2020	68	-	gi|56160529|ref|AC_000008.1|	20384	20420		start sites are:	20130	20132	20179	20218	20233	20234	20235	20236	20237	20238	20239	20240	20241	20242	20243	20244	20245	20246	20247	20248	20249	20250	20251	20252	20253	20255	20256	20257	20258	20259	20260	20263	20264	20265	20266	20269	20271	20272	20273	20274
Not in nanopore data	GT_AG or CT_AC	1995	27	-	gi|56160529|ref|AC_000008.1|	9734	26740		start sites are:	7124	7125	7126	7127	7128	7137	7145	7152	7157	7174	7176	7182	9591	9651	9659	9664	9665	9676	9683	9718	9722	9725	9726	9728	9731	9732	9733
Found in nanopore data	GT_AG or CT_AC	1993	133	+	gi|56160529|ref|AC_000008.1|	9123	9644		start sites are:	7159	7165	7167	7175	7182	8390	8391	8482	8973	8974	8975	8976	8977	8978	8979	8981	8982	8983	8984	8985	8986	8987	8988	8990	8993	8994	8995	8996	8998	8999	9000	9002	9003	9006	9008	9009	9011	9012	9013	9014
Not in nanopore data	GG_TT or AA_CC NOT cannonical	1981	76	-	gi|56160529|ref|AC_000008.1|	28490	30114		start sites are:	28339	28340	28341	28342	28344	28345	28346	28347	28349	28350	28352	28353	28354	28355	28356	28357	28358	28359	28360	28361	28362	28363	28364	28365	28366	28367	28368	28370	28371	28372	28373	28374	28375	28376	28378	28379	28380	28381	28382	28383
Not in nanopore data	CT_AC or GT_AG	1979	3	+	gi|56160529|ref|AC_000008.1|	27599	27683		start sites are:	27457	27557	27598
Not in nanopore data	CT_AC or GT_AG	1972	20	+	gi|56160529|ref|AC_000008.1|	15811	26362		start sites are:	15662	15663	15665	15673	15674	15682	15685	15687	15689	15694	15695	15697	15700	15705	15706	15713	15729	15733	15808	15810
Found in nanopore data	GT_AG or CT_AC	1970	102	-	gi|56160529|ref|AC_000008.1|	7183	9208		start sites are:	3410	5638	5641	6056	6059	6060	6061	6062	6063	6064	6065	6066	6067	6068	6069	6070	6071	6073	6074	6075	6076	6077	6078	6079	6080	6081	6082	6083	6084	6086	6087	6088	6089	6414	6450	6530	6914	7110	7111	7112
Found in nanopore data	GT_AG or CT_AC	1963	82	-	gi|56160529|ref|AC_000008.1|	11189	27834		start sites are:	9718	9722	9723	9724	9725	9726	9727	9728	9729	9730	9731	9733	10187	10198	10331	10461	10735	11039	11042	11043	11044	11045	11049	11050	11051	11052	11053	11054	11055	11056	11057	11059	11060	11061	11062	11063	11064	11065	11066	11067
Not in nanopore data	CT_AC or GT_AG	1962	80	-	gi|56160529|ref|AC_000008.1|	21053	21335		start sites are:	20496	20583	20588	20641	20844	20874	20887	20902	20903	20904	20905	20906	20907	20908	20910	20911	20912	20913	20914	20915	20916	20917	20919	20920	20921	20922	20923	20924	20925	20926	20927	20929	20930	20931	20932	20933	20934	20936	20938	20939
Not in nanopore data	CC_GG or CC_GG NOT cannonical	1957	61	-	gi|56160529|ref|AC_000008.1|	27329	27463		start sites are:	27179	27181	27182	27183	27184	27185	27186	27187	27189	27190	27191	27192	27193	27194	27195	27196	27197	27198	27200	27201	27202	27203	27204	27205	27206	27207	27208	27209	27210	27211	27212	27213	27215	27216	27217	27219	27220	27221	27222	27223
Not in nanopore data	GT_AG or CT_AC	1957	14	+	gi|56160529|ref|AC_000008.1|	8143	8332		start sites are:	7993	7998	7999	8000	8012	8013	8015	8020	8022	8026	8046	8140	8141	8142
Found in nanopore data	GT_AG or CT_AC	1955	12	-	gi|56160529|ref|AC_000008.1|	9734	18842		start sites are:	7123	7124	7125	7154	7164	8368	9586	9729	9730	9731	9732	9733
Not in nanopore data	CC_CG or CG_GG NOT cannonical	1939	85	-	gi|56160529|ref|AC_000008.1|	21582	21671		start sites are:	7182	9666	9667	9668	21011	21286	21287	21305	21306	21334	21394	21433	21434	21435	21436	21437	21438	21440	21441	21442	21443	21444	21445	21446	21447	21448	21449	21450	21451	21452	21453	21454	21455	21456	21457	21458	21459	21460	21461	21462
Found in nanopore data	GT_AG or CT_AC	1931	19	-	gi|56160529|ref|AC_000008.1|	21290	22212		start sites are:	9678	9683	9702	9718	21142	21145	21149	21213	21222	21257	21263	21270	21283	21284	21285	21286	21287	21288	21289
Found in nanopore data	GT_AG or CT_AC	1930	10	+	gi|56160529|ref|AC_000008.1|	9734	26219		start sites are:	7123	7125	7129	7131	7137	7150	7152	7176	9732	9733
Not in nanopore data	GT_AG or CT_AC	1927	39	+	gi|56160529|ref|AC_000008.1|	7147	7952		start sites are:	5981	6052	6054	6055	6056	6057	6058	6059	6060	6061	6062	6063	6064	6065	6066	6067	6068	6069	6070	6071	6072	6075	6076	6077	6078	6079	6080	6082	6999	7005	7007	7015	7022	7033	7037	7061	7068	7069	7126
Found in nanopore data	GT_AG or CT_AC	1927	21	+	gi|56160529|ref|AC_000008.1|	8413	9644		start sites are:	8263	8264	8267	8269	8270	8276	8278	8279	8280	8281	8308	8327	8338	8358	8362	8370	8386	8409	8410	8411	8412
Not in nanopore data	GC_AG or CT_GC	1912	147	-	gi|56160529|ref|AC_000008.1|	26264	26447		start sites are:	7150	7182	8349	8350	8353	8360	8389	8410	9654	9655	9656	9657	9658	9659	9661	9663	9664	9689	9690	9691	9692	9693	9694	9695	9696	9697	9698	9699	9700	9701	9702	9703	9704	9705	9706	9707	9708	9710	9711	9716
Not in nanopore data	CT_AC or GT_AG	1912	4	-	gi|56160529|ref|AC_000008.1|	10775	25748		start sites are:	10638	10664	10741	10774
Found in nanopore data	GT_AG or CT_AC	1906	18	+	gi|56160529|ref|AC_000008.1|	7219	9644		start sites are:	6060	6063	6064	6065	6067	6069	6071	6075	6078	6088	7089	7123	7129	7198	7205	7214	7217	7218
Not in nanopore data	GG_AT or AT_CC NOT cannonical	1906	161	-	gi|56160529|ref|AC_000008.1|	26245	26302		start sites are:	4858	7122	7123	7176	7177	7178	7181	8059	8330	8331	8334	8335	8338	8339	8341	8348	8358	8771	9434	9638	9642	9644	9646	9649	9655	9656	9658	9664	9665	9671	9672	9673	9674	9675	9676	9677	9678	9680	9681	9682
Not in nanopore data	CT_AC or GT_AG	1901	6	-	gi|56160529|ref|AC_000008.1|	26434	26764		start sites are:	26285	26331	26359	26431	26432	26433
Not in nanopore data	GT_AG or CT_AC	1899	72	+	gi|56160529|ref|AC_000008.1|	9734	10098		start sites are:	5641	7122	7123	7124	7125	7126	7127	7128	7129	7130	7131	7132	7133	7134	7135	7136	7137	7138	7140	7141	7142	7143	7144	7145	7146	7147	7150	7152	7154	7155	7157	7159	7161	7162	7163	7164	7165	7166	7167	7168
Not in nanopore data	GT_AG or CT_AC	1898	41	-	gi|56160529|ref|AC_000008.1|	7147	7952		start sites are:	6052	6054	6055	6056	6057	6058	6059	6060	6061	6062	6063	6064	6065	6066	6067	6068	6069	6070	6071	6072	6075	6076	6077	6078	6079	6080	6301	6996	6997	6999	7005	7007	7015	7022	7033	7037	7061	7068	7069	7126
Found in nanopore data	GT_AG or CT_AC	1882	30	+	gi|56160529|ref|AC_000008.1|	24209	28299		start sites are:	7150	9699	9708	9732	24060	24063	24065	24070	24071	24073	24074	24075	24077	24081	24087	24088	24095	24099	24103	24108	24113	24114	24123	24124	24125	24127	24128	24206	24207	24208
Not in nanopore data	TG_GT or AC_CA NOT cannonical	1876	78	-	gi|56160529|ref|AC_000008.1|	20829	21109		start sites are:	20355	20578	20579	20580	20680	20681	20682	20683	20684	20685	20686	20687	20688	20689	20690	20691	20692	20693	20694	20695	20696	20697	20698	20699	20700	20701	20702	20703	20704	20705	20706	20707	20708	20709	20710	20711	20712	20713	20714	20715
Found in nanopore data	GT_AG or CT_AC	1873	96	-	gi|56160529|ref|AC_000008.1|	7183	8875		start sites are:	5639	6059	6060	6061	6062	6063	6064	6065	6066	6067	6068	6069	6070	6071	6072	6073	6074	6075	6076	6077	6078	6079	6080	6081	6082	6083	6084	6085	6086	6087	6088	7111	7112	7113	7114	7115	7116	7117	7118	7119
Not in nanopore data	CG_GG or CC_CG NOT cannonical	1865	74	-	gi|56160529|ref|AC_000008.1|	27616	27841		start sites are:	14297	18925	27155	27466	27467	27468	27469	27470	27471	27472	27473	27474	27475	27476	27477	27478	27479	27480	27481	27482	27484	27486	27487	27488	27489	27490	27491	27492	27493	27494	27495	27496	27497	27498	27499	27500	27501	27502	27503	27504
Not in nanopore data	GG_AT or AT_CC NOT cannonical	1865	94	-	gi|56160529|ref|AC_000008.1|	9733	31032		start sites are:	7122	7123	7124	7125	7126	7127	7128	7131	7133	7134	7135	7136	7137	7138	7140	7141	7142	7143	7144	7145	7146	7147	7149	7150	7152	7154	7155	7156	7157	7158	7159	7160	7161	7162	7163	7164	7165	7166	7167	7168
Found in nanopore data	GT_AG or CT_AC	1860	9	-	gi|56160529|ref|AC_000008.1|	9734	24087		start sites are:	5638	7124	7125	7134	7159	7181	9731	9732	9733
Found in nanopore data	GT_AG or CT_AC	1858	95	+	gi|56160529|ref|AC_000008.1|	9734	26402		start sites are:	5638	5639	5641	7125	7126	7127	7131	7142	7144	7145	7146	7147	7150	7152	7153	7154	7157	7159	7160	7161	7162	7163	7165	7166	7167	7168	7170	7173	7174	7176	7177	7178	7181	7182	7218	7618	7792	8771	9278	9596
Not in nanopore data	CG_AG or CT_CG NOT cannonical	1854	117	-	gi|56160529|ref|AC_000008.1|	21629	21725		start sites are:	7147	7149	7152	7154	7155	7159	7160	7161	7166	7167	7170	7171	7174	7177	7181	7182	8359	8362	8373	8387	8771	9618	9639	9642	9644	9645	9657	9659	9666	9667	9672	9722	9733	19243	21011	21012	21286	21287	21289	21349
Not in nanopore data	GT_AG or CT_AC	1852	85	+	gi|56160529|ref|AC_000008.1|	21002	21290		start sites are:	20852	20853	20854	20855	20856	20857	20858	20859	20860	20861	20862	20863	20864	20865	20866	20867	20868	20869	20870	20871	20872	20873	20874	20875	20876	20877	20878	20879	20880	20881	20882	20883	20884	20885	20886	20888	20889	20890	20891	20892
Not in nanopore data	GT_AG or CT_AC	1846	81	+	gi|56160529|ref|AC_000008.1|	9734	15593		start sites are:	7123	7124	7125	7126	7127	7128	7129	7130	7131	7133	7134	7135	7136	7137	7138	7139	7140	7141	7142	7143	7144	7145	7146	7147	7148	7150	7152	7157	7158	7159	7160	7162	7165	7166	7167	7168	7174	7175	7176	7177
Found in nanopore data	GT_AG or CT_AC	1843	101	+	gi|56160529|ref|AC_000008.1|	24209	26158		start sites are:	9731	9732	9733	19762	19763	19765	19766	24060	24061	24062	24063	24065	24066	24070	24071	24072	24074	24076	24077	24078	24080	24081	24082	24084	24086	24087	24088	24089	24092	24093	24094	24095	24096	24098	24099	24100	24101	24103	24105	24107
Found in nanopore data	GT_AG or CT_AC	1826	149	+	gi|56160529|ref|AC_000008.1|	27940	31042		start sites are:	9691	9692	9694	9696	9697	9698	9699	9701	9703	9704	9705	9708	9709	9710	9711	9712	9713	9715	9716	9717	9718	9720	9722	9724	9726	9728	9729	9730	9731	9732	9733	11188	18844	24170	24207	24208	26468	26510	26964	27791
Not in nanopore data	CG_GC or GC_CG NOT cannonical	1825	107	+	gi|56160529|ref|AC_000008.1|	9728	26153		start sites are:	5638	5639	5641	6089	7117	7118	7119	7120	7121	7122	7123	7124	7125	7126	7127	7129	7130	7131	7132	7133	7134	7135	7136	7137	7138	7139	7140	7141	7142	7143	7144	7145	7146	7147	7150	7151	7152	7153	7154	7155
Not in nanopore data	CA_GC or GC_TG NOT cannonical	1817	172	+	gi|56160529|ref|AC_000008.1|	26199	26229		start sites are:	6061	7159	7161	7165	7166	7167	7168	7169	7170	7172	7173	7174	7175	7176	7177	7178	7179	7180	7181	7182	7205	7218	7617	7618	7791	7792	8284	8286	8311	8374	8387	8390	8392	8411	8771	9277	9278	9625	9626	9627
Not in nanopore data	GT_AG or CT_AC	1810	13	+	gi|56160529|ref|AC_000008.1|	9734	26092		start sites are:	7123	7131	7142	7152	7155	7159	8348	8377	9649	9728	9731	9732	9733
Not in nanopore data	CA_GG or CC_TG NOT cannonical	1799	71	+	gi|56160529|ref|AC_000008.1|	26503	26737		start sites are:	7180	7181	7616	8771	9641	9686	9691	15810	24121	24138	24156	24170	24205	24206	26353	26354	26355	26356	26357	26358	26359	26361	26362	26363	26364	26365	26366	26368	26369	26370	26371	26373	26375	26377	26378	26379	26380	26381	26382	26383
Found in nanopore data	GT_AG or CT_AC	1793	5	+	gi|56160529|ref|AC_000008.1|	24556	28299		start sites are:	24408	24410	24429	24554	24555
Not in nanopore data	GG_TC or GA_CC NOT cannonical	1789	85	-	gi|56160529|ref|AC_000008.1|	9733	15648		start sites are:	7123	7124	7125	7126	7127	7128	7131	7133	7134	7135	7136	7137	7138	7139	7140	7142	7143	7144	7145	7146	7147	7148	7149	7150	7152	7154	7155	7157	7158	7159	7160	7163	7165	7166	7167	7174	7176	7177	8043	8052
Found in nanopore data	GT_AG or CT_AC	1787	125	-	gi|56160529|ref|AC_000008.1|	24556	26158		start sites are:	9732	24406	24407	24408	24409	24410	24411	24412	24413	24414	24417	24418	24419	24420	24423	24424	24425	24426	24427	24428	24429	24430	24431	24436	24438	24440	24441	24442	24444	24445	24446	24447	24448	24449	24450	24451	24452	24453	24454	24456
Not in nanopore data	CG_GC or GC_CG NOT cannonical	1786	83	-	gi|56160529|ref|AC_000008.1|	26406	26454		start sites are:	8253	9733	13117	13619	16838	16840	24171	24975	26235	26239	26257	26258	26259	26260	26261	26262	26263	26264	26265	26266	26267	26268	26269	26270	26271	26272	26273	26274	26275	26276	26277	26278	26279	26280	26281	26282	26283	26284	26285	26286
Not in nanopore data	GT_AG or CT_AC	1768	37	+	gi|56160529|ref|AC_000008.1|	8143	24844		start sites are:	7993	7994	7997	7998	7999	8000	8007	8009	8014	8015	8016	8018	8019	8020	8022	8026	8027	8028	8029	8031	8035	8036	8037	8040	8041	8042	8043	8046	8047	8055	8057	8072	8138	8139	8140	8141	8142
Found in nanopore data	GT_AG or CT_AC	1765	12	-	gi|56160529|ref|AC_000008.1|	9734	26167		start sites are:	7123	7155	7157	7167	9584	9658	9660	9674	9689	9731	9732	9733
Not in nanopore data	GT_AT or AT_AC	1761	82	-	gi|56160529|ref|AC_000008.1|	27940	28290		start sites are:	7155	8059	9690	9691	9692	9693	9694	9695	9696	9699	9701	9702	9703	9705	9706	9707	9708	9711	9713	9714	9716	9717	9718	9720	9726	9728	9729	9730	9731	9732	9738	19766	24170	24177	24187	26473	26479	26858	26865	26883
Found in nanopore data	GT_AG or CT_AC	1761	81	+	gi|56160529|ref|AC_000008.1|	24844	26029		start sites are:	9733	23827	24536	24694	24695	24696	24697	24698	24699	24700	24702	24703	24704	24705	24706	24708	24709	24710	24711	24712	24713	24714	24715	24716	24717	24718	24719	24720	24721	24722	24723	24724	24725	24726	24727	24728	24729	24730	24732	24733
Not in nanopore data	GA_AG or CT_TC NOT cannonical	1759	134	-	gi|56160529|ref|AC_000008.1|	18841	26194		start sites are:	7159	7160	7161	7162	7163	7164	7165	7166	7167	7168	7169	7170	7171	7172	7173	7174	7175	7176	7177	7178	7179	7180	7181	7182	7218	7792	8308	8368	8369	8373	8374	8375	8385	8386	8391	8431	8753	8771	9277	9278
Found in nanopore data	GT_AG or CT_AC	1759	83	+	gi|56160529|ref|AC_000008.1|	11189	24048		start sites are:	9724	9725	9726	9727	9728	9729	9731	9732	9733	9927	9929	10187	10329	10331	10459	10461	10735	10741	11039	11040	11047	11049	11050	11051	11052	11053	11054	11055	11056	11057	11058	11059	11060	11061	11062	11063	11064	11065	11066	11067
Not in nanopore data	CT_AC or GT_AG	1758	2	+	gi|56160529|ref|AC_000008.1|	24042	32307		start sites are:	24039	24041
Found in nanopore data	GT_AG or CT_AC	1752	112	-	gi|56160529|ref|AC_000008.1|	2256	3598		start sites are:	2107	2108	2109	2112	2115	2118	2121	2123	2124	2125	2126	2128	2131	2134	2135	2136	2137	2138	2139	2140	2142	2143	2144	2145	2146	2147	2148	2149	2150	2151	2152	2153	2154	2155	2156	2157	2158	2160	2161	2163
Found in nanopore data	GT_AG or CT_AC	1747	51	+	gi|56160529|ref|AC_000008.1|	26511	26802		start sites are:	9649	9650	9696	24130	24131	24145	24204	24206	26361	26362	26363	26364	26365	26367	26369	26370	26371	26373	26375	26379	26380	26381	26382	26384	26385	26386	26388	26390	26391	26392	26394	26396	26397	26399	26402	26404	26405	26406	26409	26411
Not in nanopore data	GG_GC or GC_CC NOT cannonical	1742	121	-	gi|56160529|ref|AC_000008.1|	17768	17796		start sites are:	8389	9314	9450	9676	9677	9678	9680	9681	9682	9683	9684	9685	9687	9688	9689	9690	9691	9692	9693	9694	9696	9697	9698	9699	9701	9703	9704	9705	9706	9708	9709	9710	9711	9713	9715	9716	9717	9718	9722	9724
Not in nanopore data	GA_TA or TA_TC NOT cannonical	1742	151	-	gi|56160529|ref|AC_000008.1|	26237	26321		start sites are:	7167	7168	7170	7171	7173	7176	7182	8327	8328	8329	8344	8348	8365	8382	9434	9635	9646	9663	9664	9665	9666	9667	9668	9669	9670	9671	9672	9674	9677	9678	9680	9681	9682	9683	9684	9685	9686	9688	9689	9690
Not in nanopore data	GC_GT or AC_GC NOT cannonical	1738	10	-	gi|56160529|ref|AC_000008.1|	11210	11285		start sites are:	11061	11064	11065	11091	11204	11205	11206	11207	11208	11209
Found in nanopore data	GT_AG or CT_AC	1731	13	+	gi|56160529|ref|AC_000008.1|	28743	31042		start sites are:	28434	28449	28461	28464	28481	28487	28609	28717	28724	28737	28740	28741	28742
Not in nanopore data	AG_CC or GG_CT NOT cannonical	1730	109	-	gi|56160529|ref|AC_000008.1|	9119	9205		start sites are:	7182	8389	8390	8391	8970	8971	8973	8974	8975	8978	8984	8990	8991	8992	8993	8995	8996	8998	9000	9002	9003	9005	9006	9007	9008	9009	9010	9011	9012	9013	9014	9016	9018	9021	9022	9023	9024	9025	9026	9027
Not in nanopore data	CT_AC or GT_AG	1722	84	+	gi|56160529|ref|AC_000008.1|	20698	24150		start sites are:	20548	20549	20550	20551	20552	20553	20554	20555	20556	20557	20558	20559	20560	20561	20562	20563	20564	20565	20566	20567	20568	20569	20570	20571	20572	20573	20574	20575	20576	20577	20578	20579	20580	20581	20582	20583	20584	20585	20586	20587
Not in nanopore data	CT_AC or GT_AG	1720	34	-	gi|56160529|ref|AC_000008.1|	27729	27897		start sites are:	27576	27579	27580	27581	27582	27583	27584	27585	27586	27587	27589	27590	27591	27593	27594	27595	27596	27598	27599	27601	27609	27612	27613	27616	27617	27620	27621	27622	27623	27626	27627	27652	27690	27728
Not in nanopore data	CG_CT or AG_CG NOT cannonical	1703	64	-	gi|56160529|ref|AC_000008.1|	27612	27694		start sites are:	18925	27429	27462	27463	27464	27465	27466	27467	27468	27469	27470	27471	27472	27473	27474	27475	27476	27477	27478	27480	27482	27483	27484	27485	27486	27487	27488	27489	27490	27491	27492	27493	27494	27495	27496	27497	27498	27499	27501	27502
Not in nanopore data	AG_CT or AG_CT NOT cannonical	1701	36	-	gi|56160529|ref|AC_000008.1|	7186	20782		start sites are:	6054	6056	6057	6058	6059	6060	6061	6062	6063	6064	6065	6066	6067	6068	6069	6070	6071	6072	6077	6079	6082	6083	6084	6089	7111	7112	7113	7114	7117	7118	7119	7122	7123	7125	7129	7185
Found in nanopore data	GT_AG or CT_AC	1695	7	-	gi|56160529|ref|AC_000008.1|	23280	26158		start sites are:	23182	23229	23259	23276	23277	23278	23279
Not in nanopore data	CA_AC or GT_TG NOT cannonical	1694	81	+	gi|56160529|ref|AC_000008.1|	24199	24268		start sites are:	9731	9732	9733	9734	9737	24049	24050	24051	24052	24053	24054	24055	24056	24057	24058	24059	24060	24061	24062	24063	24064	24065	24066	24068	24069	24070	24071	24072	24073	24074	24075	24076	24077	24078	24079	24080	24081	24082	24083	24084
Found in nanopore data	GT_AG or CT_AC	1692	87	-	gi|56160529|ref|AC_000008.1|	24187	27834		start sites are:	7147	7172	9719	9722	9723	9724	9725	9726	9727	9728	9729	9730	9731	9732	9733	11311	24038	24048	24049	24050	24051	24052	24053	24054	24056	24057	24058	24060	24061	24062	24063	24064	24065	24066	24068	24070	24072	24073	24074	24075
Found in nanopore data	CT_AC or GT_AG	1691	127	-	gi|56160529|ref|AC_000008.1|	25947	26984		start sites are:	21751	24028	24704	24707	24714	24715	24718	24719	24720	24721	24722	24723	24725	24726	24728	24730	24731	24733	24734	24735	24736	24737	24738	24739	24740	24741	24742	24743	25101	25103	25104	25111	25121	25126	25127	25130	25131	25132	25133	25134
Not in nanopore data	CC_GA or TC_GG NOT cannonical	1688	78	+	gi|56160529|ref|AC_000008.1|	21060	21126		start sites are:	20640	20641	20844	20886	20887	20910	20911	20912	20913	20915	20916	20917	20918	20919	20920	20921	20922	20923	20924	20925	20926	20927	20928	20929	20930	20931	20932	20933	20934	20936	20938	20939	20940	20941	20942	20943	20944	20945	20946	20947
Not in nanopore data	GC_GG or CC_GC NOT cannonical	1685	83	-	gi|56160529|ref|AC_000008.1|	21730	21786		start sites are:	9709	9710	9711	9715	9716	9718	9720	9724	9727	9728	9732	9733	21266	21269	21580	21581	21582	21583	21584	21585	21586	21587	21588	21589	21590	21591	21593	21594	21595	21596	21598	21599	21600	21601	21602	21603	21604	21605	21606	21607
Not in nanopore data	TG_GG or CC_CA NOT cannonical	1682	89	-	gi|56160529|ref|AC_000008.1|	11119	11294		start sites are:	7134	7181	7182	9655	9656	9657	9658	9659	9660	9661	9662	9663	9664	9665	9666	9667	9668	9669	9670	9672	9673	9674	9675	9677	9678	9680	9682	9683	9684	9685	9686	9688	9689	9690	9691	9692	9697	9698	9699	9700
Found in nanopore data	GT_AG or CT_AC	1678	56	+	gi|56160529|ref|AC_000008.1|	7183	15729		start sites are:	5638	5641	6056	6059	6060	6061	6062	6063	6064	6065	6066	6067	6069	6070	6071	6075	6076	6077	6078	6079	6082	6083	6088	6089	6414	6450	7110	7111	7112	7113	7115	7116	7117	7120	7121	7122	7123	7124	7125	7129
Found in nanopore data	GT_AG or CT_AC	1671	49	+	gi|56160529|ref|AC_000008.1|	11189	27834		start sites are:	9723	9724	9725	9726	9728	9729	9733	10187	10331	10461	11039	11040	11049	11050	11052	11053	11054	11055	11056	11062	11064	11066	11067	11068	11069	11070	11071	11072	11073	11076	11077	11078	11079	11081	11083	11084	11086	11088	11089	11092
Found in nanopore data	GT_AG or CT_AC	1665	26	+	gi|56160529|ref|AC_000008.1|	27940	31976		start sites are:	9732	21288	24207	26964	27791	27794	27796	27797	27798	27804	27806	27807	27813	27814	27824	27826	27828	27832	27834	27836	27848	27849	27851	27854	27937	27939
Not in nanopore data	GG_TT or AA_CC NOT cannonical	1660	141	-	gi|56160529|ref|AC_000008.1|	26245	26278		start sites are:	4858	7122	7123	7176	7177	7178	8330	8331	8334	8339	8347	8348	8358	8369	8389	9434	9638	9644	9649	9652	9655	9656	9658	9664	9665	9669	9671	9672	9673	9674	9675	9678	9680	9681	9682	9683	9684	9685	9689	9690
Found in nanopore data	GT_AG or CT_AC	1659	48	+	gi|56160529|ref|AC_000008.1|	7183	24048		start sites are:	5641	6059	6060	6061	6062	6063	6064	6065	6067	6069	6070	6071	6075	6076	6077	6078	6079	6081	6082	6083	6084	6086	7111	7113	7114	7115	7123	7124	7125	7126	7130	7131	7137	7142	7150	7152	7157	7162	7163	7165
Not in nanopore data	CG_GC or GC_CG NOT cannonical	1652	83	+	gi|56160529|ref|AC_000008.1|	26406	26454		start sites are:	8253	9732	9733	13116	13620	16838	16839	16840	24171	24975	26235	26236	26239	26240	26257	26258	26259	26260	26261	26262	26263	26264	26265	26266	26267	26268	26269	26270	26271	26272	26273	26274	26277	26278	26279	26280	26281	26282	26283	26284
Not in nanopore data	CT_AC or GT_AG	1648	35	+	gi|56160529|ref|AC_000008.1|	27729	27897		start sites are:	27536	27576	27579	27580	27581	27582	27584	27585	27586	27587	27588	27589	27590	27591	27592	27593	27594	27595	27596	27598	27599	27609	27612	27613	27617	27619	27620	27621	27622	27623	27626	27652	27661	27675	27728
Not in nanopore data	CT_AC or GT_AG	1645	23	+	gi|56160529|ref|AC_000008.1|	20642	20958		start sites are:	20492	20493	20495	20496	20498	20499	20501	20502	20503	20506	20510	20512	20513	20514	20518	20521	20529	20531	20548	20575	20639	20640	20641
Not in nanopore data	GT_AG or CT_AC	1643	50	+	gi|56160529|ref|AC_000008.1|	7183	7729		start sites are:	6012	6013	6014	6026	6054	6056	6057	6058	6059	6060	6061	6062	6063	6064	6065	6066	6067	6068	6069	6070	6071	6072	6073	6074	6075	6077	6079	6080	6084	6085	6456	7034	7035	7036	7111	7113	7117	7118	7119	7122
Found in nanopore data	GT_AG or CT_AC	1642	13	+	gi|56160529|ref|AC_000008.1|	9734	26173		start sites are:	7123	7124	7131	7152	7172	7176	7177	9662	9680	9702	9718	9732	9733
Not in nanopore data	CA_CG or CG_TG NOT cannonical	1640	16	-	gi|56160529|ref|AC_000008.1|	17320	17388		start sites are:	16584	17170	17173	17176	17220	17227	17288	17309	17310	17311	17312	17313	17314	17315	17316	17319
Found in nanopore data	GT_AG or CT_AC	1637	2	+	gi|56160529|ref|AC_000008.1|	1942	3595		start sites are:	1940	1941
Not in nanopore data	GT_AG or CT_AC	1635	74	-	gi|56160529|ref|AC_000008.1|	28587	30447		start sites are:	28425	28435	28436	28437	28438	28439	28440	28441	28442	28444	28446	28448	28451	28452	28453	28454	28455	28456	28457	28458	28459	28460	28461	28462	28463	28464	28465	28466	28467	28468	28469	28470	28471	28472	28473	28474	28478	28479	28480	28481
Not in nanopore data	GG_TG or CA_CC NOT cannonical	1627	93	+	gi|56160529|ref|AC_000008.1|	28490	29371		start sites are:	17686	17688	20985	20986	20987	20989	20991	28341	28342	28343	28344	28345	28346	28347	28348	28349	28350	28351	28352	28353	28354	28355	28356	28357	28358	28359	28360	28361	28362	28363	28364	28365	28366	28367	28368	28369	28370	28371	28372	28373
Not in nanopore data	GT_AG or CT_AC	1617	5	+	gi|56160529|ref|AC_000008.1|	7138	21814		start sites are:	6060	6063	6065	7136	7137
Not in nanopore data	GT_AG or CT_AC	1612	136	-	gi|56160529|ref|AC_000008.1|	26259	26294		start sites are:	8310	8316	8343	8354	8355	8373	8386	8409	9649	9650	9651	9653	9654	9655	9662	9674	9680	9685	9686	9687	9688	9689	9690	9691	9692	9693	9694	9695	9696	9697	9698	9699	9701	9702	9703	9704	9705	9708	9710	9720
Not in nanopore data	CG_TA or TA_CG NOT cannonical	1611	118	+	gi|56160529|ref|AC_000008.1|	9710	27851		start sites are:	5638	5641	6078	6079	6080	6081	6082	6083	6084	6085	6087	6089	6414	6450	6530	6574	7110	7111	7112	7113	7114	7115	7116	7117	7118	7119	7120	7121	7122	7123	7124	7125	7126	7127	7128	7129	7130	7131	7132	7134
Not in nanopore data	GT_CA or TG_AC NOT cannonical	1610	83	+	gi|56160529|ref|AC_000008.1|	27940	28298		start sites are:	9691	9692	9699	9701	9706	9710	9726	9730	9731	9732	9733	11188	21289	24207	24208	26510	26964	27783	27791	27792	27793	27794	27795	27796	27797	27798	27799	27800	27801	27802	27803	27804	27805	27806	27807	27808	27809	27810	27811	27812
Found in nanopore data	GT_AG or CT_AC	1607	114	+	gi|56160529|ref|AC_000008.1|	638	854		start sites are:	488	490	496	498	500	501	502	507	509	510	511	512	513	514	515	516	517	518	519	520	522	523	524	525	526	527	529	530	533	535	536	538	539	540	542	543	544	546	547	548
Not in nanopore data	CG_CC or GG_CG NOT cannonical	1606	82	+	gi|56160529|ref|AC_000008.1|	27499	27530		start sites are:	16795	27349	27350	27351	27352	27353	27354	27355	27356	27357	27358	27359	27360	27361	27362	27363	27364	27365	27366	27367	27368	27369	27370	27371	27372	27373	27374	27375	27376	27377	27378	27380	27381	27383	27384	27385	27386	27387	27388	27389
Not in nanopore data	CT_AC or GT_AG	1601	7	-	gi|56160529|ref|AC_000008.1|	20555	21275		start sites are:	20514	20549	20550	20551	20552	20553	20554
Found in nanopore data	GT_AG or CT_AC	1588	75	+	gi|56160529|ref|AC_000008.1|	19368	21396		start sites are:	9730	9733	19218	19219	19222	19223	19224	19226	19227	19228	19229	19230	19231	19233	19235	19236	19237	19238	19240	19241	19242	19243	19244	19245	19246	19247	19249	19250	19251	19252	19253	19254	19255	19260	19261	19262	19263	19264	19265	19266
Found in nanopore data	CT_AC or GT_AG	1588	114	-	gi|56160529|ref|AC_000008.1|	24042	24147		start sites are:	23107	23862	23889	23892	23893	23894	23895	23896	23897	23898	23899	23900	23902	23903	23904	23905	23906	23907	23908	23909	23910	23912	23913	23914	23915	23916	23917	23918	23920	23921	23922	23923	23924	23926	23928	23931	23932	23933	23934	23937
Not in nanopore data	CT_AC or GT_AG	1585	16	-	gi|56160529|ref|AC_000008.1|	14298	15805		start sites are:	12678	14148	14152	14153	14156	14158	14160	14162	14164	14167	14172	14175	14205	14207	14248	14297
Found in nanopore data	GT_AG or CT_AC	1582	29	+	gi|56160529|ref|AC_000008.1|	6531	7111		start sites are:	6387	6389	6390	6395	6398	6399	6402	6411	6412	6416	6417	6420	6422	6429	6439	6441	6447	6453	6456	6458	6464	6465	6474	6482	6503	6504	6528	6529	6530
Not in nanopore data	GA_AG or CT_TC NOT cannonical	1580	187	+	gi|56160529|ref|AC_000008.1|	26240	26288		start sites are:	822	7117	7123	7125	7144	7150	7170	7172	7173	7174	7176	7177	7178	7181	7182	8142	8324	8325	8327	8331	8332	8337	8344	8354	8355	8357	8359	8362	8389	9632	9647	9649	9659	9662	9666	9667	9668	9669	9670	9671
Not in nanopore data	TA_GC or GC_TA NOT cannonical	1578	64	-	gi|56160529|ref|AC_000008.1|	9124	9210		start sites are:	7147	8973	8974	8975	8976	8977	8978	8979	8981	8983	8984	8985	8986	8987	8988	8990	8992	8993	8994	8995	8996	8997	8998	8999	9000	9001	9002	9003	9004	9005	9006	9008	9011	9013	9015	9016	9017	9018	9020	9021
Found in nanopore data	GT_AG or CT_AC	1575	20	-	gi|56160529|ref|AC_000008.1|	9734	26173		start sites are:	7123	7124	7131	7134	7140	7142	7152	7167	7178	9278	9666	9695	9702	9707	9715	9717	9718	9724	9732	9733
Not in nanopore data	GA_CC or GG_TC NOT cannonical	1574	139	+	gi|56160529|ref|AC_000008.1|	26291	26336		start sites are:	7167	7182	8096	8376	8379	8380	8381	8382	8386	8389	8390	8391	8409	8410	8411	8412	8431	8452	8453	8454	9682	9683	9684	9688	9691	9692	9694	9696	9697	9699	9701	9711	9713	9717	9718	9719	9720	9721	9722	9724
Not in nanopore data	GT_AG or CT_AC	1574	7	-	gi|56160529|ref|AC_000008.1|	8413	26158		start sites are:	8359	8374	8399	8409	8410	8411	8412
Not in nanopore data	GT_GC or GC_AC NOT cannonical	1569	64	+	gi|56160529|ref|AC_000008.1|	26511	26714		start sites are:	9648	9649	9656	9674	9699	9726	15810	24101	24139	24206	26360	26361	26362	26363	26364	26365	26369	26370	26371	26373	26375	26376	26379	26380	26381	26382	26383	26384	26385	26386	26387	26388	26389	26390	26391	26392	26393	26397	26398	26399
Not in nanopore data	CG_GG or CC_CG NOT cannonical	1569	22	+	gi|56160529|ref|AC_000008.1|	26454	26821		start sites are:	7176	26249	26251	26269	26305	26306	26307	26308	26309	26310	26311	26313	26316	26317	26318	26320	26321	26323	26326	26331	26368	26385
Found in nanopore data	GT_AG or CT_AC	1568	96	+	gi|56160529|ref|AC_000008.1|	8432	9644		start sites are:	8140	8142	8281	8282	8283	8284	8286	8287	8288	8289	8290	8291	8292	8293	8295	8296	8297	8298	8299	8300	8302	8303	8304	8305	8306	8307	8308	8309	8310	8311	8313	8314	8316	8318	8319	8320	8321	8322	8323	8324
Not in nanopore data	CT_AC or GT_AG	1565	67	+	gi|56160529|ref|AC_000008.1|	15717	15805		start sites are:	9684	15505	15567	15568	15569	15570	15571	15572	15573	15574	15575	15576	15577	15578	15579	15580	15581	15582	15583	15584	15586	15587	15588	15589	15590	15592	15593	15594	15595	15596	15597	15598	15600	15601	15602	15603	15604	15605	15608	15609
Found in nanopore data	GT_AG or CT_AC	1558	133	-	gi|56160529|ref|AC_000008.1|	27940	31042		start sites are:	9690	9691	9692	9694	9695	9696	9699	9701	9703	9705	9706	9707	9708	9709	9710	9711	9713	9715	9716	9717	9718	9719	9720	9722	9724	9725	9726	9728	9729	9730	9731	11186	18799	24171	24178	26468	26484	26487	26506	27790
Found in nanopore data	GT_AG or CT_AC	1558	9	+	gi|56160529|ref|AC_000008.1|	9734	19281		start sites are:	7157	7182	9647	9658	9659	9730	9731	9732	9733
Not in nanopore data	TG_CC or GG_CA NOT cannonical	1557	65	-	gi|56160529|ref|AC_000008.1|	32245	32459		start sites are:	32046	32095	32096	32097	32098	32099	32100	32101	32102	32103	32104	32105	32107	32108	32109	32110	32111	32112	32113	32114	32115	32117	32118	32119	32120	32121	32122	32123	32124	32127	32128	32130	32131	32132	32133	32134	32135	32136	32137	32139
Not in nanopore data	CT_AC or GT_AG	1557	28	+	gi|56160529|ref|AC_000008.1|	24331	24460		start sites are:	24181	24182	24183	24184	24185	24186	24187	24188	24189	24192	24193	24195	24204	24205	24206	24209	24218	24221	24225	24230	24234	24237	24246	24249	24261	24291	24329	24330
Found in nanopore data	CT_AC or GT_AG	1557	123	-	gi|56160529|ref|AC_000008.1|	24042	24150		start sites are:	23862	23892	23893	23894	23895	23896	23897	23898	23899	23900	23901	23902	23903	23904	23905	23906	23907	23909	23910	23912	23913	23914	23915	23916	23917	23920	23921	23922	23924	23925	23926	23929	23931	23933	23934	23935	23936	23937	23938	23939
Not in nanopore data	AA_GG or CC_TT NOT cannonical	1550	84	-	gi|56160529|ref|AC_000008.1|	9693	17118		start sites are:	5638	5639	5641	6060	6061	6062	6063	6064	6065	6066	6067	6068	6069	6070	6071	6072	6073	6074	6075	6076	6077	6078	6079	6080	6081	6082	6083	6084	6085	6086	6087	6088	6089	6414	6450	6530	7110	7111	7112	7113
Not in nanopore data	CG_CA or TG_CG NOT cannonical	1549	22	+	gi|56160529|ref|AC_000008.1|	27324	30405		start sites are:	27175	27176	27178	27179	27180	27181	27182	27183	27189	27202	27203	27209	27219	27220	27287	27317	27318	27319	27320	27321	27322	27323
Not in nanopore data	GC_AG or CT_GC	1548	148	+	gi|56160529|ref|AC_000008.1|	9729	24048		start sites are:	5638	5639	6089	7118	7119	7120	7121	7122	7123	7124	7125	7126	7127	7129	7130	7131	7132	7133	7134	7135	7136	7137	7138	7139	7140	7141	7142	7143	7144	7145	7146	7147	7150	7152	7153	7154	7155	7157	7158	7159
Not in nanopore data	CG_AG or CT_CG NOT cannonical	1546	151	+	gi|56160529|ref|AC_000008.1|	26725	26818		start sites are:	5638	5639	7137	7140	7142	7144	7145	7147	7150	7152	7167	7176	8389	8390	8391	9656	9657	9664	9665	9666	9667	9677	9689	9691	9713	9732	9733	24147	24154	24155	24170	24204	24205	24206	24207	24208	24255	26373	26374	26375
Not in nanopore data	CT_AC or GT_AG	1546	4	+	gi|56160529|ref|AC_000008.1|	24036	24274		start sites are:	23887	23998	24034	24035
Not in nanopore data	GA_GG or CC_TC NOT cannonical	1544	72	-	gi|56160529|ref|AC_000008.1|	17085	17172		start sites are:	9687	9699	9732	9733	16799	16816	16818	16851	16855	16936	16937	16938	16939	16940	16941	16942	16943	16944	16945	16946	16947	16948	16949	16950	16952	16953	16955	16956	16957	16958	16959	16960	16961	16963	16964	16966	16967	16968	16969	16970
Found in nanopore data	GT_AG or CT_AC	1540	10	-	gi|56160529|ref|AC_000008.1|	9734	31067		start sites are:	7123	7124	7159	7174	7176	9615	9730	9731	9732	9733
Found in nanopore data	GT_AG or CT_AC	1540	8	+	gi|56160529|ref|AC_000008.1|	28491	30612		start sites are:	28369	28372	28418	28430	28462	28480	28489	28490
Not in nanopore data	GT_AG or CT_AC	1535	7	+	gi|56160529|ref|AC_000008.1|	9734	24209		start sites are:	7125	7131	7152	9730	9731	9732	9733
Not in nanopore data	CT_AC or GT_AG	1533	7	+	gi|56160529|ref|AC_000008.1|	21662	21811		start sites are:	21011	21513	21516	21518	21607	21660	21661
Found in nanopore data	CT_AC or GT_AG	1530	19	+	gi|56160529|ref|AC_000008.1|	24042	24331		start sites are:	23862	23890	23893	23894	23895	23896	23897	23904	23906	23907	23908	23909	23910	23995	23997	24012	24017	24029	24041
Not in nanopore data	CT_AC or GT_AG	1525	4	+	gi|56160529|ref|AC_000008.1|	14298	16505		start sites are:	14148	14244	14296	14297
Found in nanopore data	GT_AG or CT_AC	1524	12	-	gi|56160529|ref|AC_000008.1|	28491	32662		start sites are:	28341	28344	28346	28349	28353	28357	28359	28401	28403	28411	28489	28490
Not in nanopore data	CC_CG or CG_GG NOT cannonical	1514	79	-	gi|56160529|ref|AC_000008.1|	26412	26453		start sites are:	9733	16838	16839	16840	24170	24975	26218	26235	26236	26237	26238	26239	26241	26245	26262	26263	26264	26265	26266	26267	26268	26269	26270	26271	26272	26273	26274	26275	26276	26277	26278	26279	26280	26281	26282	26283	26284	26285	26286	26287
Not in nanopore data	CA_GG or CC_TG NOT cannonical	1513	74	-	gi|56160529|ref|AC_000008.1|	26503	26743		start sites are:	8391	8772	9644	9646	9689	9691	24096	24119	24124	24125	24156	24170	24204	26326	26353	26354	26355	26356	26357	26358	26359	26360	26361	26362	26363	26364	26365	26367	26368	26369	26370	26371	26373	26375	26377	26379	26380	26381	26383	26384
Not in nanopore data	GT_AG or CT_AC	1510	7	-	gi|56160529|ref|AC_000008.1|	9734	24071		start sites are:	7133	7142	9709	9715	9731	9732	9733
Not in nanopore data	CG_CG or CG_CG NOT cannonical	1510	65	-	gi|56160529|ref|AC_000008.1|	13395	13435		start sites are:	13246	13247	13249	13250	13251	13252	13253	13254	13255	13256	13257	13258	13259	13262	13263	13264	13265	13266	13267	13268	13269	13270	13271	13272	13273	13274	13275	13276	13277	13278	13279	13288	13289	13290	13291	13292	13293	13294	13295	13296
Found in nanopore data	GT_AG or CT_AC	1508	141	+	gi|56160529|ref|AC_000008.1|	9734	17370		start sites are:	7123	7124	7125	7126	7127	7128	7129	7130	7131	7134	7135	7136	7137	7139	7140	7142	7144	7145	7147	7149	7150	7151	7152	7153	7154	7155	7157	7159	7160	7161	7164	7165	7166	7167	7168	7174	7175	7176	7177	7178
Not in nanopore data	GT_AG or CT_AC	1508	28	+	gi|56160529|ref|AC_000008.1|	18926	27537		start sites are:	7182	9704	9705	9707	9708	9709	9710	9711	9726	9733	9929	16799	18776	18777	18778	18780	18784	18792	18794	18795	18805	18808	18883	18917	18919	18920	18924	18925
Found in nanopore data	GT_AG or CT_AC	1507	10	+	gi|56160529|ref|AC_000008.1|	9734	26167		start sites are:	7123	7157	7167	7177	9647	9691	9720	9730	9732	9733
Found in nanopore data	GT_AG or CT_AC	1507	98	+	gi|56160529|ref|AC_000008.1|	9734	10462		start sites are:	5639	5641	7123	7124	7125	7126	7127	7128	7129	7130	7131	7133	7134	7135	7136	7137	7138	7139	7140	7141	7142	7143	7144	7145	7147	7150	7152	7154	7155	7156	7157	7159	7160	7161	7163	7164	7165	7166	7167	7168
Found in nanopore data	GT_AG or CT_AC	1504	75	+	gi|56160529|ref|AC_000008.1|	9734	15620		start sites are:	7123	7124	7125	7126	7127	7128	7129	7130	7131	7133	7134	7135	7136	7137	7138	7139	7140	7142	7143	7144	7145	7147	7148	7150	7152	7153	7154	7155	7157	7159	7161	7162	7163	7166	7167	7174	7176	7177	7181	7182
Found in nanopore data	GT_AT or AT_AC	1499	162	+	gi|56160529|ref|AC_000008.1|	9734	18787		start sites are:	5638	5641	7123	7124	7125	7126	7127	7128	7129	7130	7131	7134	7135	7136	7137	7138	7139	7140	7141	7142	7143	7144	7145	7147	7150	7152	7154	7156	7157	7158	7159	7160	7161	7162	7163	7165	7166	7167	7168	7170
Found in nanopore data	GT_AG or CT_AC	1498	6	+	gi|56160529|ref|AC_000008.1|	28491	32662		start sites are:	28342	28344	28358	28365	28489	28490
Found in nanopore data	CT_AC or GT_AG	1498	116	-	gi|56160529|ref|AC_000008.1|	5509	5706		start sites are:	5313	5359	5360	5364	5366	5368	5371	5374	5376	5377	5378	5380	5382	5383	5385	5386	5388	5389	5390	5392	5393	5395	5397	5399	5400	5401	5402	5403	5404	5405	5407	5408	5409	5410	5411	5412	5413	5414	5415	5416
Not in nanopore data	CG_AG or CT_CG NOT cannonical	1498	113	+	gi|56160529|ref|AC_000008.1|	21629	21725		start sites are:	7150	7152	7153	7155	7157	7159	7160	7161	7163	7165	7166	7167	7170	7174	7177	7791	8359	8361	8362	8364	8365	8371	8390	8411	8613	9611	9613	9618	9621	9625	9627	9639	9642	9644	9645	9667	9680	9719	9724	9726
Not in nanopore data	CC_AC or GT_GG	1486	82	-	gi|56160529|ref|AC_000008.1|	27887	28084		start sites are:	7177	7178	7179	7180	7181	8771	9277	9278	9644	9648	9649	9650	9652	9658	9664	9665	9673	9683	9685	9689	9691	9711	9717	9732	9733	24132	26423	26813	27738	27739	27740	27741	27742	27743	27744	27745	27746	27747	27748	27749
Found in nanopore data	GT_AG or CT_AC	1482	93	-	gi|56160529|ref|AC_000008.1|	8392	8700		start sites are:	8142	8241	8242	8243	8244	8245	8247	8248	8249	8250	8251	8253	8254	8256	8257	8258	8259	8260	8261	8262	8263	8264	8265	8266	8267	8268	8269	8270	8272	8273	8274	8276	8277	8278	8279	8280	8281	8282	8283	8284
Not in nanopore data	GT_AG or CT_AC	1476	16	+	gi|56160529|ref|AC_000008.1|	9734	21156		start sites are:	7123	7125	7126	7129	7130	7131	7134	7136	7137	7145	7152	9598	9677	9730	9732	9733
Not in nanopore data	CA_TA or TA_TG NOT cannonical	1472	78	+	gi|56160529|ref|AC_000008.1|	26409	26430		start sites are:	8253	9733	16838	24171	24975	26225	26235	26239	26240	26242	26259	26260	26261	26262	26263	26264	26265	26266	26267	26268	26269	26270	26271	26272	26273	26274	26277	26278	26279	26280	26281	26282	26283	26284	26285	26286	26287	26288	26289	26290
Found in nanopore data	GT_AG or CT_AC	1472	88	+	gi|56160529|ref|AC_000008.1|	9734	14411		start sites are:	5638	5639	7125	7126	7127	7128	7129	7130	7131	7133	7134	7135	7136	7137	7138	7139	7140	7141	7142	7144	7145	7146	7147	7148	7150	7151	7152	7153	7154	7155	7157	7158	7159	7160	7161	7163	7165	7166	7167	7168
Found in nanopore data	GT_AG or CT_AC	1464	65	+	gi|56160529|ref|AC_000008.1|	26511	31042		start sites are:	8390	9726	9732	9733	17160	24204	24205	24206	24207	26363	26364	26367	26368	26369	26370	26371	26375	26379	26380	26381	26383	26384	26385	26388	26389	26391	26393	26396	26397	26398	26399	26404	26408	26412	26420	26421	26422	26426	26427	26430
Not in nanopore data	GG_CC or GG_CC NOT cannonical	1458	80	+	gi|56160529|ref|AC_000008.1|	27487	27531		start sites are:	18175	18176	25287	27337	27338	27340	27341	27342	27343	27344	27345	27346	27347	27348	27349	27350	27351	27352	27353	27354	27355	27356	27357	27358	27359	27360	27361	27362	27363	27364	27365	27366	27367	27368	27369	27370	27371	27372	27373	27374
Found in nanopore data	GT_AG or CT_AC	1455	20	-	gi|56160529|ref|AC_000008.1|	9734	27744		start sites are:	7123	7124	7125	7128	7133	7135	7137	7138	7142	7143	7167	8335	8346	8410	9586	9598	9680	9708	9732	9733
Found in nanopore data	CT_AC or GT_AG	1451	185	-	gi|56160529|ref|AC_000008.1|	24745	24980		start sites are:	14244	14256	14297	23747	23965	23969	23971	23972	23973	23974	23975	23976	23977	23978	23979	23980	23981	23983	23984	23986	23987	23988	23989	23990	23991	23992	23993	23994	23995	23996	23997	23998	23999	24000	24001	24003	24004	24005	24006	24007
Not in nanopore data	CT_AC or GT_AG	1449	21	+	gi|56160529|ref|AC_000008.1|	20992	28423		start sites are:	20842	20843	20844	20845	20847	20848	20849	20854	20855	20862	20874	20878	20888	20984	20985	20986	20987	20988	20989	20990	20991
Found in nanopore data	CT_AC or GT_AG	1441	150	-	gi|56160529|ref|AC_000008.1|	24745	27549		start sites are:	14227	14276	14297	23776	23969	23971	23974	23976	23979	23981	23984	23986	23987	23988	23989	23991	23993	23995	23996	23997	23998	24000	24005	24007	24011	24014	24017	24019	24020	24021	24022	24024	24025	24027	24028	24029	24030	24031	24034	24035
Found in nanopore data	GT_AG or CT_AC	1440	74	-	gi|56160529|ref|AC_000008.1|	26511	30447		start sites are:	9658	9665	24206	26360	26361	26362	26363	26364	26365	26367	26369	26370	26371	26373	26374	26375	26376	26377	26378	26379	26380	26381	26383	26384	26385	26386	26388	26389	26390	26391	26392	26393	26394	26395	26396	26397	26398	26399	26401	26402
Not in nanopore data	GT_AG or CT_AC	1440	25	+	gi|56160529|ref|AC_000008.1|	8392	8679		start sites are:	8242	8243	8246	8249	8250	8251	8252	8254	8258	8264	8269	8275	8281	8283	8289	8291	8304	8306	8318	8337	8338	8362	8389	8390	8391
Found in nanopore data	GT_AG or CT_AC	1440	17	-	gi|56160529|ref|AC_000008.1|	7619	9644		start sites are:	6087	7142	7145	7469	7471	7488	7493	7498	7518	7527	7530	7539	7614	7615	7616	7617	7618
Not in nanopore data	CC_CA or TG_GG NOT cannonical	1432	66	-	gi|56160529|ref|AC_000008.1|	27397	27433		start sites are:	8142	24843	27246	27247	27248	27249	27250	27251	27252	27253	27254	27256	27257	27259	27260	27261	27262	27263	27264	27266	27267	27268	27269	27270	27271	27272	27273	27274	27275	27276	27277	27278	27279	27280	27281	27282	27283	27284	27285	27286
Not in nanopore data	CC_GC or GC_GG NOT cannonical	1423	105	-	gi|56160529|ref|AC_000008.1|	17682	17838		start sites are:	7133	7134	7135	7142	7143	7154	7165	8250	8341	9666	9667	9669	9670	9683	9687	9689	9692	9718	16667	17532	17533	17534	17535	17536	17537	17538	17539	17540	17541	17542	17543	17544	17545	17546	17547	17548	17549	17550	17551	17552
Found in nanopore data	CT_AC or GT_AG	1416	123	-	gi|56160529|ref|AC_000008.1|	5560	5706		start sites are:	5307	5410	5411	5412	5413	5414	5415	5416	5417	5421	5423	5424	5425	5427	5428	5430	5431	5432	5434	5435	5436	5437	5438	5439	5441	5442	5443	5445	5447	5451	5452	5453	5454	5456	5457	5458	5459	5461	5462	5463
Not in nanopore data	GT_AG or CT_AC	1411	17	+	gi|56160529|ref|AC_000008.1|	24844	31042		start sites are:	24695	24696	24697	24712	24715	24716	24718	24723	24730	24737	24742	24751	24753	24761	24841	24842	24843
Not in nanopore data	GT_AG or CT_AC	1410	52	+	gi|56160529|ref|AC_000008.1|	12405	24048		start sites are:	9671	9674	9678	9680	9682	9684	9689	9690	9691	9692	9693	9697	9699	9701	9710	9711	12255	12256	12257	12258	12261	12263	12264	12265	12266	12267	12270	12273	12275	12277	12278	12281	12283	12284	12285	12286	12287	12288	12291	12294
Not in nanopore data	CA_TC or GA_TG NOT cannonical	1404	130	+	gi|56160529|ref|AC_000008.1|	9722	27903		start sites are:	5638	5639	5641	6085	6089	7111	7112	7113	7114	7115	7116	7117	7118	7119	7121	7122	7123	7124	7125	7126	7127	7129	7130	7131	7132	7133	7134	7135	7136	7137	7138	7140	7141	7142	7143	7144	7145	7146	7147	7148
Found in nanopore data	GT_AG or CT_AC	1403	66	-	gi|56160529|ref|AC_000008.1|	9734	13732		start sites are:	7122	7123	7124	7125	7126	7127	7128	7130	7131	7133	7134	7135	7136	7137	7138	7140	7142	7143	7144	7145	7147	7150	7152	7155	7159	7162	7163	7165	7166	7167	7168	7174	7176	7177	7179	7181	8333	8334	8341	8355
Not in nanopore data	CT_GC or GC_AG	1397	30	+	gi|56160529|ref|AC_000008.1|	27727	27754		start sites are:	27577	27578	27579	27580	27581	27582	27583	27584	27585	27586	27587	27588	27589	27590	27591	27592	27593	27594	27595	27596	27598	27599	27613	27615	27620	27622	27627	27628	27657	27666
Found in nanopore data	GT_AG or CT_AC	1395	101	-	gi|56160529|ref|AC_000008.1|	7183	8761		start sites are:	5638	5639	6059	6060	6061	6062	6063	6064	6065	6066	6067	6068	6069	6071	6072	6074	6075	6076	6077	6078	6079	6080	6081	6082	6083	6084	6085	6086	6087	6088	6089	6414	6450	6530	7110	7111	7113	7114	7116	7117
Found in nanopore data	GT_AG or CT_AC	1394	3	+	gi|56160529|ref|AC_000008.1|	975	3595		start sites are:	916	958	974
Not in nanopore data	CT_AC or GT_AG	1393	7	+	gi|56160529|ref|AC_000008.1|	20845	20913		start sites are:	20698	20709	20838	20839	20840	20842	20844
Not in nanopore data	GT_AG or CT_AC	1393	5	-	gi|56160529|ref|AC_000008.1|	7183	7963		start sites are:	6077	7136	7170	7181	7182
Found in nanopore data	CT_AC or GT_AG	1390	97	-	gi|56160529|ref|AC_000008.1|	34733	35542		start sites are:	34064	34583	34584	34586	34589	34590	34592	34595	34597	34598	34599	34600	34601	34603	34605	34608	34609	34610	34612	34614	34615	34616	34618	34620	34621	34622	34623	34624	34625	34626	34628	34629	34630	34631	34632	34633	34634	34635	34636	34637
Found in nanopore data	GT_AG or CT_AC	1389	5	+	gi|56160529|ref|AC_000008.1|	9734	25873		start sites are:	9688	9691	9731	9732	9733
Not in nanopore data	GT_AG or CT_AC	1387	71	+	gi|56160529|ref|AC_000008.1|	24187	25852		start sites are:	7182	9724	9725	9726	9727	9728	9729	9730	9732	9733	11188	12404	24047	24048	24049	24050	24051	24052	24053	24054	24056	24058	24059	24060	24061	24062	24063	24064	24065	24066	24068	24069	24070	24071	24072	24073	24074	24075	24076	24077
Found in nanopore data	GT_AG or CT_AC	1386	18	+	gi|56160529|ref|AC_000008.1|	9734	15706		start sites are:	7123	7125	7126	7140	7142	7146	7167	7178	8332	9593	9612	9657	9672	9680	9712	9713	9732	9733
Not in nanopore data	CC_CC or GG_GG NOT cannonical	1383	79	-	gi|56160529|ref|AC_000008.1|	17533	26146		start sites are:	17118	17288	17289	17290	17316	17319	17333	17334	17383	17384	17385	17386	17387	17388	17390	17391	17392	17393	17394	17395	17396	17397	17398	17399	17400	17401	17402	17403	17404	17405	17406	17407	17408	17409	17410	17411	17412	17413	17414	17415
Not in nanopore data	GT_AG or CT_AC	1380	140	-	gi|56160529|ref|AC_000008.1|	9734	18808		start sites are:	7122	7123	7124	7125	7126	7127	7128	7130	7131	7133	7134	7135	7136	7137	7138	7140	7142	7143	7144	7145	7146	7147	7149	7150	7152	7153	7154	7155	7156	7157	7159	7160	7161	7162	7163	7164	7165	7166	7167	7168
Not in nanopore data	CT_AC or GT_AG	1370	86	+	gi|56160529|ref|AC_000008.1|	16713	17479		start sites are:	11129	16563	16564	16565	16566	16567	16568	16569	16570	16571	16572	16573	16574	16575	16576	16577	16578	16579	16580	16581	16582	16583	16584	16585	16586	16587	16588	16589	16590	16591	16592	16593	16594	16595	16596	16597	16598	16599	16600	16601
Found in nanopore data	GT_AG or CT_AC	1370	98	-	gi|56160529|ref|AC_000008.1|	26966	27834		start sites are:	7171	12453	26414	26815	26816	26817	26818	26819	26822	26824	26825	26826	26827	26828	26829	26830	26831	26832	26833	26834	26835	26836	26837	26838	26839	26840	26841	26842	26843	26844	26845	26846	26847	26849	26850	26852	26853	26854	26855	26856
Found in nanopore data	CT_AC or GT_AG	1367	154	+	gi|56160529|ref|AC_000008.1|	24745	24980		start sites are:	14256	14297	23747	23889	23968	23969	23970	23971	23972	23973	23974	23975	23976	23977	23978	23979	23980	23981	23982	23983	23984	23986	23987	23988	23989	23990	23991	23992	23993	23995	23996	23997	23998	23999	24000	24001	24005	24006	24007	24008
Not in nanopore data	AT_CC or GG_AT NOT cannonical	1366	72	-	gi|56160529|ref|AC_000008.1|	20155	20219		start sites are:	19427	19428	19429	19430	19431	19435	19438	19439	19460	19476	19973	19983	19984	19985	19986	20006	20007	20008	20009	20010	20011	20012	20014	20015	20016	20017	20018	20019	20020	20022	20023	20024	20025	20026	20027	20028	20029	20030	20032	20033
Not in nanopore data	AG_AA or TT_CT NOT cannonical	1365	72	-	gi|56160529|ref|AC_000008.1|	21723	21759		start sites are:	9701	9702	9703	9704	9705	9706	9707	9708	9711	9717	9725	9728	9732	9733	21260	21288	21574	21575	21576	21577	21578	21579	21580	21581	21582	21583	21584	21586	21587	21589	21590	21593	21594	21595	21598	21599	21600	21601	21602	21604
Found in nanopore data	GT_AG or CT_AC	1365	5	+	gi|56160529|ref|AC_000008.1|	9734	27112		start sites are:	7123	9690	9731	9732	9733
Not in nanopore data	CT_GC or GC_AG	1364	71	-	gi|56160529|ref|AC_000008.1|	21662	21849		start sites are:	21512	21513	21514	21515	21517	21518	21520	21522	21523	21524	21525	21527	21528	21529	21530	21531	21532	21533	21534	21535	21536	21537	21538	21539	21540	21541	21542	21543	21544	21545	21546	21547	21548	21549	21550	21552	21553	21554	21555	21559
Found in nanopore data	GT_AG or CT_AC	1362	7	+	gi|56160529|ref|AC_000008.1|	9734	21967		start sites are:	7129	9606	9726	9730	9731	9732	9733
Not in nanopore data	AC_GC or GC_GT NOT cannonical	1346	72	-	gi|56160529|ref|AC_000008.1|	19164	32197		start sites are:	9732	9733	19013	19014	19015	19016	19017	19018	19019	19020	19021	19023	19024	19025	19026	19027	19028	19029	19030	19033	19034	19035	19036	19037	19039	19042	19043	19044	19045	19047	19048	19049	19050	19051	19052	19053	19054	19057	19058	19059
Not in nanopore data	GC_GC or GC_GC NOT cannonical	1346	97	-	gi|56160529|ref|AC_000008.1|	26801	26855		start sites are:	7125	7182	8389	8391	9666	9667	9668	9669	9670	9671	9672	9674	9677	9680	9683	9684	9689	9690	9691	9692	9693	9697	9698	9699	9701	9730	9733	17159	24207	24208	24842	26359	26360	26389	26422	26444	26445	26446	26447	26448
Not in nanopore data	AT_GC or GC_AT NOT cannonical	1345	127	-	gi|56160529|ref|AC_000008.1|	26195	26423		start sites are:	6063	7161	7162	7163	7164	7165	7166	7167	7168	7169	7170	7172	7174	7175	7176	7177	7178	7181	7182	8280	8285	8771	9106	9278	9622	9627	9628	9644	9645	9647	9649	9650	9651	9656	9657	9658	9661	9662	9663	9665
Not in nanopore data	GT_AG or CT_AC	1339	35	-	gi|56160529|ref|AC_000008.1|	27524	27568		start sites are:	12812	12813	27375	27376	27377	27378	27381	27382	27383	27384	27386	27387	27388	27391	27393	27395	27396	27398	27400	27402	27405	27414	27415	27416	27422	27423	27430	27433	27434	27440	27443	27445	27480	27522	27523
Found in nanopore data	GT_AG or CT_AC	1338	72	-	gi|56160529|ref|AC_000008.1|	8392	26194		start sites are:	8242	8243	8244	8245	8253	8256	8260	8261	8262	8264	8266	8269	8273	8277	8279	8284	8285	8287	8288	8291	8293	8294	8295	8298	8301	8302	8303	8304	8305	8308	8310	8313	8316	8317	8318	8320	8321	8322	8326	8327
Found in nanopore data	GT_AG or CT_AC	1335	15	-	gi|56160529|ref|AC_000008.1|	11189	16521		start sites are:	9723	9730	9732	11039	11061	11064	11070	11083	11097	11101	11140	11144	11152	11155	11188
Found in nanopore data	CT_AC or GT_AG	1334	75	-	gi|56160529|ref|AC_000008.1|	25947	26699		start sites are:	24704	24733	24741	24742	25797	25798	25799	25800	25801	25802	25803	25804	25805	25806	25807	25808	25809	25811	25812	25813	25816	25817	25818	25819	25821	25822	25823	25824	25825	25826	25827	25828	25829	25830	25831	25832	25833	25834	25835	25836
Found in nanopore data	GC_AG or CT_GC	1332	121	-	gi|56160529|ref|AC_000008.1|	24318	26158		start sites are:	7137	9732	9733	19763	19766	24168	24169	24170	24171	24174	24175	24177	24178	24179	24180	24183	24184	24187	24188	24189	24190	24191	24192	24193	24194	24195	24197	24201	24203	24204	24205	24206	24207	24210	24211	24212	24214	24215	24218	24219
Not in nanopore data	GT_AG or CT_AC	1331	84	+	gi|56160529|ref|AC_000008.1|	28153	31906		start sites are:	23920	28003	28004	28005	28006	28007	28008	28009	28010	28011	28012	28013	28014	28015	28016	28017	28018	28019	28020	28021	28022	28023	28024	28025	28026	28027	28028	28029	28030	28031	28032	28033	28034	28035	28036	28037	28038	28039	28040	28041
Not in nanopore data	CT_AC or GT_AG	1328	12	+	gi|56160529|ref|AC_000008.1|	20555	21275		start sites are:	20406	20407	20408	20409	20416	20417	20429	20512	20548	20550	20553	20554
Not in nanopore data	GC_TG or CA_GC NOT cannonical	1326	135	-	gi|56160529|ref|AC_000008.1|	26218	31384		start sites are:	6076	7125	7136	7149	7154	7155	7157	7159	7163	7181	7182	8366	9615	9643	9644	9646	9649	9650	9651	9652	9653	9654	9655	9656	9657	9658	9659	9661	9662	9663	9664	9665	9666	9667	9668	9669	9670	9672	9674	9675
Found in nanopore data	GC_AG or CT_GC	1319	81	-	gi|56160529|ref|AC_000008.1|	24283	26447		start sites are:	9732	9733	19761	19762	19763	19764	19765	19766	24020	24133	24134	24135	24136	24138	24139	24140	24141	24142	24143	24144	24145	24146	24147	24148	24149	24150	24151	24152	24153	24154	24155	24156	24157	24159	24160	24161	24162	24164	24167	24168
Not in nanopore data	CT_AC or GT_AG	1316	69	-	gi|56160529|ref|AC_000008.1|	17689	28423		start sites are:	17539	17540	17541	17543	17544	17545	17546	17547	17549	17550	17551	17552	17553	17554	17555	17557	17558	17559	17561	17563	17564	17565	17566	17567	17568	17569	17570	17571	17572	17575	17576	17578	17579	17580	17581	17582	17583	17585	17586	17587
Not in nanopore data	CT_AC or GT_AG	1316	61	-	gi|56160529|ref|AC_000008.1|	5421	5706		start sites are:	4895	5271	5272	5274	5275	5277	5278	5279	5280	5282	5283	5284	5285	5286	5287	5288	5289	5290	5291	5293	5294	5295	5296	5298	5299	5301	5302	5303	5304	5305	5307	5313	5314	5315	5317	5318	5320	5321	5323	5324
Found in nanopore data	CT_AC or GT_AG	1314	118	-	gi|56160529|ref|AC_000008.1|	24042	25839		start sites are:	23889	23892	23893	23894	23895	23896	23897	23898	23899	23900	23902	23903	23904	23905	23906	23907	23908	23909	23910	23911	23913	23914	23916	23917	23920	23921	23923	23924	23925	23926	23927	23928	23929	23930	23931	23932	23933	23937	23939	23940
Not in nanopore data	AG_GC or GC_CT NOT cannonical	1313	66	-	gi|56160529|ref|AC_000008.1|	26544	26744		start sites are:	8389	8390	9646	9649	9680	9732	9733	10966	20979	21102	24204	24205	24206	24207	24208	24281	26310	26394	26395	26396	26397	26398	26399	26400	26401	26402	26404	26405	26406	26408	26411	26412	26415	26420	26422	26423	26424	26425	26427	26430
Found in nanopore data	GT_AG or CT_AC	1312	17	+	gi|56160529|ref|AC_000008.1|	9734	28310		start sites are:	7124	7125	7137	7140	7149	7152	7176	9664	9668	9675	9689	9696	9704	9711	9730	9732	9733
Not in nanopore data	CT_GC or GC_AG	1310	63	-	gi|56160529|ref|AC_000008.1|	16961	17024		start sites are:	16783	16811	16812	16813	16814	16815	16816	16817	16818	16819	16820	16821	16822	16823	16824	16825	16826	16829	16830	16831	16833	16834	16835	16836	16837	16838	16840	16841	16842	16843	16844	16845	16846	16847	16848	16849	16851	16852	16854	16855
Not in nanopore data	GT_AG or CT_AC	1309	4	+	gi|56160529|ref|AC_000008.1|	7183	9669		start sites are:	6060	6063	7181	7182
Not in nanopore data	CT_AC or GT_AG	1309	56	+	gi|56160529|ref|AC_000008.1|	5421	5706		start sites are:	4895	5271	5272	5274	5275	5277	5278	5279	5280	5282	5284	5285	5286	5287	5288	5289	5290	5291	5293	5294	5295	5296	5298	5299	5301	5302	5303	5304	5305	5307	5313	5314	5315	5317	5318	5320	5321	5323	5324	5330
Not in nanopore data	CG_TC or GA_CG NOT cannonical	1307	80	-	gi|56160529|ref|AC_000008.1|	27090	27315		start sites are:	9687	9689	9690	9691	9692	9697	9699	9733	14297	24041	24330	25939	26942	26943	26944	26945	26946	26947	26948	26949	26950	26951	26952	26953	26954	26955	26956	26957	26958	26959	26960	26961	26962	26963	26964	26965	26966	26967	26968	26970
Not in nanopore data	AA_CA or TG_TT NOT cannonical	1302	30	-	gi|56160529|ref|AC_000008.1|	7185	21528		start sites are:	3410	6054	6056	6058	6059	6060	6061	6062	6063	6064	6065	6066	6067	6068	6069	6070	6071	6082	6084	7111	7112	7113	7117	7118	7122	7123	7124	7125	7126	7165
Not in nanopore data	GT_AG or CT_AC	1300	99	-	gi|56160529|ref|AC_000008.1|	29461	31901		start sites are:	28418	28419	28420	28422	28423	28426	28427	28428	28429	28430	28432	28434	28435	28436	28440	28441	28442	28443	28444	28445	28446	28453	28454	28455	28457	28459	28460	28461	28462	28464	28465	28468	28471	28479	28480	28481	28491	29309	29310	29312
Found in nanopore data	GT_AG or CT_AC	1298	32	+	gi|56160529|ref|AC_000008.1|	9734	18811		start sites are:	5639	7123	7145	7147	7152	7154	7157	7159	7161	7162	7176	7177	7178	7182	7218	7617	7618	7791	7792	8390	8391	8411	8613	9642	9643	9656	9665	9689	9693	9726	9732	9733
Not in nanopore data	CT_AC or GT_AG	1295	72	+	gi|56160529|ref|AC_000008.1|	21053	21335		start sites are:	20588	20844	20887	20903	20904	20905	20906	20907	20908	20909	20910	20911	20912	20913	20915	20916	20917	20919	20920	20921	20922	20923	20924	20925	20926	20927	20929	20930	20931	20932	20933	20934	20936	20938	20939	20940	20941	20942	20943	20944
Not in nanopore data	GC_GG or CC_GC NOT cannonical	1294	52	+	gi|56160529|ref|AC_000008.1|	17580	27533		start sites are:	17430	17431	17432	17433	17434	17435	17436	17438	17440	17441	17442	17443	17444	17446	17447	17448	17449	17450	17451	17452	17453	17454	17456	17457	17459	17460	17461	17463	17466	17468	17469	17471	17472	17476	17477	17478	17479	17486	17487	17488
Found in nanopore data	CT_AC or GT_AG	1292	93	+	gi|56160529|ref|AC_000008.1|	24042	25839		start sites are:	23862	23889	23893	23894	23895	23896	23897	23904	23906	23907	23908	23909	23910	23911	23912	23913	23914	23915	23917	23918	23920	23921	23924	23925	23927	23928	23932	23952	23954	23955	23959	23960	23961	23963	23964	23965	23966	23968	23969	23971
Found in nanopore data	GT_AG or CT_AC	1288	34	+	gi|56160529|ref|AC_000008.1|	9734	21290		start sites are:	7123	7124	7125	7126	7145	7152	7154	7159	7165	7166	7167	7174	7177	7181	8771	9646	9647	9649	9656	9658	9662	9664	9680	9682	9690	9697	9699	9704	9713	9716	9717	9731	9732	9733
Not in nanopore data	CG_AG or CT_CG NOT cannonical	1288	79	-	gi|56160529|ref|AC_000008.1|	26406	26740		start sites are:	9733	13116	13619	13620	24975	26235	26239	26257	26258	26259	26260	26261	26262	26263	26264	26265	26266	26267	26268	26269	26270	26271	26272	26273	26274	26275	26276	26277	26278	26279	26280	26281	26282	26283	26284	26285	26286	26287	26288	26289
Not in nanopore data	GT_AG or CT_AC	1276	4	+	gi|56160529|ref|AC_000008.1|	8392	26402		start sites are:	8303	8389	8390	8391
Found in nanopore data	GT_AG or CT_AC	1274	24	-	gi|56160529|ref|AC_000008.1|	28491	29400		start sites are:	28344	28346	28349	28352	28353	28354	28356	28357	28360	28366	28367	28418	28419	28424	28427	28436	28438	28451	28454	28464	28466	28468	28489	28490
Found in nanopore data	GT_AG or CT_AC	1274	121	+	gi|56160529|ref|AC_000008.1|	24556	26158		start sites are:	9731	9732	9733	24406	24407	24408	24410	24411	24412	24413	24414	24415	24416	24417	24418	24419	24420	24421	24422	24423	24424	24425	24426	24428	24429	24430	24431	24435	24436	24437	24438	24439	24440	24442	24445	24446	24447	24448	24449	24450
Not in nanopore data	CC_TA or TA_GG NOT cannonical	1272	74	+	gi|56160529|ref|AC_000008.1|	26508	26698		start sites are:	7182	8388	8389	8390	8391	9647	9650	9657	9659	9710	9732	9733	15810	17159	17161	19766	24127	24132	24147	24187	24204	24205	24206	24207	24208	26358	26359	26360	26361	26362	26363	26364	26369	26370	26371	26372	26373	26374	26375	26376
Not in nanopore data	GC_GC or GC_GC NOT cannonical	1269	73	-	gi|56160529|ref|AC_000008.1|	8438	8669		start sites are:	8141	8142	8269	8288	8289	8290	8291	8292	8293	8294	8295	8296	8297	8298	8299	8300	8302	8303	8304	8305	8306	8309	8311	8313	8316	8318	8320	8322	8323	8324	8325	8327	8328	8329	8330	8331	8332	8333	8334	8335
Found in nanopore data	GT_AG or CT_AC	1268	9	+	gi|56160529|ref|AC_000008.1|	8392	8804		start sites are:	8257	8260	8280	8284	8386	8387	8389	8390	8391
Found in nanopore data	GT_AG or CT_AC	1262	23	+	gi|56160529|ref|AC_000008.1|	8392	8875		start sites are:	8141	8242	8251	8254	8258	8259	8261	8269	8276	8281	8289	8298	8303	8313	8320	8330	8357	8362	8365	8386	8389	8390	8391
Found in nanopore data	GT_AG or CT_AC	1262	143	-	gi|56160529|ref|AC_000008.1|	24214	26447		start sites are:	9730	9732	9733	19761	19762	19763	19764	19765	19766	24064	24065	24066	24067	24068	24069	24070	24072	24073	24074	24075	24076	24078	24079	24080	24081	24082	24083	24084	24085	24086	24087	24088	24090	24091	24092	24093	24094	24095	24096	24097
Found in nanopore data	GT_AG or CT_AC	1262	80	-	gi|56160529|ref|AC_000008.1|	9734	13902		start sites are:	6089	7123	7124	7125	7126	7127	7128	7129	7130	7131	7133	7134	7135	7136	7137	7138	7140	7142	7143	7144	7145	7146	7147	7149	7150	7151	7152	7153	7154	7155	7157	7158	7159	7160	7161	7163	7165	7166	7167	7168
Not in nanopore data	GG_CA or TG_CC NOT cannonical	1260	116	+	gi|56160529|ref|AC_000008.1|	26236	26263		start sites are:	7111	7113	7165	7166	7167	7174	7180	7181	7182	8320	8321	8322	8324	8327	8340	8389	8390	8410	8411	8452	8453	8771	9277	9627	9628	9647	9654	9657	9659	9662	9663	9664	9665	9666	9667	9668	9669	9671	9672	9673
Not in nanopore data	CG_AG or CT_CG NOT cannonical	1257	76	-	gi|56160529|ref|AC_000008.1|	26454	26740		start sites are:	7178	9732	24074	24081	24205	26270	26271	26272	26290	26294	26304	26305	26306	26307	26308	26309	26310	26312	26313	26314	26315	26316	26317	26318	26319	26320	26321	26322	26323	26324	26325	26326	26327	26329	26330	26331	26332	26333	26334	26335
Found in nanopore data	GT_AG or CT_AC	1254	74	+	gi|56160529|ref|AC_000008.1|	9734	16982		start sites are:	7123	7124	7125	7127	7129	7140	7142	7143	7144	7147	7150	7152	7154	7155	7158	7159	7161	7165	7166	7174	7176	7177	7178	7181	7182	7218	7618	7792	8332	8369	8771	9617	9620	9643	9646	9647	9649	9657	9658	9664
Found in nanopore data	GT_AG or CT_AC	1253	25	-	gi|56160529|ref|AC_000008.1|	8392	16521		start sites are:	8242	8243	8254	8256	8257	8260	8264	8265	8269	8270	8273	8276	8277	8293	8320	8327	8336	8346	8355	8373	8374	8387	8389	8390	8391
Not in nanopore data	GG_AG or CT_CC NOT cannonical	1252	65	-	gi|56160529|ref|AC_000008.1|	16847	16943		start sites are:	16697	16699	16700	16701	16702	16703	16704	16705	16706	16708	16711	16712	16713	16717	16719	16720	16721	16722	16723	16725	16726	16727	16728	16730	16731	16732	16733	16735	16736	16737	16738	16739	16740	16741	16743	16744	16745	16746	16747	16748
Found in nanopore data	GT_AG or CT_AC	1251	116	-	gi|56160529|ref|AC_000008.1|	26868	27834		start sites are:	7182	8391	9732	9733	10016	10017	24208	24555	25935	26172	26414	26445	26452	26464	26489	26509	26510	26697	26712	26733	26734	26735	26736	26737	26738	26739	26740	26741	26742	26743	26744	26745	26746	26747	26748	26749	26750	26751	26752	26753
Not in nanopore data	CT_AC or GT_AG	1251	95	-	gi|56160529|ref|AC_000008.1|	28430	32627		start sites are:	9732	17545	17546	17549	17551	17555	17558	17568	17570	17587	17602	18931	27922	27923	27925	27926	28280	28283	28284	28285	28287	28288	28289	28290	28293	28294	28298	28299	28300	28301	28302	28303	28304	28305	28306	28307	28308	28309	28310	28311
Not in nanopore data	GT_AG or CT_AC	1249	30	-	gi|56160529|ref|AC_000008.1|	7138	24232		start sites are:	6050	6054	6056	6057	6058	6059	6060	6061	6062	6063	6064	6065	6066	6067	6068	6069	6070	6071	6072	6077	6079	6082	6988	6996	7005	7025	7068	7135	7136	7137
Found in nanopore data	GT_AG or CT_AC	1249	30	+	gi|56160529|ref|AC_000008.1|	9734	30131		start sites are:	5638	7123	7124	7125	7142	7144	7145	7178	7181	7182	8332	9649	9659	9662	9665	9667	9672	9673	9680	9690	9691	9699	9701	9710	9720	9726	9730	9731	9732	9733
Found in nanopore data	GT_AG or CT_AC	1248	49	+	gi|56160529|ref|AC_000008.1|	7183	8863		start sites are:	5640	5641	6054	6060	6061	6062	6063	6064	6065	6066	6067	6069	6071	6074	6075	6076	6077	6078	6079	6081	6082	6084	6085	6087	7111	7113	7117	7121	7122	7123	7125	7127	7131	7138	7146	7147	7150	7152	7159	7161
Found in nanopore data	GT_AG or CT_AC	1248	93	+	gi|56160529|ref|AC_000008.1|	26966	27834		start sites are:	9719	12457	26414	26816	26817	26818	26819	26820	26821	26824	26825	26826	26827	26828	26829	26830	26831	26832	26833	26834	26835	26836	26837	26838	26839	26840	26841	26842	26843	26844	26845	26846	26847	26849	26850	26852	26854	26855	26856	26858
Not in nanopore data	TC_AC or GT_GA NOT cannonical	1248	77	+	gi|56160529|ref|AC_000008.1|	27803	28084		start sites are:	8389	8391	9732	9733	23864	27598	27653	27655	27656	27657	27658	27659	27661	27662	27663	27664	27665	27666	27667	27668	27669	27670	27671	27672	27673	27674	27675	27676	27677	27678	27679	27681	27682	27684	27685	27686	27687	27688	27689	27690
Not in nanopore data	CT_AC or GT_AG	1245	72	+	gi|56160529|ref|AC_000008.1|	26160	26876		start sites are:	25923	26009	26010	26011	26012	26013	26014	26015	26016	26017	26018	26019	26020	26021	26022	26024	26025	26026	26028	26029	26030	26031	26032	26033	26034	26035	26036	26037	26038	26041	26042	26043	26044	26045	26046	26047	26048	26049	26050	26053
Not in nanopore data	CT_AC or GT_AG	1239	83	+	gi|56160529|ref|AC_000008.1|	13488	17479		start sites are:	13338	13339	13340	13341	13342	13343	13344	13345	13346	13347	13348	13349	13350	13351	13352	13353	13354	13355	13356	13357	13358	13359	13360	13362	13363	13364	13365	13366	13367	13368	13369	13370	13371	13372	13373	13374	13375	13376	13377	13378
Not in nanopore data	AC_TG or CA_GT NOT cannonical	1239	36	-	gi|56160529|ref|AC_000008.1|	7180	8824		start sites are:	6021	6056	6057	6058	6059	6060	6061	6062	6063	6064	6065	6066	6067	6068	6069	6070	6071	6072	6075	6076	6077	6078	6079	6080	6082	6087	7110	7111	7112	7113	7114	7117	7118	7123	7133	7176
Not in nanopore data	GT_AG or CT_AC	1236	13	+	gi|56160529|ref|AC_000008.1|	9734	24554		start sites are:	7125	7126	7136	7142	7161	7167	9647	9677	9680	9690	9729	9732	9733
Not in nanopore data	CA_GG or CC_TG NOT cannonical	1233	71	-	gi|56160529|ref|AC_000008.1|	8306	8676		start sites are:	7182	8156	8157	8158	8159	8160	8161	8163	8164	8165	8166	8167	8169	8170	8171	8172	8175	8176	8177	8178	8179	8180	8181	8182	8183	8184	8185	8186	8187	8189	8190	8191	8193	8194	8195	8196	8198	8199	8200	8202
Not in nanopore data	GT_AG or CT_AC	1230	40	-	gi|56160529|ref|AC_000008.1|	8143	24844		start sites are:	7992	7993	7994	7995	7996	7997	7998	7999	8000	8001	8007	8009	8014	8015	8016	8018	8019	8020	8022	8026	8027	8028	8029	8031	8035	8036	8037	8040	8041	8042	8043	8046	8047	8055	8057	8072	8139	8140	8141	8142
Not in nanopore data	AG_GC or GC_CT NOT cannonical	1228	144	-	gi|56160529|ref|AC_000008.1|	26283	26831		start sites are:	7181	8373	8375	8384	8386	8389	8390	8411	8453	9649	9675	9676	9680	9681	9682	9683	9684	9689	9696	9698	9699	9702	9710	9711	9715	9716	9717	9718	9719	9720	9721	9722	9723	9724	9725	9728	9729	9730	9731	9732
Not in nanopore data	GC_CC or GG_GC NOT cannonical	1226	131	-	gi|56160529|ref|AC_000008.1|	26221	26527		start sites are:	6077	6081	6084	7125	7136	7154	7155	7157	7159	7176	7181	7182	8311	8313	8330	8366	8371	9647	9649	9650	9651	9652	9653	9654	9655	9656	9657	9658	9659	9662	9663	9664	9665	9666	9668	9669	9670	9671	9672	9674
Not in nanopore data	GA_CA or TG_TC NOT cannonical	1226	67	-	gi|56160529|ref|AC_000008.1|	17110	17185		start sites are:	9718	9732	9733	16786	16799	16960	16963	16964	16965	16966	16967	16968	16969	16970	16971	16972	16973	16974	16975	16976	16978	16980	16981	16983	16984	16985	16986	16987	16988	16990	16991	16992	16993	16994	16995	16997	16999	17000	17001	17004
Not in nanopore data	CC_TA or TA_GG NOT cannonical	1223	74	-	gi|56160529|ref|AC_000008.1|	26508	26698		start sites are:	8389	8390	9649	9650	9652	9659	9662	9663	9666	9675	9704	9732	9733	15810	19761	24126	24134	24145	24182	24204	24205	24206	24207	24208	26329	26358	26359	26360	26361	26362	26363	26364	26365	26367	26369	26370	26371	26373	26374	26375
Not in nanopore data	CT_GC or GC_AG	1221	75	+	gi|56160529|ref|AC_000008.1|	32071	32134		start sites are:	31921	31922	31923	31924	31925	31926	31927	31928	31929	31930	31931	31932	31933	31934	31935	31936	31937	31938	31939	31940	31941	31942	31943	31944	31945	31946	31947	31948	31949	31950	31951	31953	31954	31955	31956	31957	31958	31959	31960	31961
Not in nanopore data	CT_AC or GT_AG	1220	22	-	gi|56160529|ref|AC_000008.1|	24976	26297		start sites are:	24827	24828	24830	24831	24839	24846	24847	24848	24850	24852	24858	24862	24873	24874	24881	24959	24967	24969	24970	24972	24974	24975
Not in nanopore data	GT_GC or GC_AC NOT cannonical	1218	77	+	gi|56160529|ref|AC_000008.1|	27900	27996		start sites are:	7182	9652	9654	9656	9657	9658	9659	9662	9663	9664	9665	9666	9680	9690	9694	9697	9710	9730	9731	9732	24144	24161	25990	27619	27750	27751	27752	27753	27754	27755	27756	27757	27758	27759	27760	27761	27763	27764	27765	27771
Not in nanopore data	GT_AG or CT_AC	1218	61	-	gi|56160529|ref|AC_000008.1|	17162	26447		start sites are:	17010	17011	17012	17013	17014	17015	17016	17017	17018	17020	17021	17022	17023	17024	17025	17027	17028	17029	17030	17031	17034	17035	17037	17038	17039	17040	17041	17042	17044	17046	17047	17048	17049	17051	17053	17055	17057	17060	17061	17062
Found in nanopore data	CT_AC or GT_AG	1217	87	+	gi|56160529|ref|AC_000008.1|	34733	35542		start sites are:	34082	34583	34584	34587	34588	34589	34590	34592	34593	34595	34596	34597	34598	34599	34600	34601	34602	34603	34604	34605	34606	34608	34611	34612	34614	34615	34616	34618	34619	34620	34622	34628	34629	34630	34640	34641	34642	34643	34644	34645
Not in nanopore data	GC_GG or CC_GC NOT cannonical	1212	61	-	gi|56160529|ref|AC_000008.1|	21760	21786		start sites are:	9732	9733	21559	21611	21612	21613	21614	21615	21616	21617	21618	21619	21620	21621	21622	21623	21624	21625	21627	21631	21635	21636	21637	21638	21639	21640	21642	21643	21644	21646	21647	21648	21649	21650	21651	21652	21654	21655	21656	21660
Not in nanopore data	GT_AG or CT_AC	1211	44	+	gi|56160529|ref|AC_000008.1|	7183	7961		start sites are:	6056	6057	6058	6059	6060	6061	6062	6063	6064	6065	6066	6067	6068	6069	6070	6071	6072	6077	6078	6079	6084	7111	7113	7116	7117	7119	7123	7124	7125	7136	7140	7142	7150	7152	7154	7159	7160	7166	7174	7177
Found in nanopore data	GT_AG or CT_AC	1207	25	+	gi|56160529|ref|AC_000008.1|	9734	27633		start sites are:	7125	7126	7148	7152	7157	7159	7174	7176	7181	8335	8358	8771	9647	9650	9657	9664	9680	9683	9690	9693	9708	9716	9719	9732	9733
Not in nanopore data	GT_AG or CT_AC	1206	14	-	gi|56160529|ref|AC_000008.1|	10332	11050		start sites are:	10192	10223	10255	10256	10259	10265	10277	10278	10287	10318	10328	10329	10330	10331
Not in nanopore data	CT_AC or GT_AG	1204	70	+	gi|56160529|ref|AC_000008.1|	17689	28423		start sites are:	17539	17540	17541	17542	17543	17544	17545	17546	17547	17549	17550	17551	17552	17553	17554	17555	17557	17558	17559	17561	17563	17564	17565	17566	17567	17568	17569	17570	17571	17572	17573	17575	17576	17578	17579	17580	17581	17582	17583	17585
Not in nanopore data	GT_AG or CT_AC	1200	11	+	gi|56160529|ref|AC_000008.1|	9734	27560		start sites are:	7125	7127	7150	7167	9647	9657	9664	9684	9731	9732	9733
Found in nanopore data	GT_AG or CT_AC	1198	137	+	gi|56160529|ref|AC_000008.1|	24214	26447		start sites are:	9731	9732	9733	19761	19762	19763	19764	19765	19766	19815	24064	24065	24066	24068	24069	24070	24071	24072	24073	24075	24076	24078	24079	24080	24081	24082	24084	24085	24086	24087	24088	24090	24092	24093	24094	24095	24096	24098	24099	24100
Not in nanopore data	GT_TC or GA_AC NOT cannonical	1188	70	-	gi|56160529|ref|AC_000008.1|	14630	14720		start sites are:	9691	9693	9694	9696	14297	14480	14481	14482	14483	14484	14485	14486	14487	14488	14489	14490	14491	14492	14493	14494	14495	14497	14498	14499	14500	14501	14502	14503	14504	14505	14507	14508	14509	14510	14511	14512	14513	14514	14515	14516
Not in nanopore data	CC_CG or CG_GG NOT cannonical	1185	64	-	gi|56160529|ref|AC_000008.1|	27190	27914		start sites are:	9731	9732	23631	23632	27040	27041	27042	27043	27044	27045	27046	27048	27049	27050	27052	27053	27054	27055	27056	27057	27058	27059	27061	27062	27063	27067	27068	27069	27070	27071	27072	27073	27074	27075	27076	27077	27078	27079	27080	27081
Not in nanopore data	GC_CA or TG_GC NOT cannonical	1185	141	-	gi|56160529|ref|AC_000008.1|	26736	26829		start sites are:	7147	7149	7152	7154	7159	7160	7162	7163	7165	7167	7168	7169	7170	7172	7175	7176	7178	7180	7181	8356	8389	8390	8771	9277	9620	9645	9647	9648	9656	9657	9658	9662	9664	9665	9667	9720	9732	9733	12503	24155
Not in nanopore data	GT_AG or CT_AC	1184	31	+	gi|56160529|ref|AC_000008.1|	7138	24232		start sites are:	5519	5969	6050	6054	6056	6057	6058	6059	6060	6061	6062	6063	6064	6065	6066	6067	6068	6069	6070	6071	6072	6077	6079	6082	6996	7003	7005	7025	7068	7134	7137
Not in nanopore data	CA_GC or GC_TG NOT cannonical	1184	145	-	gi|56160529|ref|AC_000008.1|	26199	26229		start sites are:	6079	7133	7134	7164	7165	7166	7167	7168	7169	7170	7171	7172	7176	7177	7178	7180	7181	7182	7617	7791	8390	8613	8771	9106	9627	9628	9629	9630	9631	9642	9647	9649	9651	9655	9657	9658	9659	9661	9662	9664
Not in nanopore data	CT_AC or GT_AG	1182	41	-	gi|56160529|ref|AC_000008.1|	16819	16956		start sites are:	16669	16670	16671	16672	16673	16675	16676	16677	16679	16680	16681	16682	16685	16690	16691	16693	16694	16696	16697	16701	16703	16706	16711	16719	16721	16723	16725	16726	16727	16730	16738	16739	16746	16748	16751	16753	16769	16783	16816	16817
Found in nanopore data	CT_AC or GT_AG	1180	49	+	gi|56160529|ref|AC_000008.1|	24042	27549		start sites are:	23889	23893	23894	23895	23896	23910	23912	23927	23937	23952	23958	23961	23971	23973	23976	23978	23979	23980	23982	23984	23986	23988	23990	23991	23993	23995	23996	23997	23998	24001	24008	24009	24010	24011	24012	24013	24015	24017	24020	24022
Found in nanopore data	GT_AG or CT_AC	1179	13	-	gi|56160529|ref|AC_000008.1|	9734	26422		start sites are:	7123	7142	7157	7171	9609	9649	9658	9671	9695	9699	9730	9732	9733
Not in nanopore data	GG_TC or GA_CC NOT cannonical	1177	65	-	gi|56160529|ref|AC_000008.1|	8028	8227		start sites are:	5639	5640	5641	6075	6087	6088	6089	6090	6414	6450	6530	6574	7110	7112	7113	7114	7115	7117	7118	7119	7120	7121	7122	7123	7124	7125	7126	7127	7129	7131	7133	7134	7135	7136	7137	7138	7140	7142	7143	7144
Not in nanopore data	CT_AC or GT_AG	1176	31	+	gi|56160529|ref|AC_000008.1|	9697	14530		start sites are:	7113	9547	9548	9549	9551	9554	9556	9557	9561	9564	9566	9577	9582	9583	9584	9587	9591	9600	9602	9608	9612	9647	9656	9664	9689	9691	9692	9693	9694	9695	9696
Not in nanopore data	GT_AG or CT_AC	1175	57	-	gi|56160529|ref|AC_000008.1|	12405	24048		start sites are:	9433	9671	9674	9675	9677	9678	9680	9682	9683	9684	9689	9690	9691	9692	9693	9697	9699	9701	9710	9711	9718	12255	12256	12257	12258	12259	12261	12263	12264	12265	12266	12267	12270	12273	12275	12277	12278	12281	12283	12284
Found in nanopore data	GT_AG or CT_AC	1175	117	-	gi|56160529|ref|AC_000008.1|	638	854		start sites are:	490	491	492	493	494	495	498	499	500	502	504	505	506	507	509	510	511	512	513	514	515	516	517	518	519	520	521	522	523	527	529	532	533	534	535	536	538	539	540	542
Not in nanopore data	GT_AG or CT_AC	1170	6	+	gi|56160529|ref|AC_000008.1|	9734	27866		start sites are:	7125	7159	9680	9731	9732	9733
Not in nanopore data	CT_AC or GT_AG	1168	31	+	gi|56160529|ref|AC_000008.1|	16956	20341		start sites are:	16806	16807	16808	16809	16812	16814	16815	16817	16818	16819	16823	16824	16836	16852	16855	16857	16859	16861	16862	16867	16869	16873	16883	16926	16948	16949	16951	16952	16953	16954	16955
Not in nanopore data	CT_AC or GT_AG	1167	83	+	gi|56160529|ref|AC_000008.1|	25501	25536		start sites are:	25241	25349	25351	25352	25353	25354	25355	25356	25357	25358	25359	25360	25361	25362	25363	25364	25365	25366	25367	25368	25369	25370	25371	25372	25373	25374	25375	25376	25377	25378	25379	25380	25381	25382	25383	25384	25385	25386	25387	25388
Not in nanopore data	CG_AG or CT_CG NOT cannonical	1166	81	-	gi|56160529|ref|AC_000008.1|	26454	26734		start sites are:	7178	9733	15810	24072	24073	24074	24081	24208	26269	26270	26271	26272	26290	26294	26304	26305	26306	26307	26308	26309	26310	26312	26313	26314	26315	26316	26317	26318	26319	26320	26321	26322	26323	26324	26325	26326	26327	26329	26330	26331
Not in nanopore data	CT_AC or GT_AG	1164	6	+	gi|56160529|ref|AC_000008.1|	32165	32253		start sites are:	32016	32017	32019	32022	32031	32164
Not in nanopore data	CC_CG or CG_GG NOT cannonical	1162	80	+	gi|56160529|ref|AC_000008.1|	26412	26453		start sites are:	14467	16838	16839	16840	24170	24975	26236	26237	26238	26239	26241	26245	26252	26262	26263	26264	26265	26266	26267	26268	26269	26270	26271	26272	26273	26274	26275	26277	26278	26279	26280	26281	26282	26283	26284	26285	26286	26287	26288	26289
Not in nanopore data	GG_AT or AT_CC NOT cannonical	1161	60	-	gi|56160529|ref|AC_000008.1|	21785	21900		start sites are:	21635	21636	21637	21638	21639	21640	21641	21642	21643	21644	21646	21647	21648	21649	21650	21651	21652	21653	21654	21655	21656	21659	21660	21661	21662	21663	21664	21665	21667	21668	21669	21670	21671	21672	21673	21674	21675	21676	21678	21679
Found in nanopore data	GT_AG or CT_AC	1159	102	-	gi|56160529|ref|AC_000008.1|	26909	27834		start sites are:	25564	25565	25566	25567	25568	25569	25572	25575	25578	25581	25583	25586	25588	25590	25594	25601	25602	25607	25612	25613	25618	26510	26759	26760	26761	26762	26763	26764	26765	26766	26767	26768	26769	26771	26773	26774	26775	26776	26777	26778
Not in nanopore data	GG_CC or GG_CC NOT cannonical	1158	77	-	gi|56160529|ref|AC_000008.1|	9733	26392		start sites are:	7124	7125	7126	7127	7128	7131	7133	7134	7135	7136	7137	7138	7140	7142	7143	7144	7146	7147	7148	7149	7150	7152	7155	7158	7159	7161	7164	7166	7174	7176	7177	7178	8334	8335	8336	8338	8341	8343	8344	8346
Found in nanopore data	GT_AG or CT_AC	1156	132	-	gi|56160529|ref|AC_000008.1|	9734	21179		start sites are:	7122	7123	7124	7125	7126	7127	7128	7129	7131	7142	7143	7144	7146	7147	7149	7152	7154	7155	7156	7157	7159	7161	7163	7164	7165	7166	7167	7168	7172	7174	7175	7176	7177	7178	7179	7180	7181	7182	7218	7617
Not in nanopore data	GG_GT or AC_CC NOT cannonical	1156	94	-	gi|56160529|ref|AC_000008.1|	18078	18099		start sites are:	7113	9660	9661	9662	9663	9664	9665	9666	9667	9672	9673	9674	9675	9676	9677	9678	9680	9681	9682	9683	9684	9685	9686	9687	9689	9690	9691	9692	9693	9694	9696	9697	9698	9699	9701	9702	9704	9706	9708	9710
Found in nanopore data	GT_AG or CT_AC	1155	90	+	gi|56160529|ref|AC_000008.1|	7183	8473		start sites are:	5639	5640	5641	6056	6057	6058	6059	6060	6061	6062	6063	6064	6065	6066	6067	6068	6069	6070	6071	6072	6074	6075	6077	6078	6079	6080	6081	6082	6083	6084	6085	6086	6088	6089	6414	6450	7110	7111	7112	7113
Not in nanopore data	GT_AG or CT_AC	1153	11	+	gi|56160529|ref|AC_000008.1|	10332	11050		start sites are:	10189	10236	10242	10254	10269	10275	10277	10328	10329	10330	10331
Not in nanopore data	CT_CG or CG_AG NOT cannonical	1153	64	-	gi|56160529|ref|AC_000008.1|	27544	27710		start sites are:	16721	27394	27395	27396	27397	27398	27399	27400	27401	27402	27403	27404	27405	27406	27407	27408	27409	27410	27411	27412	27413	27414	27415	27416	27417	27418	27421	27422	27423	27424	27425	27427	27429	27430	27431	27433	27434	27436	27437	27438
Found in nanopore data	GT_AG or CT_AC	1152	18	-	gi|56160529|ref|AC_000008.1|	8392	26447		start sites are:	8242	8243	8245	8254	8256	8293	8301	8303	8322	8332	8365	8385	8386	8387	8388	8389	8390	8391
Not in nanopore data	GC_CG or CG_GC NOT cannonical	1151	9	-	gi|56160529|ref|AC_000008.1|	17291	17388		start sites are:	17142	17143	17151	17181	17238	17263	17288	17289	17290
Found in nanopore data	GT_AG or CT_AC	1148	94	+	gi|56160529|ref|AC_000008.1|	9734	14889		start sites are:	7123	7125	7126	7127	7129	7130	7131	7133	7134	7135	7136	7137	7138	7140	7141	7142	7144	7145	7146	7147	7148	7150	7151	7152	7154	7155	7157	7158	7159	7160	7161	7162	7163	7165	7166	7167	7168	7170	7172	7174
Found in nanopore data	GT_AG or CT_AC	1147	10	-	gi|56160529|ref|AC_000008.1|	10188	11050		start sites are:	10039	10079	10083	10091	10102	10113	10118	10158	10179	10187
Found in nanopore data	GT_AG or CT_AC	1147	86	-	gi|56160529|ref|AC_000008.1|	28491	28666		start sites are:	28341	28344	28345	28346	28347	28349	28350	28352	28353	28354	28356	28357	28358	28359	28360	28361	28362	28363	28364	28365	28367	28368	28370	28371	28375	28377	28379	28380	28382	28383	28384	28385	28386	28388	28389	28390	28391	28393	28394	28395
Not in nanopore data	GT_GC or GC_AC NOT cannonical	1128	81	-	gi|56160529|ref|AC_000008.1|	8592	8755		start sites are:	7154	7155	7168	7182	7584	8348	8355	8362	8363	8364	8366	8376	8383	8386	8387	8389	8390	8391	8442	8443	8444	8445	8447	8448	8449	8450	8451	8452	8453	8454	8455	8456	8460	8461	8462	8463	8465	8466	8469	8470
Not in nanopore data	GG_CT or AG_CC NOT cannonical	1127	56	-	gi|56160529|ref|AC_000008.1|	8356	8684		start sites are:	8207	8208	8209	8210	8211	8212	8213	8214	8215	8216	8217	8218	8219	8220	8223	8224	8228	8231	8232	8233	8234	8235	8236	8237	8238	8244	8245	8246	8247	8249	8250	8251	8253	8254	8256	8258	8259	8260	8264	8265
Not in nanopore data	AG_GG or CC_CT NOT cannonical	1126	62	-	gi|56160529|ref|AC_000008.1|	8172	8641		start sites are:	8022	8023	8024	8025	8026	8027	8028	8029	8030	8031	8032	8033	8034	8035	8036	8037	8038	8040	8041	8042	8043	8044	8046	8047	8048	8049	8050	8052	8053	8056	8057	8058	8059	8060	8061	8063	8064	8066	8067	8068
Not in nanopore data	CA_CA or TG_TG NOT cannonical	1119	89	+	gi|56160529|ref|AC_000008.1|	9730	15726		start sites are:	5638	5639	5641	6089	7119	7120	7121	7122	7123	7124	7125	7126	7127	7129	7130	7131	7132	7133	7134	7135	7136	7137	7138	7140	7142	7143	7144	7145	7146	7147	7148	7150	7152	7153	7154	7155	7157	7158	7159	7160
Not in nanopore data	GC_GC or GC_GC NOT cannonical	1118	127	-	gi|56160529|ref|AC_000008.1|	11091	11256		start sites are:	7164	7165	7166	7167	7168	7169	7170	7171	7172	7173	7174	7176	7177	7178	7179	7180	7181	7182	7218	7618	7792	8082	8375	8376	8379	8417	8759	8771	9237	9627	9628	9629	9630	9634	9635	9637	9642	9643	9644	9646
Found in nanopore data	GT_AG or CT_AC	1117	14	+	gi|56160529|ref|AC_000008.1|	8432	26158		start sites are:	8284	8286	8297	8299	8311	8327	8332	8357	8362	8364	8381	8402	8430	8431
Not in nanopore data	CA_GT or AC_TG NOT cannonical	1115	74	-	gi|56160529|ref|AC_000008.1|	11121	11150		start sites are:	7181	7182	9655	9656	9657	9658	9659	9660	9661	9662	9663	9664	9665	9666	9667	9668	9669	9670	9672	9673	9674	9675	9677	9679	9680	9682	9683	9684	9685	9686	9687	9689	9690	9691	9692	9697	9699	9701	9702	9703
Found in nanopore data	GT_AG or CT_AC	1115	156	+	gi|56160529|ref|AC_000008.1|	27055	27834		start sites are:	7182	8391	9656	9657	9658	9659	9662	9663	9664	9665	9666	9667	9671	9672	9673	9677	9678	9680	9682	9683	9684	9687	9689	9690	9691	9692	9694	9696	9697	9698	9699	9700	9701	9702	9704	9706	9708	9709	9710	9711
Not in nanopore data	TG_GG or CC_CA NOT cannonical	1115	58	-	gi|56160529|ref|AC_000008.1|	20913	21291		start sites are:	20764	20766	20768	20769	20770	20771	20772	20773	20774	20775	20776	20777	20778	20780	20782	20783	20784	20785	20787	20789	20790	20791	20792	20793	20794	20796	20797	20798	20800	20803	20804	20805	20806	20807	20808	20810	20811	20812	20813	20815
Not in nanopore data	CC_TC or GA_GG NOT cannonical	1113	60	-	gi|56160529|ref|AC_000008.1|	25707	26902		start sites are:	25559	25560	25561	25562	25563	25564	25565	25566	25567	25568	25569	25570	25572	25573	25575	25576	25577	25578	25579	25581	25583	25584	25585	25586	25588	25589	25590	25591	25592	25593	25594	25598	25599	25600	25601	25602	25604	25605	25607	25608
Not in nanopore data	GT_GC or GC_AC NOT cannonical	1113	76	-	gi|56160529|ref|AC_000008.1|	26511	26714		start sites are:	9649	9656	9659	9663	9674	9699	9726	9733	15810	22616	24128	24130	24139	24204	24205	24206	24282	26360	26361	26362	26363	26364	26365	26369	26370	26371	26373	26374	26375	26376	26377	26378	26379	26380	26381	26382	26383	26384	26385	26386
Not in nanopore data	GG_GC or GC_CC NOT cannonical	1109	61	-	gi|56160529|ref|AC_000008.1|	26446	26741		start sites are:	7170	24975	25584	26246	26269	26271	26272	26296	26297	26298	26299	26300	26301	26302	26303	26304	26305	26306	26307	26308	26309	26310	26311	26313	26314	26315	26316	26317	26318	26319	26320	26321	26323	26324	26325	26326	26327	26328	26329	26330
Not in nanopore data	AC_CA or TG_GT NOT cannonical	1106	85	-	gi|56160529|ref|AC_000008.1|	27934	32677		start sites are:	9685	9687	9689	9690	9691	9696	9701	9705	9708	9716	9717	9724	9731	9732	24138	24160	24165	26872	26918	26943	27006	27786	27787	27788	27789	27790	27791	27792	27793	27794	27795	27796	27797	27798	27799	27800	27801	27803	27804	27805
Not in nanopore data	CT_GA or TC_AG NOT cannonical	1106	62	-	gi|56160529|ref|AC_000008.1|	17121	17174		start sites are:	9728	9732	9733	16799	16972	16973	16974	16975	16976	16977	16978	16979	16980	16981	16982	16983	16984	16985	16986	16987	16989	16990	16991	16993	16997	16999	17000	17002	17004	17005	17007	17008	17009	17010	17011	17012	17013	17014	17017	17018
Found in nanopore data	GT_AG or CT_AC	1105	131	-	gi|56160529|ref|AC_000008.1|	24187	26158		start sites are:	7182	9722	9723	9724	9725	9726	9727	9728	9729	9730	9731	9732	9733	11188	12403	12404	21289	24020	24046	24047	24048	24049	24050	24051	24052	24053	24054	24055	24056	24057	24058	24060	24061	24063	24067	24070	24071	24072	24073	24075
Not in nanopore data	GT_AA or TT_AC NOT cannonical	1102	48	+	gi|56160529|ref|AC_000008.1|	9734	17323		start sites are:	5641	7125	7126	7127	7128	7129	7130	7131	7132	7133	7134	7135	7136	7137	7138	7139	7140	7141	7142	7144	7145	7146	7147	7150	7152	7154	7157	7159	7161	7165	7166	7176	8337	8340	8348	9587	9591	9594	9597	9598
Found in nanopore data	CT_AC or GT_AG	1102	98	-	gi|56160529|ref|AC_000008.1|	24745	25228		start sites are:	14227	14244	23969	23971	23972	23973	23974	23975	23976	23977	23978	23979	23980	23981	23982	23983	23984	23986	23987	23989	23991	23993	23995	23996	23997	23998	24000	24001	24004	24005	24012	24015	24020	24022	24027	24258	24265	24266	24267	24268
Not in nanopore data	CG_CC or GG_CG NOT cannonical	1094	75	+	gi|56160529|ref|AC_000008.1|	27280	27300		start sites are:	1906	27130	27131	27132	27133	27134	27135	27136	27137	27138	27139	27140	27141	27142	27143	27144	27145	27146	27148	27149	27150	27151	27152	27153	27154	27155	27156	27157	27162	27164	27165	27166	27167	27168	27169	27170	27171	27172	27173	27174
Not in nanopore data	CT_AC or GT_AG	1094	65	-	gi|56160529|ref|AC_000008.1|	19500	20695		start sites are:	19350	19351	19352	19353	19354	19355	19356	19357	19358	19359	19362	19363	19364	19365	19367	19369	19370	19371	19372	19373	19374	19376	19377	19378	19380	19381	19382	19384	19386	19387	19388	19390	19391	19392	19393	19394	19395	19396	19398	19401
Not in nanopore data	CC_CC or GG_GG NOT cannonical	1093	72	+	gi|56160529|ref|AC_000008.1|	17539	26146		start sites are:	17335	17391	17392	17394	17395	17396	17397	17398	17399	17400	17401	17402	17403	17404	17405	17406	17407	17408	17409	17410	17411	17412	17413	17414	17415	17416	17418	17420	17421	17422	17423	17424	17425	17427	17428	17429	17430	17431	17432	17433
Found in nanopore data	GT_AG or CT_AC	1092	55	-	gi|56160529|ref|AC_000008.1|	23280	24048		start sites are:	9732	23128	23130	23131	23132	23133	23134	23135	23136	23137	23138	23139	23143	23145	23146	23147	23148	23149	23150	23151	23152	23153	23154	23156	23157	23158	23164	23167	23170	23171	23172	23173	23174	23175	23176	23177	23178	23179	23182	23184
Found in nanopore data	GT_AG or CT_AC	1089	95	+	gi|56160529|ref|AC_000008.1|	26511	28299		start sites are:	8389	8390	9666	9667	9671	9675	9682	9686	9689	9691	9703	9704	9711	9732	9733	24204	24205	24206	24207	24208	26361	26363	26364	26369	26371	26375	26377	26379	26380	26381	26384	26385	26386	26388	26391	26394	26396	26397	26398	26399
Not in nanopore data	GG_AT or AT_CC NOT cannonical	1089	102	+	gi|56160529|ref|AC_000008.1|	9733	18795		start sites are:	7123	7124	7125	7126	7127	7128	7129	7130	7131	7133	7134	7135	7136	7137	7138	7139	7140	7141	7142	7143	7144	7145	7146	7147	7150	7152	7153	7154	7155	7156	7157	7158	7159	7161	7162	7163	7164	7165	7166	7167
Found in nanopore data	GT_AG or CT_AC	1084	9	+	gi|56160529|ref|AC_000008.1|	9734	15529		start sites are:	7123	7124	7152	9649	9659	9726	9731	9732	9733
Not in nanopore data	GC_GT or AC_GC NOT cannonical	1083	8	+	gi|56160529|ref|AC_000008.1|	11210	11285		start sites are:	11078	11091	11175	11205	11206	11207	11208	11209
Not in nanopore data	GT_AG or CT_AC	1081	6	-	gi|56160529|ref|AC_000008.1|	9734	26802		start sites are:	7125	7152	9649	9731	9732	9733
Not in nanopore data	GT_AG or CT_AC	1081	10	+	gi|56160529|ref|AC_000008.1|	7183	8679		start sites are:	6060	6061	6062	6063	6064	6066	6069	6071	6079	7182
Not in nanopore data	AG_CA or TG_CT NOT cannonical	1081	48	+	gi|56160529|ref|AC_000008.1|	26400	26806		start sites are:	9733	16838	16839	24171	24975	26251	26252	26253	26254	26259	26261	26262	26263	26265	26267	26268	26269	26270	26271	26272	26273	26274	26278	26279	26281	26284	26286	26288	26290	26291	26293	26296	26297	26302	26303	26304	26308	26309	26310	26316
Not in nanopore data	CT_GC or GC_AG	1078	49	+	gi|56160529|ref|AC_000008.1|	11227	11251		start sites are:	11074	11077	11078	11079	11080	11081	11082	11083	11084	11085	11086	11087	11088	11089	11090	11091	11092	11093	11094	11095	11096	11097	11098	11099	11100	11102	11103	11105	11110	11112	11115	11117	11119	11122	11123	11126	11128	11129	11130	11134
Not in nanopore data	CA_GC or GC_TG NOT cannonical	1077	74	+	gi|56160529|ref|AC_000008.1|	21635	21691		start sites are:	7152	7153	7154	7155	7159	7160	7165	7166	8362	9106	9613	9617	9618	9627	9644	9656	9657	9667	9719	9724	9726	9732	9733	21287	21452	21484	21485	21486	21487	21488	21489	21490	21491	21492	21493	21494	21495	21496	21497	21498
Found in nanopore data	GT_AG or CT_AC	1077	47	-	gi|56160529|ref|AC_000008.1|	7619	7952		start sites are:	6063	6072	6074	6077	6078	6079	6084	7114	7125	7126	7127	7131	7134	7137	7138	7152	7154	7158	7160	7170	7173	7176	7469	7471	7472	7475	7479	7480	7485	7488	7493	7498	7501	7508	7515	7518	7527	7551	7564	7568
Not in nanopore data	GT_AG or CT_AC	1072	53	-	gi|56160529|ref|AC_000008.1|	24187	26294		start sites are:	9719	9720	9722	9723	9724	9725	9726	9727	9728	9729	9732	24038	24048	24049	24050	24051	24052	24053	24054	24055	24056	24057	24058	24060	24061	24062	24065	24071	24072	24075	24076	24077	24080	24081	24082	24087	24088	24092	24093	24094
Found in nanopore data	GT_AG or CT_AC	1067	21	+	gi|56160529|ref|AC_000008.1|	9734	25810		start sites are:	5639	7123	7145	7159	7165	7181	8350	8771	9656	9657	9665	9672	9680	9689	9697	9699	9711	9726	9731	9732	9733
Not in nanopore data	CT_AC or GT_AG	1065	2	-	gi|56160529|ref|AC_000008.1|	10786	25975		start sites are:	10687	10785
Not in nanopore data	AG_CT or AG_CT NOT cannonical	1065	42	+	gi|56160529|ref|AC_000008.1|	7186	20782		start sites are:	5568	5573	6018	6021	6023	6054	6056	6057	6058	6059	6060	6061	6062	6063	6064	6065	6066	6067	6068	6069	6070	6071	6075	6076	6077	6079	6082	6083	6465	6504	7111	7112	7113	7114	7117	7118	7119	7122	7123	7125
Not in nanopore data	GG_TC or GA_CC NOT cannonical	1060	85	-	gi|56160529|ref|AC_000008.1|	26338	26374		start sites are:	7181	7182	8389	8390	8391	9728	9730	9731	9732	9733	16838	24204	24205	24206	24207	24208	24211	24213	24280	24281	24282	24553	24554	24555	26189	26190	26191	26192	26193	26194	26195	26196	26197	26198	26199	26200	26201	26202	26203	26204
Found in nanopore data	GT_AG or CT_AC	1058	54	-	gi|56160529|ref|AC_000008.1|	9734	25945		start sites are:	7123	7124	7125	7126	7128	7129	7131	7133	7134	7135	7136	7137	7138	7142	7147	7149	7154	7156	7163	7182	7218	7618	7792	8334	9584	9592	9593	9596	9598	9643	9644	9649	9651	9653	9654	9655	9662	9666	9669	9670
Not in nanopore data	GA_CT or AG_TC NOT cannonical	1056	70	-	gi|56160529|ref|AC_000008.1|	14723	14920		start sites are:	9731	9732	9733	14488	14494	14505	14511	14573	14574	14575	14576	14577	14578	14579	14580	14581	14582	14586	14587	14588	14589	14590	14591	14592	14593	14594	14595	14596	14597	14598	14599	14600	14601	14602	14603	14604	14606	14608	14611	14613
Not in nanopore data	CG_CC or GG_CG NOT cannonical	1055	93	-	gi|56160529|ref|AC_000008.1|	27135	27788		start sites are:	7164	7165	7166	7174	7177	7181	7182	8375	8389	8390	8391	8771	9660	9667	9732	9733	24206	24207	24208	26402	26403	26404	26411	26415	26419	26420	26422	26604	26607	26610	26611	26614	26618	26620	26622	26626	26627	26628	26644	26646
Not in nanopore data	CA_AG or CT_TG NOT cannonical	1055	68	+	gi|56160529|ref|AC_000008.1|	26419	26752		start sites are:	16838	16839	16840	24171	24975	26235	26248	26269	26270	26271	26272	26273	26274	26275	26277	26278	26279	26281	26282	26283	26284	26285	26286	26287	26290	26291	26292	26293	26294	26295	26296	26297	26298	26300	26301	26302	26303	26304	26305	26306
Found in nanopore data	GT_AG or CT_AC	1053	26	+	gi|56160529|ref|AC_000008.1|	8615	8761		start sites are:	7177	7181	8476	8486	8487	8490	8493	8499	8508	8516	8517	8518	8526	8527	8535	8549	8556	8559	8568	8569	8578	8596	8609	8610	8613	8614
Found in nanopore data	GT_AG or CT_AC	1049	101	-	gi|56160529|ref|AC_000008.1|	9734	25852		start sites are:	6089	7123	7124	7125	7126	7127	7128	7134	7135	7138	7142	7143	7144	7149	7152	7154	7155	7156	7157	7158	7159	7167	7170	7173	7174	7176	7179	7182	9584	9607	9618	9644	9645	9647	9649	9650	9651	9653	9655	9656
Not in nanopore data	GA_AG or CT_TC NOT cannonical	1047	70	+	gi|56160529|ref|AC_000008.1|	19568	20147		start sites are:	19418	19419	19424	19425	19426	19427	19428	19429	19430	19431	19432	19433	19434	19435	19436	19437	19438	19439	19440	19441	19442	19443	19444	19445	19446	19447	19448	19450	19451	19452	19454	19455	19456	19457	19458	19459	19460	19461	19462	19463
Not in nanopore data	GT_AG or CT_AC	1047	66	-	gi|56160529|ref|AC_000008.1|	4952	4980		start sites are:	4799	4803	4804	4805	4806	4807	4808	4809	4810	4811	4812	4814	4815	4816	4817	4818	4819	4820	4821	4823	4824	4825	4826	4827	4828	4830	4831	4832	4833	4834	4835	4836	4837	4838	4839	4840	4841	4842	4843	4844
Found in nanopore data	GT_AG or CT_AC	1046	22	+	gi|56160529|ref|AC_000008.1|	8615	9644		start sites are:	8387	8389	8465	8470	8474	8498	8500	8509	8517	8519	8529	8538	8546	8555	8569	8583	8596	8599	8608	8612	8613	8614
Not in nanopore data	CG_CG or CG_CG NOT cannonical	1044	59	-	gi|56160529|ref|AC_000008.1|	17004	17316		start sites are:	16854	16855	16856	16857	16858	16859	16860	16861	16862	16864	16865	16866	16867	16868	16869	16870	16871	16872	16873	16874	16876	16877	16878	16879	16881	16882	16883	16884	16885	16886	16887	16888	16890	16891	16893	16894	16895	16896	16897	16898
Found in nanopore data	GT_AG or CT_AC	1044	58	+	gi|56160529|ref|AC_000008.1|	7183	16521		start sites are:	6058	6059	6060	6061	6062	6063	6064	6065	6067	6069	6070	6071	6072	6073	6076	6077	6079	6080	6081	6082	6083	6084	7111	7112	7113	7114	7117	7118	7119	7122	7123	7125	7129	7131	7134	7136	7137	7138	7140	7142
Found in nanopore data	GT_AG or CT_AC	1042	91	+	gi|56160529|ref|AC_000008.1|	28491	28666		start sites are:	28341	28342	28343	28344	28345	28346	28347	28348	28349	28350	28353	28354	28356	28357	28358	28359	28360	28361	28364	28365	28367	28368	28370	28371	28372	28373	28374	28375	28376	28379	28380	28381	28382	28383	28384	28385	28386	28387	28388	28389
Found in nanopore data	GT_AG or CT_AC	1038	138	-	gi|56160529|ref|AC_000008.1|	11189	12318		start sites are:	9674	9723	9724	9725	9726	9728	9729	9730	9731	9732	9733	9928	10187	10330	10331	10460	10461	10742	11042	11043	11045	11048	11049	11050	11051	11052	11053	11056	11057	11058	11059	11060	11061	11064	11065	11066	11067	11068	11069	11070
Found in nanopore data	GT_AG or CT_AC	1038	48	+	gi|56160529|ref|AC_000008.1|	9734	22212		start sites are:	7123	7124	7125	7127	7140	7142	7150	7152	7159	7166	7167	7168	7176	7178	7182	7218	7792	8332	8377	8391	9600	9619	9643	9646	9647	9657	9662	9663	9664	9667	9672	9677	9682	9690	9691	9697	9698	9699	9702	9707
Not in nanopore data	GC_CT or AG_GC NOT cannonical	1034	94	-	gi|56160529|ref|AC_000008.1|	26148	26221		start sites are:	9729	9730	9732	9733	17392	17394	17395	17396	17397	17398	17399	17400	17401	17402	17403	17404	17405	17406	17407	17408	17409	17410	17412	17413	17415	17420	17421	17422	17423	17425	17428	17430	17432	17434	17435	17438	17440	17442	17443	17452
Found in nanopore data	GT_AG or CT_AC	1032	8	+	gi|56160529|ref|AC_000008.1|	9734	30430		start sites are:	7123	7124	7131	7160	9680	9731	9732	9733
Not in nanopore data	CT_GC or GC_AG	1030	62	-	gi|56160529|ref|AC_000008.1|	20854	21036		start sites are:	20704	20705	20707	20708	20709	20710	20711	20712	20713	20714	20715	20716	20717	20718	20719	20720	20721	20722	20724	20725	20726	20727	20728	20729	20731	20734	20735	20737	20739	20740	20741	20742	20743	20744	20745	20747	20748	20749	20750	20752
Not in nanopore data	GT_AG or CT_AC	1030	7	-	gi|56160529|ref|AC_000008.1|	10462	11050		start sites are:	9677	9680	10313	10458	10459	10460	10461
Not in nanopore data	TG_GT or AC_CA NOT cannonical	1029	63	-	gi|56160529|ref|AC_000008.1|	9408	9579		start sites are:	9226	9230	9242	9245	9260	9261	9262	9263	9264	9265	9266	9267	9268	9269	9270	9271	9272	9273	9274	9275	9276	9277	9278	9279	9280	9282	9283	9284	9285	9286	9287	9288	9290	9293	9294	9295	9297	9298	9299	9301
Not in nanopore data	CT_AC or GT_AG	1025	53	-	gi|56160529|ref|AC_000008.1|	4832	4915		start sites are:	4681	4682	4684	4685	4686	4690	4691	4692	4693	4694	4695	4696	4697	4699	4700	4701	4702	4703	4704	4705	4715	4716	4717	4718	4719	4720	4721	4722	4723	4724	4726	4728	4729	4730	4736	4738	4739	4740	4741	4743
Found in nanopore data	GT_AG or CT_AC	1023	75	+	gi|56160529|ref|AC_000008.1|	8392	8700		start sites are:	8141	8142	8242	8243	8244	8245	8246	8247	8249	8251	8252	8254	8255	8256	8257	8258	8259	8260	8264	8268	8269	8270	8274	8276	8277	8280	8281	8282	8283	8288	8289	8291	8292	8293	8297	8298	8299	8303	8304	8306
Not in nanopore data	CG_GT or AC_CG NOT cannonical	1022	140	-	gi|56160529|ref|AC_000008.1|	26223	27909		start sites are:	7155	7157	7159	7168	7176	7182	7218	8311	8313	8314	8330	9615	9642	9643	9647	9650	9651	9652	9653	9654	9655	9656	9657	9658	9659	9660	9661	9662	9663	9664	9665	9666	9669	9670	9671	9672	9673	9674	9680	9681
Found in nanopore data	GT_AG or CT_AC	1020	88	-	gi|56160529|ref|AC_000008.1|	7183	26158		start sites are:	5638	5641	6056	6059	6060	6061	6062	6063	6064	6065	6067	6069	6071	6073	6074	6075	6076	6077	6078	6079	6080	6081	6082	6083	6084	6086	6087	6088	6089	6414	6530	7110	7111	7113	7114	7115	7116	7117	7119	7120
Found in nanopore data	GT_AG or CT_AC	1018	95	-	gi|56160529|ref|AC_000008.1|	9734	10462		start sites are:	7122	7123	7124	7125	7126	7127	7128	7129	7131	7133	7134	7135	7136	7137	7138	7140	7142	7143	7144	7145	7146	7147	7148	7149	7150	7152	7154	7155	7156	7157	7159	7160	7161	7163	7165	7166	7167	7168	7170	7171
Not in nanopore data	CT_AC or GT_AG	1012	15	+	gi|56160529|ref|AC_000008.1|	20133	20243		start sites are:	19983	19984	19985	19986	19987	19990	19994	19999	20006	20020	20066	20082	20130	20131	20132
Not in nanopore data	GA_GT or AC_TC NOT cannonical	1012	59	-	gi|56160529|ref|AC_000008.1|	12010	12036		start sites are:	9733	10473	11188	11861	11862	11863	11864	11865	11866	11868	11869	11870	11871	11872	11874	11875	11876	11877	11878	11880	11881	11882	11883	11886	11888	11889	11890	11891	11892	11894	11895	11896	11897	11898	11900	11901	11902	11903	11907	11908
Not in nanopore data	GC_AG or CT_GC	1010	101	-	gi|56160529|ref|AC_000008.1|	9729	24048		start sites are:	5641	6089	7119	7120	7121	7122	7123	7124	7125	7126	7127	7128	7129	7131	7133	7134	7135	7136	7137	7138	7139	7140	7141	7142	7143	7144	7145	7146	7147	7150	7152	7153	7154	7155	7156	7157	7159	7160	7161	7163
Not in nanopore data	GG_TC or GA_CC NOT cannonical	1008	101	+	gi|56160529|ref|AC_000008.1|	9733	25834		start sites are:	5640	7123	7124	7125	7126	7127	7128	7129	7130	7131	7132	7133	7134	7135	7136	7137	7138	7139	7140	7141	7142	7143	7144	7145	7146	7147	7150	7152	7154	7155	7157	7159	7160	7161	7163	7164	7165	7166	7167	7168
Found in nanopore data	GT_AG or CT_AC	1008	96	+	gi|56160529|ref|AC_000008.1|	27370	27834		start sites are:	18176	27220	27221	27222	27223	27224	27225	27226	27228	27229	27230	27231	27233	27234	27235	27237	27238	27239	27240	27241	27242	27243	27244	27245	27246	27247	27248	27249	27250	27251	27252	27253	27254	27258	27259	27260	27261	27262	27263	27264
Not in nanopore data	CG_GG or CC_CG NOT cannonical	1007	63	-	gi|56160529|ref|AC_000008.1|	8286	8663		start sites are:	8136	8137	8138	8139	8141	8142	8143	8145	8146	8147	8148	8149	8150	8151	8153	8154	8155	8156	8157	8158	8159	8160	8161	8163	8164	8165	8166	8167	8168	8169	8170	8171	8172	8175	8176	8177	8180	8181	8182	8183
Found in nanopore data	GT_AG or CT_AC	1003	81	-	gi|56160529|ref|AC_000008.1|	9734	26402		start sites are:	7123	7144	7145	7147	7149	7152	7154	7155	7159	7160	7161	7163	7165	7166	7167	7168	7170	7173	7176	7177	7178	7181	7182	8771	9584	9643	9645	9646	9647	9649	9654	9655	9656	9657	9661	9662	9663	9664	9666	9668
Not in nanopore data	TT_CC or GG_AA NOT cannonical	1003	79	-	gi|56160529|ref|AC_000008.1|	26466	26633		start sites are:	7144	7152	7181	8771	9612	15810	24090	24091	24122	24204	24206	26316	26317	26320	26321	26322	26323	26324	26325	26326	26327	26328	26329	26330	26331	26332	26333	26334	26336	26338	26339	26340	26341	26342	26343	26344	26345	26346	26347	26348
Not in nanopore data	GA_TT or AA_TC NOT cannonical	1003	62	+	gi|56160529|ref|AC_000008.1|	20384	20420		start sites are:	20132	20234	20235	20236	20237	20238	20239	20240	20242	20243	20244	20245	20246	20247	20248	20249	20250	20251	20252	20253	20255	20256	20257	20258	20259	20260	20263	20264	20265	20266	20269	20271	20272	20273	20274	20275	20276	20277	20278	20279
Found in nanopore data	GT_AG or CT_AC	999	26	-	gi|56160529|ref|AC_000008.1|	9734	24886		start sites are:	7123	7124	7125	7128	7129	7134	7135	7137	7138	7142	7144	7146	7154	7159	7180	8347	9655	9664	9667	9669	9718	9729	9730	9731	9732	9733
Not in nanopore data	GC_GC or GC_GC NOT cannonical	999	106	+	gi|56160529|ref|AC_000008.1|	26801	26855		start sites are:	7125	7182	8388	8389	8390	8391	9667	9668	9669	9670	9672	9673	9674	9675	9676	9677	9680	9683	9684	9689	9690	9691	9692	9693	9696	9697	9698	9699	9701	9732	9733	17159	17160	17161	24206	24207	24208	24843	26422	26443
Found in nanopore data	GT_AG or CT_AC	996	132	+	gi|56160529|ref|AC_000008.1|	24187	26158		start sites are:	7182	9724	9725	9726	9727	9728	9729	9730	9731	9732	9733	11188	12404	22862	22863	24047	24048	24049	24051	24052	24053	24054	24056	24058	24059	24060	24061	24062	24063	24065	24066	24067	24068	24069	24070	24071	24072	24074	24075	24076
Found in nanopore data	GT_AG or CT_AC	993	4	+	gi|56160529|ref|AC_000008.1|	9734	19284		start sites are:	9730	9731	9732	9733
Not in nanopore data	CT_AC or GT_AG	991	60	+	gi|56160529|ref|AC_000008.1|	8785	10450		start sites are:	8148	8219	8249	8636	8637	8638	8642	8644	8645	8647	8651	8652	8653	8654	8655	8657	8658	8662	8663	8664	8665	8666	8668	8670	8671	8672	8674	8675	8676	8677	8678	8679	8680	8681	8682	8684	8685	8686	8687	8688
Found in nanopore data	GC_AG or CT_GC	991	115	+	gi|56160529|ref|AC_000008.1|	24318	26158		start sites are:	7137	9732	9733	19762	19764	19765	19766	24168	24169	24170	24171	24175	24176	24177	24181	24183	24185	24186	24187	24188	24189	24190	24191	24192	24193	24194	24195	24197	24198	24201	24204	24205	24206	24207	24208	24209	24211	24213	24214	24215
Not in nanopore data	GC_CC or GG_GC NOT cannonical	990	88	+	gi|56160529|ref|AC_000008.1|	24636	26986		start sites are:	9690	9731	9732	9733	13731	24487	24488	24489	24490	24491	24492	24493	24494	24495	24496	24497	24498	24499	24500	24501	24502	24503	24504	24505	24506	24508	24509	24510	24511	24512	24513	24514	24515	24516	24517	24518	24519	24520	24521	24522
Not in nanopore data	CA_AG or CT_TG NOT cannonical	987	77	+	gi|56160529|ref|AC_000008.1|	26419	26827		start sites are:	16838	16839	16840	24204	24975	26235	26237	26239	26240	26242	26248	26267	26269	26270	26271	26272	26273	26274	26275	26277	26278	26279	26280	26281	26282	26283	26284	26285	26286	26287	26288	26290	26291	26292	26293	26294	26295	26296	26297	26298
Not in nanopore data	GT_AG or CT_AC	984	10	-	gi|56160529|ref|AC_000008.1|	9734	24595		start sites are:	7124	7152	7158	7159	8379	9729	9730	9731	9732	9733
Found in nanopore data	GT_AG or CT_AC	983	68	-	gi|56160529|ref|AC_000008.1|	7793	7952		start sites are:	6075	6087	6088	7113	7131	7168	7170	7643	7644	7645	7647	7648	7649	7650	7652	7657	7658	7660	7661	7663	7665	7667	7671	7673	7674	7675	7676	7677	7678	7679	7682	7683	7684	7685	7686	7689	7696	7697	7699	7709
Not in nanopore data	CT_AC or GT_AG	977	15	+	gi|56160529|ref|AC_000008.1|	7585	8462		start sites are:	7435	7439	7440	7441	7442	7446	7449	7456	7468	7478	7483	7485	7497	7551	7584
Found in nanopore data	GT_AG or CT_AC	976	10	-	gi|56160529|ref|AC_000008.1|	9734	26933		start sites are:	7123	7124	7125	7142	7159	9591	9730	9731	9732	9733
Found in nanopore data	GT_AG or CT_AC	976	43	-	gi|56160529|ref|AC_000008.1|	9734	16985		start sites are:	7123	7124	7125	7126	7129	7131	7134	7135	7144	7152	7153	7159	7168	7171	7180	7182	9277	9587	9649	9658	9664	9665	9668	9671	9673	9682	9686	9687	9691	9695	9698	9699	9701	9702	9708	9711	9716	9717	9718	9719
Found in nanopore data	GT_AG or CT_AC	975	92	-	gi|56160529|ref|AC_000008.1|	26511	28299		start sites are:	8390	9658	9660	9666	9676	9678	9689	9703	9704	9716	9722	9733	24204	24206	24208	26361	26362	26363	26364	26367	26370	26371	26373	26374	26377	26378	26379	26380	26381	26382	26383	26384	26388	26389	26391	26396	26397	26398	26399	26401
Not in nanopore data	GA_GG or CC_TC NOT cannonical	973	59	-	gi|56160529|ref|AC_000008.1|	8173	8640		start sites are:	7182	8023	8024	8025	8026	8027	8028	8029	8030	8031	8032	8033	8034	8035	8036	8037	8038	8040	8041	8042	8043	8044	8046	8047	8048	8049	8050	8053	8056	8057	8058	8059	8060	8061	8063	8064	8066	8067	8068	8069
Not in nanopore data	GT_AG or CT_AC	971	11	+	gi|56160529|ref|AC_000008.1|	8615	8916		start sites are:	8390	8494	8535	8538	8569	8598	8604	8611	8612	8613	8614
Not in nanopore data	GT_AG or CT_AC	967	5	+	gi|56160529|ref|AC_000008.1|	10462	11050		start sites are:	9657	10458	10459	10460	10461
Found in nanopore data	GT_AG or CT_AC	963	40	-	gi|56160529|ref|AC_000008.1|	9734	27690		start sites are:	7123	7124	7128	7143	7147	7152	7179	7181	8771	9603	9651	9652	9653	9664	9666	9667	9683	9685	9690	9691	9694	9695	9696	9699	9701	9710	9711	9715	9718	9719	9722	9723	9725	9726	9727	9728	9730	9731	9732	9733
Not in nanopore data	AA_GA or TC_TT NOT cannonical	961	60	-	gi|56160529|ref|AC_000008.1|	31951	32218		start sites are:	31802	31804	31805	31806	31807	31808	31809	31810	31811	31813	31814	31815	31816	31817	31818	31819	31820	31821	31822	31823	31824	31825	31826	31828	31829	31830	31831	31832	31833	31834	31836	31837	31838	31839	31840	31841	31842	31843	31844	31845
Not in nanopore data	CC_AC or GT_GG	960	60	-	gi|56160529|ref|AC_000008.1|	31439	31577		start sites are:	30318	31191	31290	31291	31292	31293	31294	31295	31296	31297	31299	31300	31301	31302	31303	31304	31305	31306	31307	31308	31309	31310	31311	31312	31314	31318	31319	31320	31322	31323	31325	31329	31330	31331	31332	31333	31335	31336	31337	31338
Found in nanopore data	GT_AG or CT_AC	960	70	+	gi|56160529|ref|AC_000008.1|	9734	17654		start sites are:	7123	7124	7125	7126	7127	7128	7129	7130	7131	7132	7134	7136	7137	7138	7140	7142	7144	7145	7147	7148	7150	7151	7152	7154	7157	7159	7161	7163	7165	7166	7167	7173	7174	7175	7176	7178	7181	7182	8348	8771
Found in nanopore data	CT_AC or GT_AG	959	50	+	gi|56160529|ref|AC_000008.1|	27729	28259		start sites are:	27575	27576	27579	27580	27581	27582	27584	27585	27586	27587	27589	27590	27591	27592	27593	27594	27595	27596	27598	27599	27601	27603	27607	27609	27610	27611	27612	27613	27615	27617	27620	27621	27622	27628	27632	27641	27659	27661	27675	27676
Found in nanopore data	GT_AG or CT_AC	959	133	-	gi|56160529|ref|AC_000008.1|	24214	26194		start sites are:	9730	9732	9733	15686	19761	19762	19763	19764	19766	24064	24066	24068	24069	24070	24072	24073	24074	24075	24076	24077	24078	24079	24081	24082	24083	24084	24085	24086	24087	24088	24089	24090	24092	24093	24094	24095	24096	24098	24099	24100
Found in nanopore data	GT_AG or CT_AC	959	97	-	gi|56160529|ref|AC_000008.1|	9734	26928		start sites are:	5638	7123	7124	7125	7127	7128	7131	7133	7136	7137	7142	7143	7144	7145	7146	7147	7149	7150	7152	7155	7156	7159	7160	7161	7166	7167	7168	7170	7171	7173	7174	7176	7177	7178	7180	7181	7182	8334	8336	8771
Found in nanopore data	GT_AG or CT_AC	958	125	-	gi|56160529|ref|AC_000008.1|	9734	21229		start sites are:	7123	7133	7134	7142	7143	7144	7145	7146	7147	7148	7150	7151	7152	7154	7155	7156	7157	7159	7161	7163	7164	7165	7166	7167	7168	7170	7171	7172	7173	7176	7177	7178	7179	7181	7182	8364	8380	8383	8771	9278
Not in nanopore data	CT_AC or GT_AG	956	46	-	gi|56160529|ref|AC_000008.1|	10450	11227		start sites are:	10301	10302	10303	10304	10305	10306	10307	10308	10309	10310	10311	10313	10314	10318	10319	10321	10323	10327	10328	10329	10331	10332	10335	10336	10339	10340	10342	10343	10344	10346	10347	10349	10353	10358	10359	10364	10368	10371	10372	10373
Found in nanopore data	GT_AG or CT_AC	954	8	+	gi|56160529|ref|AC_000008.1|	10188	11050		start sites are:	9731	10048	10068	10079	10092	10158	10179	10187
Not in nanopore data	TT_AA or TT_AA NOT cannonical	953	28	+	gi|56160529|ref|AC_000008.1|	27765	27807		start sites are:	7145	9691	9732	23864	27598	27615	27616	27617	27618	27619	27620	27621	27622	27623	27624	27625	27626	27627	27628	27630	27631	27633	27635	27652	27659	27661	27691	27764
Not in nanopore data	CT_AC or GT_AG	952	1	+	gi|56160529|ref|AC_000008.1|	10775	31635		start sites are:	10774
Found in nanopore data	GT_AG or CT_AC	952	102	+	gi|56160529|ref|AC_000008.1|	26868	27834		start sites are:	7182	9732	9733	10016	10017	11188	26444	26510	26712	26733	26734	26735	26736	26737	26738	26739	26740	26741	26742	26743	26744	26745	26746	26747	26748	26749	26750	26751	26752	26753	26754	26755	26756	26757	26758	26759	26761	26762	26763	26764
Not in nanopore data	GC_GA or TC_GC NOT cannonical	951	76	+	gi|56160529|ref|AC_000008.1|	27646	27704		start sites are:	8501	9732	9733	11076	11081	14297	14650	18925	23993	24022	24028	24041	24696	24708	27154	27155	27156	27377	27448	27458	27496	27497	27499	27500	27501	27502	27503	27504	27505	27506	27507	27508	27509	27510	27511	27512	27513	27515	27517	27518
Found in nanopore data	GT_AG or CT_AC	950	19	+	gi|56160529|ref|AC_000008.1|	19368	21229		start sites are:	9730	9733	19219	19222	19228	19229	19230	19276	19286	19291	19293	19294	19300	19306	19331	19345	19357	19366	19367
Not in nanopore data	AT_GT or AC_AT NOT cannonical	950	83	-	gi|56160529|ref|AC_000008.1|	16626	18275		start sites are:	8389	8390	9689	9690	9691	9692	9697	9699	9701	9704	9706	9708	9710	9711	9713	9714	9716	9717	9718	9720	9724	9725	9726	9732	9733	10208	10613	11144	14297	16477	16478	16479	16482	16484	16486	16487	16488	16491	16492	16493
Not in nanopore data	CT_AC or GT_AG	949	5	+	gi|56160529|ref|AC_000008.1|	32458	32479		start sites are:	32312	32314	32316	32339	32457
Found in nanopore data	GT_AG or CT_AC	948	25	+	gi|56160529|ref|AC_000008.1|	28491	30450		start sites are:	9691	28342	28344	28347	28368	28383	28394	28412	28416	28429	28434	28441	28442	28457	28461	28462	28468	28483	28484	28485	28486	28487	28488	28489	28490
Not in nanopore data	GG_GC or GC_CC NOT cannonical	947	67	+	gi|56160529|ref|AC_000008.1|	8177	8201		start sites are:	7152	7182	8027	8028	8029	8030	8031	8032	8033	8035	8036	8037	8038	8039	8040	8041	8042	8043	8045	8046	8047	8048	8049	8050	8052	8053	8055	8056	8057	8059	8060	8061	8062	8063	8064	8065	8066	8067	8068	8069
Not in nanopore data	CT_CC or GG_AG NOT cannonical	947	58	-	gi|56160529|ref|AC_000008.1|	22275	24421		start sites are:	21284	21287	22125	22126	22127	22130	22131	22132	22133	22134	22136	22137	22138	22139	22141	22142	22143	22144	22145	22148	22150	22151	22152	22153	22154	22155	22156	22157	22158	22159	22161	22162	22164	22165	22166	22167	22170	22172	22173	22174
Not in nanopore data	GG_TT or AA_CC NOT cannonical	947	141	+	gi|56160529|ref|AC_000008.1|	26245	26278		start sites are:	7125	7144	7176	7178	7181	7182	8327	8330	8331	8332	8334	8337	8355	8359	8389	8391	8771	9647	9649	9656	9662	9665	9672	9673	9674	9675	9676	9677	9678	9679	9680	9681	9683	9684	9685	9686	9687	9688	9689	9690
Not in nanopore data	CC_GG or CC_GG NOT cannonical	945	62	+	gi|56160529|ref|AC_000008.1|	27329	27463		start sites are:	27179	27180	27181	27182	27183	27184	27185	27186	27187	27188	27189	27190	27191	27192	27193	27194	27195	27196	27197	27198	27200	27201	27202	27203	27204	27205	27206	27207	27208	27209	27210	27211	27212	27213	27214	27215	27216	27217	27219	27220
Found in nanopore data	GT_AG or CT_AC	944	22	-	gi|56160529|ref|AC_000008.1|	9734	26119		start sites are:	7125	7133	7142	7152	7159	7165	7167	9640	9651	9658	9696	9707	9710	9711	9718	9720	9728	9729	9730	9731	9732	9733
Not in nanopore data	GG_GA or TC_CC NOT cannonical	943	73	-	gi|56160529|ref|AC_000008.1|	9690	24177		start sites are:	5639	6059	6060	6061	6062	6063	6064	6065	6066	6067	6068	6069	6070	6071	6072	6073	6074	6075	6076	6077	6078	6079	6080	6081	6082	6083	6084	6087	6089	7110	7111	7112	7113	7114	7115	7117	7118	7119	7122	7123
Not in nanopore data	CT_GC or GC_AG	943	65	-	gi|56160529|ref|AC_000008.1|	17523	21909		start sites are:	17310	17311	17313	17314	17319	17373	17374	17375	17376	17377	17378	17379	17380	17381	17382	17383	17384	17388	17390	17391	17392	17393	17394	17395	17396	17397	17398	17399	17400	17401	17402	17403	17404	17406	17407	17408	17409	17410	17411	17412
Not in nanopore data	CC_GA or TC_GG NOT cannonical	942	67	-	gi|56160529|ref|AC_000008.1|	21235	21963		start sites are:	7134	7182	7218	7618	7792	9643	9644	9733	20977	20978	20979	20980	21085	21086	21087	21088	21089	21090	21091	21092	21093	21095	21096	21097	21098	21099	21100	21101	21102	21103	21104	21105	21106	21107	21111	21112	21113	21114	21115	21116
Not in nanopore data	AG_CG or CG_CT NOT cannonical	939	80	-	gi|56160529|ref|AC_000008.1|	11122	11246		start sites are:	7182	9657	9658	9659	9660	9661	9662	9663	9664	9665	9666	9667	9668	9669	9670	9671	9672	9673	9674	9675	9676	9678	9679	9680	9681	9682	9683	9684	9685	9688	9689	9690	9691	9692	9694	9696	9697	9698	9699	9700
Not in nanopore data	CA_TC or GA_TG NOT cannonical	939	67	-	gi|56160529|ref|AC_000008.1|	24633	26518		start sites are:	9730	9731	9732	9733	24483	24484	24485	24486	24487	24488	24489	24490	24491	24492	24493	24494	24495	24496	24497	24498	24499	24500	24501	24503	24504	24505	24506	24508	24509	24510	24511	24512	24513	24514	24516	24517	24518	24522	24523	24524
Not in nanopore data	CT_AC or GT_AG	939	51	-	gi|56160529|ref|AC_000008.1|	8125	8149		start sites are:	7972	7974	7975	7976	7977	7978	7979	7980	7981	7982	7983	7985	7986	7988	7990	7991	7992	7993	7994	7996	7997	7998	7999	8000	8001	8005	8007	8008	8012	8015	8016	8017	8018	8019	8020	8023	8026	8027	8028	8031
Not in nanopore data	TG_CC or GG_CA NOT cannonical	938	65	+	gi|56160529|ref|AC_000008.1|	32245	32459		start sites are:	32046	32095	32096	32097	32098	32099	32100	32101	32102	32103	32104	32105	32107	32108	32109	32110	32111	32112	32113	32115	32116	32117	32118	32120	32121	32122	32123	32124	32127	32128	32130	32131	32132	32133	32134	32135	32136	32137	32139	32140
Found in nanopore data	CT_AC or GT_AG	937	52	-	gi|56160529|ref|AC_000008.1|	23484	23633		start sites are:	17537	23333	23334	23335	23337	23338	23339	23340	23342	23344	23346	23347	23349	23350	23354	23355	23356	23357	23358	23360	23361	23364	23365	23366	23367	23370	23371	23373	23374	23381	23382	23383	23385	23386	23388	23392	23393	23394	23397	23398
Not in nanopore data	CT_GC or GC_AG	932	74	+	gi|56160529|ref|AC_000008.1|	21662	21849		start sites are:	21011	21512	21513	21514	21515	21516	21517	21518	21519	21520	21522	21523	21524	21525	21526	21527	21528	21529	21530	21531	21532	21533	21534	21535	21536	21537	21538	21539	21540	21541	21542	21543	21544	21545	21546	21547	21548	21549	21550	21552
Found in nanopore data	CT_AC or GT_AG	931	24	-	gi|56160529|ref|AC_000008.1|	24042	24980		start sites are:	23893	23895	23896	23897	23898	23901	23902	23903	23904	23905	23906	23907	23908	23909	23915	23924	23958	23964	23968	23972	23975	23986	23998	24041
Found in nanopore data	CT_AC or GT_AG	931	70	+	gi|56160529|ref|AC_000008.1|	25947	26699		start sites are:	18911	20101	24718	24733	24742	25797	25798	25799	25800	25801	25802	25803	25805	25807	25808	25809	25811	25812	25813	25816	25817	25818	25819	25821	25822	25823	25824	25825	25826	25827	25828	25829	25830	25831	25832	25833	25834	25835	25836	25839
Found in nanopore data	GT_AG or CT_AC	931	35	+	gi|56160529|ref|AC_000008.1|	9734	26029		start sites are:	7123	7131	7152	7155	7157	7160	7163	7167	7170	7176	9627	9649	9656	9658	9663	9666	9673	9680	9689	9691	9697	9698	9699	9706	9708	9710	9716	9718	9720	9724	9726	9729	9730	9732	9733
Not in nanopore data	TC_AG or CT_GA NOT cannonical	929	96	-	gi|56160529|ref|AC_000008.1|	31144	31167		start sites are:	9686	9689	9690	9691	9692	9693	9694	9695	9696	9697	9698	9699	9701	9703	9705	9706	9708	9709	9710	9711	9712	9713	9714	9715	9716	9717	9718	9719	9720	9722	9724	9725	9726	9727	9728	9729	9730	9731	9732	9733
Found in nanopore data	GT_AG or CT_AC	929	30	-	gi|56160529|ref|AC_000008.1|	9734	25348		start sites are:	7124	7125	7128	7131	7133	7134	7138	7143	7144	7145	7153	7155	7170	7176	9605	9647	9654	9661	9666	9668	9676	9678	9691	9715	9725	9728	9729	9731	9732	9733
Not in nanopore data	GG_CT or AG_CC NOT cannonical	928	64	-	gi|56160529|ref|AC_000008.1|	8391	8684		start sites are:	7182	8142	8148	8190	8241	8242	8243	8244	8245	8249	8250	8252	8253	8254	8256	8257	8258	8259	8260	8261	8262	8263	8264	8265	8266	8267	8268	8269	8270	8272	8273	8274	8275	8276	8277	8278	8279	8280	8281	8283
Not in nanopore data	CT_AC or GT_AG	926	24	-	gi|56160529|ref|AC_000008.1|	15811	26362		start sites are:	9666	15661	15662	15663	15664	15673	15674	15680	15682	15685	15687	15689	15694	15695	15697	15700	15705	15706	15713	15729	15733	15788	15809	15810
Not in nanopore data	CT_AC or GT_AG	926	43	-	gi|56160529|ref|AC_000008.1|	20963	21013		start sites are:	20813	20814	20815	20816	20817	20818	20820	20823	20824	20825	20827	20828	20829	20830	20831	20833	20834	20835	20836	20837	20838	20839	20844	20845	20849	20850	20851	20854	20855	20857	20862	20864	20867	20869	20871	20873	20876	20878	20881	20883
Not in nanopore data	GC_GC or GC_GC NOT cannonical	922	74	-	gi|56160529|ref|AC_000008.1|	27007	28054		start sites are:	9732	14297	16538	18121	23996	24001	24004	24005	24041	24286	24302	24330	24667	26159	26857	26858	26859	26860	26861	26862	26863	26865	26866	26867	26868	26869	26870	26872	26873	26874	26875	26876	26877	26878	26879	26880	26881	26882	26883	26884
Not in nanopore data	CT_AC or GT_AG	921	3	+	gi|56160529|ref|AC_000008.1|	21673	21697		start sites are:	21535	21650	21672
Not in nanopore data	GT_AG or CT_AC	919	36	-	gi|56160529|ref|AC_000008.1|	7321	7952		start sites are:	7168	7171	7172	7173	7174	7176	7177	7179	7180	7181	7183	7187	7189	7190	7191	7193	7194	7196	7197	7198	7199	7200	7202	7204	7205	7206	7207	7209	7212	7213	7214	7223	7224	7232	7319	7320
Found in nanopore data	GT_AG or CT_AC	917	47	-	gi|56160529|ref|AC_000008.1|	7183	16521		start sites are:	6058	6059	6060	6062	6063	6064	6065	6071	6077	6079	6088	7111	7113	7115	7116	7117	7121	7123	7125	7127	7131	7133	7134	7136	7137	7138	7140	7142	7145	7147	7149	7150	7152	7156	7159	7160	7164	7165	7168	7170
Not in nanopore data	GA_GA or TC_TC NOT cannonical	912	35	-	gi|56160529|ref|AC_000008.1|	13566	18915		start sites are:	13416	13417	13418	13419	13420	13421	13423	13426	13431	13433	13434	13435	13440	13441	13442	13443	13444	13448	13449	13450	13451	13453	13456	13457	13458	13460	13469	13471	13472	13483	13492	13495	13498	13504	13565
Found in nanopore data	GT_AG or CT_AC	912	7	-	gi|56160529|ref|AC_000008.1|	9734	27112		start sites are:	7123	7124	7149	7163	9731	9732	9733
Not in nanopore data	TA_CC or GG_TA NOT cannonical	910	62	-	gi|56160529|ref|AC_000008.1|	32055	32088		start sites are:	27939	31906	31907	31908	31909	31910	31912	31913	31914	31915	31916	31917	31920	31921	31923	31924	31925	31927	31928	31929	31930	31931	31932	31933	31935	31936	31937	31938	31942	31943	31944	31946	31947	31948	31949	31950	31953	31955	31957	31958
Found in nanopore data	CT_AC or GT_AG	910	38	-	gi|56160529|ref|AC_000008.1|	4832	5706		start sites are:	4681	4682	4683	4684	4686	4691	4692	4693	4694	4695	4696	4697	4699	4700	4701	4703	4704	4705	4715	4716	4718	4719	4728	4736	4738	4739	4740	4749	4754	4755	4757	4759	4780	4781	4796	4800	4829	4831
Not in nanopore data	CC_GG or CC_GG NOT cannonical	910	81	-	gi|56160529|ref|AC_000008.1|	31145	31530		start sites are:	9687	9689	9690	9691	9692	9693	9694	9696	9697	9698	9699	9701	9703	9705	9706	9708	9709	9710	9711	9713	9714	9715	9716	9717	9718	9719	9720	9722	9724	9725	9726	9727	9728	9729	9730	27896	27899	28444	28445	28448
Not in nanopore data	CT_AC or GT_AG	910	4	+	gi|56160529|ref|AC_000008.1|	8149	8658		start sites are:	8000	8035	8147	8148
Found in nanopore data	GT_AG or CT_AC	909	123	+	gi|56160529|ref|AC_000008.1|	28397	30447		start sites are:	9683	9684	9685	9686	9687	9688	9689	9690	9691	9692	9693	9694	9695	9696	9697	9698	9699	9700	9701	9702	9703	9704	9705	9706	9707	9708	9710	9711	9712	9713	9715	9716	9717	9718	9719	9720	9722	9723	9724	9725
Found in nanopore data	GT_AG or CT_AC	905	15	-	gi|56160529|ref|AC_000008.1|	9734	25168		start sites are:	7123	7125	7131	7152	7181	8334	9656	9658	9674	9701	9708	9716	9731	9732	9733
Not in nanopore data	CG_GT or AC_CG NOT cannonical	904	111	+	gi|56160529|ref|AC_000008.1|	26223	27909		start sites are:	7152	7159	7182	7791	8311	8325	8389	8390	8410	8411	8452	8613	9642	9650	9655	9656	9657	9658	9659	9662	9663	9664	9665	9666	9667	9669	9672	9673	9675	9677	9680	9681	9682	9683	9684	9687	9689	9690	9692	9696
Not in nanopore data	AG_AG or CT_CT NOT cannonical	904	54	+	gi|56160529|ref|AC_000008.1|	9732	18002		start sites are:	5638	5639	5641	6089	7122	7123	7124	7125	7126	7127	7129	7130	7131	7133	7134	7135	7136	7137	7138	7140	7141	7142	7143	7144	7145	7147	7150	7152	7157	7158	7159	7161	7166	7175	7176	7177	7178	7181	7182	8142
Found in nanopore data	CT_AC or GT_AG	903	120	+	gi|56160529|ref|AC_000008.1|	5560	5706		start sites are:	5306	5307	5367	5410	5412	5413	5414	5415	5416	5417	5418	5419	5421	5424	5425	5426	5427	5428	5429	5430	5431	5432	5433	5434	5435	5436	5437	5438	5439	5441	5442	5443	5444	5445	5446	5447	5448	5451	5452	5453
Not in nanopore data	CT_GA or TC_AG NOT cannonical	901	71	-	gi|56160529|ref|AC_000008.1|	27897	30461		start sites are:	7185	9649	9650	9651	9657	9658	9659	9663	9664	9677	9683	9690	9691	9694	9713	9715	24128	24161	26429	26456	26461	27748	27749	27750	27751	27752	27753	27754	27755	27756	27757	27759	27760	27761	27764	27765	27766	27768	27770	27771
Found in nanopore data	GT_AG or CT_AC	901	32	+	gi|56160529|ref|AC_000008.1|	28491	29400		start sites are:	28342	28343	28344	28345	28346	28347	28349	28350	28352	28353	28354	28356	28357	28358	28365	28368	28375	28380	28391	28403	28418	28420	28422	28423	28424	28435	28438	28439	28441	28459	28489	28490
Found in nanopore data	CT_AC or GT_AG	900	101	+	gi|56160529|ref|AC_000008.1|	33193	33904		start sites are:	30811	33043	33044	33045	33046	33047	33049	33051	33052	33053	33054	33065	33066	33067	33069	33072	33073	33074	33075	33076	33077	33078	33079	33080	33081	33082	33083	33088	33089	33090	33091	33092	33093	33094	33095	33096	33097	33098	33099	33100
Not in nanopore data	CT_AC or GT_AG	899	3	+	gi|56160529|ref|AC_000008.1|	27197	27437		start sites are:	27120	27191	27196
Found in nanopore data	GT_AG or CT_AC	898	105	-	gi|56160529|ref|AC_000008.1|	1889	3218		start sites are:	1738	1739	1740	1741	1742	1743	1744	1745	1747	1750	1752	1753	1754	1756	1757	1758	1760	1761	1762	1764	1766	1767	1768	1769	1771	1772	1773	1775	1777	1778	1779	1780	1781	1782	1786	1787	1789	1790	1791	1795
Not in nanopore data	GA_AG or CT_TC NOT cannonical	898	62	-	gi|56160529|ref|AC_000008.1|	17065	26194		start sites are:	9732	9733	16731	16740	16799	16818	16889	16915	16916	16917	16918	16919	16920	16921	16922	16924	16925	16926	16927	16929	16930	16931	16932	16933	16934	16936	16937	16938	16939	16940	16941	16942	16943	16944	16945	16947	16948	16949	16950	16953
Not in nanopore data	CG_CG or CG_CG NOT cannonical	898	71	-	gi|56160529|ref|AC_000008.1|	8429	8672		start sites are:	8140	8141	8142	8189	8190	8240	8279	8280	8281	8282	8283	8284	8285	8286	8287	8288	8289	8290	8291	8292	8293	8294	8295	8296	8297	8298	8299	8300	8301	8302	8303	8304	8305	8306	8307	8308	8310	8311	8313	8314
Not in nanopore data	CT_AC or GT_AG	896	6	+	gi|56160529|ref|AC_000008.1|	14298	23633		start sites are:	12714	13027	14199	14295	14296	14297
Not in nanopore data	CA_CC or GG_TG NOT cannonical	895	67	-	gi|56160529|ref|AC_000008.1|	26409	26476		start sites are:	9733	13619	26235	26239	26241	26259	26260	26261	26262	26263	26264	26265	26266	26267	26268	26269	26270	26271	26272	26273	26274	26275	26277	26278	26279	26280	26281	26282	26283	26284	26285	26286	26287	26288	26289	26290	26291	26292	26293	26294
Found in nanopore data	GT_AG or CT_AC	894	34	-	gi|56160529|ref|AC_000008.1|	8615	9644		start sites are:	8389	8390	8391	8465	8467	8468	8469	8470	8471	8472	8478	8491	8500	8508	8509	8510	8516	8525	8531	8538	8546	8554	8555	8561	8569	8571	8592	8597	8599	8609	8611	8612	8613	8614
Not in nanopore data	GG_CT or AG_CC NOT cannonical	892	70	+	gi|56160529|ref|AC_000008.1|	8391	8684		start sites are:	7182	8142	8148	8190	8242	8243	8244	8245	8246	8247	8248	8249	8250	8251	8252	8253	8254	8255	8256	8257	8258	8259	8260	8261	8262	8263	8264	8265	8266	8267	8268	8269	8270	8272	8273	8274	8275	8276	8277	8278
Not in nanopore data	GT_AG or CT_AC	892	5	-	gi|56160529|ref|AC_000008.1|	7138	21814		start sites are:	6060	6063	6077	7136	7137
Not in nanopore data	CT_AC or GT_AG	890	57	-	gi|56160529|ref|AC_000008.1|	26459	26725		start sites are:	26309	26310	26311	26312	26313	26314	26315	26316	26317	26318	26319	26320	26321	26322	26323	26324	26325	26326	26327	26328	26329	26330	26331	26332	26334	26335	26337	26338	26339	26341	26342	26343	26344	26345	26346	26347	26349	26350	26351	26352
Not in nanopore data	GG_CT or AG_CC NOT cannonical	890	58	-	gi|56160529|ref|AC_000008.1|	8437	8744		start sites are:	8140	8142	8287	8288	8289	8290	8291	8292	8293	8294	8295	8296	8297	8298	8299	8300	8301	8302	8303	8304	8305	8306	8307	8309	8313	8316	8318	8322	8323	8325	8327	8328	8329	8330	8331	8332	8333	8334	8335	8337
Found in nanopore data	GT_AG or CT_AC	888	51	+	gi|56160529|ref|AC_000008.1|	7183	9010		start sites are:	5641	6059	6060	6061	6062	6063	6064	6065	6066	6067	6068	6069	6070	6071	6077	6078	6081	6089	6414	6450	7110	7111	7113	7115	7116	7117	7119	7122	7123	7127	7129	7133	7134	7137	7144	7150	7152	7156	7157	7159
Found in nanopore data	CT_AC or GT_AG	887	93	+	gi|56160529|ref|AC_000008.1|	24745	24878		start sites are:	14297	23969	23970	23971	23973	23974	23976	23977	23978	23979	23980	23981	23983	23984	23986	23987	23989	23990	23991	23995	23996	23997	23998	24001	24011	24012	24015	24020	24022	24025	24027	24028	24029	24030	24031	24040	24041	24099	24100	24259
Not in nanopore data	CT_AC or GT_AG	884	73	+	gi|56160529|ref|AC_000008.1|	17208	17479		start sites are:	17057	17058	17059	17061	17062	17063	17064	17065	17066	17067	17068	17069	17070	17071	17072	17073	17074	17075	17076	17077	17078	17079	17080	17081	17082	17083	17084	17085	17087	17088	17089	17090	17091	17092	17093	17094	17096	17098	17100	17101
Found in nanopore data	GT_AG or CT_AC	881	60	+	gi|56160529|ref|AC_000008.1|	9734	11022		start sites are:	7123	7124	7125	7126	7127	7128	7129	7130	7131	7134	7135	7136	7137	7138	7139	7140	7141	7142	7144	7145	7147	7150	7152	7154	7155	7157	7159	7160	7161	7165	7166	7167	7173	7174	7176	7181	8332	8338	8348	9584
Not in nanopore data	GT_AG or CT_AC	880	25	+	gi|56160529|ref|AC_000008.1|	28491	29437		start sites are:	28342	28343	28344	28345	28346	28347	28349	28350	28352	28356	28358	28360	28361	28367	28373	28375	28380	28383	28390	28394	28420	28434	28442	28489	28490
Not in nanopore data	CG_CT or AG_CG NOT cannonical	878	101	-	gi|56160529|ref|AC_000008.1|	26223	26388		start sites are:	7154	7155	7157	7159	7176	7181	7182	8311	8313	8330	8366	9615	9647	9649	9650	9651	9652	9653	9654	9655	9656	9657	9662	9663	9664	9665	9666	9668	9669	9670	9671	9672	9674	9680	9681	9684	9689	9690	9691	9692
Not in nanopore data	CG_AA or TT_CG NOT cannonical	877	63	-	gi|56160529|ref|AC_000008.1|	24762	24810		start sites are:	23996	23998	24328	24329	24611	24613	24614	24615	24616	24617	24618	24619	24620	24622	24623	24624	24625	24626	24627	24629	24630	24631	24632	24633	24634	24635	24636	24637	24640	24642	24643	24644	24645	24646	24647	24648	24652	24654	24655	24656
Not in nanopore data	CA_AG or CT_TG NOT cannonical	876	82	-	gi|56160529|ref|AC_000008.1|	26419	26827		start sites are:	16840	24090	24204	24975	26235	26236	26237	26238	26239	26267	26268	26269	26270	26271	26272	26273	26274	26275	26276	26277	26278	26279	26280	26281	26282	26283	26284	26285	26286	26287	26288	26289	26290	26291	26292	26293	26294	26295	26296	26297
Not in nanopore data	TG_CC or GG_CA NOT cannonical	874	118	-	gi|56160529|ref|AC_000008.1|	17730	17835		start sites are:	7178	7179	7180	7181	7182	7218	7618	7792	8389	8390	8394	8409	8410	8411	8613	8771	9121	9277	9278	9638	9640	9642	9643	9644	9645	9647	9648	9649	9650	9651	9653	9655	9656	9657	9658	9659	9662	9663	9664	9666
Not in nanopore data	GT_AG or CT_AC	873	63	+	gi|56160529|ref|AC_000008.1|	4952	4980		start sites are:	4359	4800	4801	4802	4803	4804	4805	4806	4807	4808	4809	4810	4811	4814	4817	4818	4819	4821	4823	4825	4826	4827	4828	4830	4831	4832	4833	4834	4835	4836	4837	4838	4839	4840	4841	4842	4843	4844	4845	4846
Not in nanopore data	CC_AC or GT_GG	869	94	+	gi|56160529|ref|AC_000008.1|	27887	28084		start sites are:	7176	7177	7178	7179	7180	7181	7182	7218	7618	7792	8391	8431	8771	9277	9278	9643	9644	9645	9647	9648	9649	9650	9656	9657	9658	9664	9665	9673	9683	9685	9689	9691	9711	9717	9732	9733	24123	24132	24222	26824
Not in nanopore data	GG_CC or GG_CC NOT cannonical	869	74	+	gi|56160529|ref|AC_000008.1|	8177	8638		start sites are:	7182	8027	8028	8029	8030	8031	8032	8033	8034	8035	8036	8037	8038	8040	8041	8042	8043	8045	8046	8047	8048	8049	8050	8052	8053	8055	8056	8057	8059	8060	8061	8062	8063	8064	8065	8066	8067	8068	8069	8070
Found in nanopore data	GT_AG or CT_AC	868	78	-	gi|56160529|ref|AC_000008.1|	9734	17654		start sites are:	7123	7124	7125	7126	7127	7128	7131	7133	7134	7135	7136	7137	7138	7140	7142	7143	7144	7146	7147	7149	7152	7154	7155	7157	7160	7161	7162	7163	7164	7166	7168	7173	7174	7176	7181	7182	8373	8771	9068	9584
Not in nanopore data	GA_AC or GT_TC NOT cannonical	864	101	+	gi|56160529|ref|AC_000008.1|	26327	26357		start sites are:	7182	8389	8390	8391	8411	8412	8453	8454	9717	9718	9719	9720	9721	9722	9724	9728	9732	9733	22865	24204	24205	24206	24207	24208	24554	24555	26095	26097	26098	26099	26100	26124	26133	26156	26157	26177	26178	26179	26180	26181
Not in nanopore data	GT_AG or CT_AC	862	73	-	gi|56160529|ref|AC_000008.1|	21743	24048		start sites are:	1855	2218	9722	9724	9725	9726	9728	9729	9730	9731	9732	9733	19046	21277	21593	21594	21595	21596	21597	21598	21599	21600	21601	21602	21603	21604	21605	21607	21608	21610	21611	21612	21613	21614	21616	21617	21619	21621	21623	21627
Not in nanopore data	GT_AG or CT_AC	860	8	-	gi|56160529|ref|AC_000008.1|	9734	26260		start sites are:	7123	7133	7142	7148	7157	9731	9732	9733
Found in nanopore data	CT_AC or GT_AG	860	96	+	gi|56160529|ref|AC_000008.1|	24042	30868		start sites are:	23862	23889	23893	23894	23895	23896	23897	23898	23906	23907	23908	23909	23910	23911	23912	23913	23914	23917	23921	23923	23924	23934	23952	23955	23956	23958	23959	23961	23963	23964	23965	23966	23968	23969	23971	23973	23974	23975	23976	23977
Found in nanopore data	GT_AG or CT_AC	860	20	-	gi|56160529|ref|AC_000008.1|	6531	7111		start sites are:	6392	6394	6407	6417	6426	6447	6451	6453	6455	6456	6458	6463	6473	6474	6482	6486	6504	6525	6528	6530
Not in nanopore data	CT_TC or GA_AG NOT cannonical	858	57	-	gi|56160529|ref|AC_000008.1|	27544	27698		start sites are:	27394	27395	27396	27397	27398	27399	27400	27401	27402	27403	27404	27405	27406	27407	27408	27409	27410	27411	27412	27413	27414	27415	27416	27417	27418	27419	27421	27422	27423	27424	27425	27427	27430	27431	27433	27434	27436	27438	27440	27441
Not in nanopore data	CA_GG or CC_TG NOT cannonical	858	30	+	gi|56160529|ref|AC_000008.1|	26503	26743		start sites are:	7616	9686	15810	24121	24206	26353	26354	26355	26356	26359	26361	26363	26364	26369	26371	26378	26379	26380	26381	26398	26399	26422	26436	26453	26454	26456	26461	26474	26496	26502
Not in nanopore data	AC_TG or CA_GT NOT cannonical	857	62	-	gi|56160529|ref|AC_000008.1|	25817	25865		start sites are:	9733	10774	23631	25668	25669	25670	25671	25672	25673	25674	25676	25678	25679	25680	25681	25682	25683	25684	25685	25686	25688	25689	25690	25691	25692	25693	25694	25695	25697	25698	25699	25702	25703	25705	25706	25707	25708	25710	25712	25716
Found in nanopore data	GT_AG or CT_AC	855	21	-	gi|56160529|ref|AC_000008.1|	8413	9644		start sites are:	8263	8264	8276	8278	8280	8281	8283	8284	8287	8291	8327	8328	8330	8332	8339	8373	8390	8409	8410	8411	8412
Not in nanopore data	AT_TT or AA_AT NOT cannonical	854	62	+	gi|56160529|ref|AC_000008.1|	9678	24193		start sites are:	5641	6050	6052	6056	6057	6058	6059	6060	6061	6062	6063	6064	6065	6066	6067	6068	6069	6070	6071	6072	6074	6075	6077	6079	6081	6082	6084	6087	6089	6414	6450	7110	7111	7113	7117	7122	7124	7125	7127	7131
Not in nanopore data	AC_GT or AC_GT NOT cannonical	853	51	+	gi|56160529|ref|AC_000008.1|	11127	11285		start sites are:	7182	9662	9663	9664	9665	9666	9668	9669	9672	9673	9674	9677	9678	9680	9682	9683	9684	9685	9686	9689	9690	9691	9696	9698	9699	9708	9709	9711	9718	9720	9721	9726	9733	10329	10459	10678	10741	10996	10999	11006
Not in nanopore data	GT_AG or CT_AC	852	7	+	gi|56160529|ref|AC_000008.1|	9734	21703		start sites are:	7125	7166	9664	9730	9731	9732	9733
Not in nanopore data	CT_AC or GT_AG	852	2	+	gi|56160529|ref|AC_000008.1|	14298	27549		start sites are:	13027	14297
Not in nanopore data	CT_AC or GT_AG	852	80	+	gi|56160529|ref|AC_000008.1|	28430	32627		start sites are:	17343	17547	17555	17566	17602	24848	28281	28283	28284	28285	28287	28288	28289	28290	28294	28295	28298	28299	28300	28301	28302	28304	28305	28306	28307	28308	28309	28310	28311	28312	28313	28314	28315	28316	28317	28318	28319	28320	28321	28322
Found in nanopore data	GT_AG or CT_AC	851	56	+	gi|56160529|ref|AC_000008.1|	26966	28299		start sites are:	9733	26818	26824	26826	26828	26832	26834	26839	26840	26850	26851	26854	26855	26858	26861	26865	26872	26876	26877	26879	26883	26884	26885	26888	26891	26892	26893	26894	26895	26901	26902	26903	26907	26911	26913	26914	26918	26919	26922	26932
Not in nanopore data	GC_CT or AG_GC NOT cannonical	850	77	-	gi|56160529|ref|AC_000008.1|	26148	31387		start sites are:	9733	17392	17394	17395	17396	17397	17398	17400	17401	17402	17403	17404	17405	17406	17408	17409	17410	17412	17413	17415	17420	17421	17422	17423	17425	17428	17430	17432	17434	17435	17438	17440	17442	17443	17452	17453	17456	17457	17459	17468
Not in nanopore data	CC_CC or GG_GG NOT cannonical	848	184	-	gi|56160529|ref|AC_000008.1|	17695	17839		start sites are:	5637	7144	7145	7146	7147	7155	7157	7163	7164	7165	7166	7167	7168	7174	7176	7177	7178	7179	7180	7181	7182	8369	8387	8392	8771	9277	9278	9620	9643	9644	9646	9647	9649	9656	9657	9659	9663	9665	9666	9667
Not in nanopore data	GC_CT or AG_GC NOT cannonical	844	79	-	gi|56160529|ref|AC_000008.1|	26154	26215		start sites are:	9729	9733	17395	17396	17397	17398	17400	17401	17402	17403	17404	17405	17406	17407	17409	17410	17411	17412	17414	17415	17422	17423	17424	17431	17432	17433	17434	17440	17442	17447	17450	17453	17454	17461	25922	25923	26004	26007	26008	26009
Not in nanopore data	CC_CG or CG_GG NOT cannonical	844	80	+	gi|56160529|ref|AC_000008.1|	21582	21671		start sites are:	21011	21286	21287	21305	21334	21396	21432	21433	21434	21435	21436	21437	21438	21439	21440	21441	21442	21443	21444	21445	21446	21447	21448	21449	21450	21451	21452	21453	21454	21455	21456	21457	21458	21459	21460	21461	21462	21463	21464	21465
Not in nanopore data	CT_AC or GT_AG	843	44	-	gi|56160529|ref|AC_000008.1|	20931	20974		start sites are:	7185	20784	20788	20789	20790	20792	20793	20794	20795	20797	20798	20803	20804	20805	20807	20810	20811	20812	20813	20814	20815	20816	20817	20818	20819	20820	20821	20823	20824	20827	20835	20836	20837	20838	20839	20840	20844	20848	20849	20854
Found in nanopore data	GT_AG or CT_AC	843	8	-	gi|56160529|ref|AC_000008.1|	9734	19281		start sites are:	7125	7154	9690	9693	9730	9731	9732	9733
Not in nanopore data	GC_CT or AG_GC NOT cannonical	840	51	+	gi|56160529|ref|AC_000008.1|	24163	31348		start sites are:	7150	7152	7182	9697	9699	9700	9701	9702	9703	9704	9705	9706	9708	9709	9710	9711	9713	9714	9715	9716	9717	9718	9719	9720	9722	9724	9726	9727	9728	9732	9733	11188	12404	23907	24015	24017	24028	24029	24047	24051
Not in nanopore data	CT_AC or GT_AG	839	48	+	gi|56160529|ref|AC_000008.1|	15438	15505		start sites are:	15288	15289	15290	15291	15292	15293	15297	15298	15299	15303	15305	15306	15307	15310	15311	15312	15313	15314	15315	15316	15317	15318	15320	15322	15323	15324	15325	15328	15330	15332	15333	15334	15336	15337	15338	15339	15340	15343	15346	15348
Not in nanopore data	CT_AC or GT_AG	838	8	-	gi|56160529|ref|AC_000008.1|	20555	21233		start sites are:	20407	20416	20434	20449	20551	20552	20553	20554
Not in nanopore data	CT_AC or GT_AG	838	2	-	gi|56160529|ref|AC_000008.1|	32165	32253		start sites are:	32090	32164
Found in nanopore data	GT_AG or CT_AC	837	15	+	gi|56160529|ref|AC_000008.1|	9734	16580		start sites are:	7123	7124	7125	7131	7145	7152	7157	7159	7165	8355	9662	9730	9731	9732	9733
Not in nanopore data	GC_CA or TG_GC NOT cannonical	837	148	+	gi|56160529|ref|AC_000008.1|	26736	26829		start sites are:	5641	7147	7148	7150	7152	7153	7154	7155	7156	7157	7158	7159	7160	7161	7165	7166	7167	7168	7169	7175	7180	7181	8389	8390	8391	8771	9277	9645	9647	9648	9656	9657	9658	9662	9664	9665	9667	9673	9674	9732
Found in nanopore data	GT_AG or CT_AC	835	58	+	gi|56160529|ref|AC_000008.1|	9734	15684		start sites are:	7123	7124	7125	7126	7127	7129	7135	7136	7138	7139	7140	7141	7142	7147	7148	7149	7150	7151	7152	7153	7154	7155	7157	7159	7161	7165	7167	7168	7174	7175	7176	7177	7178	7181	8362	8364	9095	9592	9615	9625
Not in nanopore data	GT_AG or CT_AC	833	5	-	gi|56160529|ref|AC_000008.1|	9734	27866		start sites are:	7179	9730	9731	9732	9733
Not in nanopore data	TG_CC or GG_CA NOT cannonical	833	79	+	gi|56160529|ref|AC_000008.1|	28492	29382		start sites are:	17686	17687	17688	20985	20986	20987	20988	20989	20991	28358	28359	28360	28364	28365	28367	28368	28369	28372	28373	28374	28380	28381	28383	28384	28388	28390	28391	28392	28394	28396	28397	28400	28402	28403	28405	28414	28415	28416	28417	28418
Not in nanopore data	GA_GG or CC_TC NOT cannonical	832	87	-	gi|56160529|ref|AC_000008.1|	26873	27283		start sites are:	5823	9722	9728	9732	9733	10012	10016	10017	24185	26431	26432	26433	26446	26472	26473	26507	26510	26721	26722	26723	26724	26732	26733	26734	26735	26736	26737	26738	26739	26740	26741	26742	26743	26744	26745	26746	26747	26748	26749	26750
Not in nanopore data	CT_GT or AC_AG NOT cannonical	832	65	+	gi|56160529|ref|AC_000008.1|	19781	19847		start sites are:	19631	19632	19633	19634	19635	19636	19637	19638	19641	19642	19644	19645	19647	19649	19650	19652	19659	19660	19661	19662	19663	19664	19665	19666	19667	19668	19669	19670	19671	19672	19673	19674	19675	19676	19677	19678	19679	19680	19681	19683
Found in nanopore data	GT_AG or CT_AC	831	90	-	gi|56160529|ref|AC_000008.1|	24844	26158		start sites are:	9733	24694	24695	24696	24698	24702	24704	24706	24707	24708	24713	24714	24715	24716	24717	24718	24720	24723	24727	24729	24730	24731	24732	24734	24735	24736	24737	24738	24741	24743	24747	24748	24749	24750	24751	24752	24753	24755	24761	24764
Not in nanopore data	CT_AC or GT_AG	830	5	-	gi|56160529|ref|AC_000008.1|	11130	16631		start sites are:	10980	11019	11042	11128	11129
Found in nanopore data	GT_AG or CT_AC	830	124	-	gi|56160529|ref|AC_000008.1|	9734	17370		start sites are:	5638	7123	7124	7125	7126	7127	7128	7129	7131	7133	7134	7135	7136	7137	7138	7142	7143	7144	7145	7146	7147	7149	7150	7152	7154	7155	7157	7159	7160	7161	7163	7166	7168	7171	7172	7173	7174	7176	7177	7178
Not in nanopore data	CA_AG or CT_TG NOT cannonical	829	96	-	gi|56160529|ref|AC_000008.1|	11086	26167		start sites are:	7161	7162	7163	7164	7165	7166	7167	7168	7169	7170	7174	7176	7177	7178	7179	7181	7182	8082	8373	8374	8375	8376	8379	8771	9272	9278	9622	9627	9628	9629	9630	9637	9640	9642	9643	9644	9646	9647	9649	9650
Not in nanopore data	GC_CA or TG_GC NOT cannonical	828	150	+	gi|56160529|ref|AC_000008.1|	26175	26754		start sites are:	3386	5639	7140	7142	7145	7150	7152	7155	7157	7159	7163	7165	7166	7167	7174	7181	7182	8386	9646	9648	9649	9650	9651	9655	9657	9658	9659	9663	9664	9665	9666	9672	9673	9680	9682	9689	9729	9730	9732	9733
Not in nanopore data	CA_TT or AA_TG NOT cannonical	828	58	-	gi|56160529|ref|AC_000008.1|	12006	25446		start sites are:	9732	10473	11858	11860	11861	11862	11863	11864	11865	11866	11867	11868	11869	11870	11871	11872	11874	11875	11876	11877	11878	11879	11880	11881	11882	11883	11886	11889	11890	11891	11892	11895	11896	11897	11898	11900	11901	11902	11903	11904
Not in nanopore data	CT_AC or GT_AG	827	16	-	gi|56160529|ref|AC_000008.1|	9330	25471		start sites are:	9096	9180	9181	9183	9186	9188	9201	9250	9276	9323	9324	9325	9326	9327	9328	9329
Not in nanopore data	GT_AG or CT_AC	824	8	+	gi|56160529|ref|AC_000008.1|	9734	24709		start sites are:	7123	7125	7137	7157	9663	9675	9732	9733
Not in nanopore data	GA_GA or TC_TC NOT cannonical	824	64	-	gi|56160529|ref|AC_000008.1|	20205	20250		start sites are:	20055	20056	20057	20058	20059	20060	20062	20063	20064	20065	20066	20067	20069	20070	20071	20072	20073	20074	20075	20076	20077	20078	20079	20080	20081	20082	20083	20084	20085	20086	20090	20091	20092	20093	20094	20096	20097	20098	20099	20100
Not in nanopore data	GT_AG or CT_AC	823	14	-	gi|56160529|ref|AC_000008.1|	24844	26170		start sites are:	24694	24695	24696	24698	24708	24717	24718	24723	24743	24751	24798	24841	24842	24843
Found in nanopore data	CT_AC or GT_AG	822	104	-	gi|56160529|ref|AC_000008.1|	24745	24878		start sites are:	14244	14256	14297	23965	23969	23971	23973	23974	23975	23976	23977	23978	23979	23980	23981	23983	23984	23986	23987	23989	23991	23992	23993	23994	23995	23996	23997	23998	24000	24001	24005	24011	24012	24015	24019	24020	24022	24025	24028	24029
Not in nanopore data	CT_TC or GA_AG NOT cannonical	821	62	+	gi|56160529|ref|AC_000008.1|	32236	32267		start sites are:	32086	32087	32088	32089	32090	32091	32092	32093	32094	32095	32096	32097	32098	32099	32100	32101	32102	32103	32104	32105	32106	32107	32108	32109	32110	32111	32112	32114	32115	32117	32118	32119	32120	32122	32124	32126	32127	32128	32129	32131
Not in nanopore data	GC_GT or AC_GC NOT cannonical	821	84	-	gi|56160529|ref|AC_000008.1|	11106	11295		start sites are:	7179	7180	7181	7185	7618	8389	8391	8412	8771	9278	9640	9641	9642	9644	9646	9647	9649	9650	9651	9653	9654	9655	9656	9657	9658	9659	9660	9662	9663	9664	9665	9666	9667	9669	9672	9673	9674	9675	9677	9680
Not in nanopore data	CA_TA or TA_TG NOT cannonical	821	70	-	gi|56160529|ref|AC_000008.1|	26409	26430		start sites are:	9733	13619	16838	16839	24975	26221	26235	26239	26240	26242	26259	26260	26261	26262	26263	26264	26265	26266	26267	26268	26269	26270	26271	26272	26273	26274	26275	26276	26277	26278	26279	26280	26281	26282	26283	26284	26285	26286	26287	26288
Not in nanopore data	CC_CC or GG_GG NOT cannonical	817	104	-	gi|56160529|ref|AC_000008.1|	17734	17839		start sites are:	7181	7182	7218	7618	7792	8358	8391	8412	8430	8431	8614	8771	8772	9122	9278	9279	9350	9642	9643	9644	9646	9647	9649	9650	9651	9653	9656	9657	9658	9659	9662	9663	9664	9665	9666	9667	9669	9672	9673	9674
Not in nanopore data	AG_TC or GA_CT NOT cannonical	816	71	+	gi|56160529|ref|AC_000008.1|	7186	9650		start sites are:	5638	5639	5641	6057	6058	6059	6060	6061	6062	6063	6064	6065	6066	6067	6069	6070	6071	6072	6073	6074	6075	6076	6077	6078	6079	6080	6081	6082	6083	6084	6085	6089	7036	7111	7113	7116	7117	7118	7119	7122
Not in nanopore data	CG_GG or CC_CG NOT cannonical	814	68	+	gi|56160529|ref|AC_000008.1|	26437	27641		start sites are:	14467	15810	24975	26267	26268	26269	26270	26271	26272	26288	26289	26290	26291	26292	26293	26294	26295	26296	26297	26298	26299	26300	26301	26302	26303	26304	26305	26306	26307	26308	26309	26310	26311	26312	26313	26316	26317	26318	26319	26320
Not in nanopore data	CG_CC or GG_CG NOT cannonical	810	86	+	gi|56160529|ref|AC_000008.1|	9728	26985		start sites are:	5638	5639	5641	6089	7117	7118	7119	7120	7121	7122	7123	7124	7125	7126	7127	7129	7130	7131	7132	7133	7134	7135	7136	7137	7138	7139	7140	7141	7142	7143	7144	7145	7146	7147	7150	7152	7153	7155	7156	7158
Not in nanopore data	AG_CC or GG_CT NOT cannonical	810	93	-	gi|56160529|ref|AC_000008.1|	26292	26504		start sites are:	7170	7173	7182	8051	8379	8390	8391	8411	8412	8454	9672	9683	9684	9685	9686	9691	9713	9718	9719	9720	9722	9723	9724	9725	9728	9729	9732	9733	21288	23278	24198	24199	24200	24201	24202	24203	24204	24207	24209	24213
Found in nanopore data	CT_AC or GT_AG	809	90	+	gi|56160529|ref|AC_000008.1|	24745	25228		start sites are:	14244	14297	23968	23969	23970	23971	23972	23973	23974	23975	23976	23977	23978	23979	23981	23982	23984	23986	23987	23988	23989	23990	23992	23993	23995	23996	23997	23998	24001	24004	24005	24012	24020	24025	24026	24027	24028	24030	24031	24039
Found in nanopore data	GT_AG or CT_AC	808	18	+	gi|56160529|ref|AC_000008.1|	11189	16521		start sites are:	9725	9729	9730	9733	10187	10331	10461	11039	11049	11058	11064	11086	11089	11094	11101	11134	11170	11188
Found in nanopore data	GT_AG or CT_AC	806	122	-	gi|56160529|ref|AC_000008.1|	9734	13809		start sites are:	7123	7124	7125	7126	7127	7128	7131	7133	7134	7135	7136	7137	7138	7140	7142	7143	7144	7145	7146	7147	7149	7152	7154	7159	7160	7173	7176	7180	7181	7182	7218	7617	7791	8334	8338	8344	8346	8355	8369	8376
Not in nanopore data	GT_AG or CT_AC	805	11	-	gi|56160529|ref|AC_000008.1|	8143	8332		start sites are:	7993	7994	7996	8012	8013	8015	8026	8120	8140	8141	8142
Found in nanopore data	GT_AG or CT_AC	804	16	-	gi|56160529|ref|AC_000008.1|	9734	19168		start sites are:	6089	7123	7124	7152	7165	7166	8334	9642	9655	9657	9664	9666	9674	9731	9732	9733
Found in nanopore data	GT_AG or CT_AC	804	50	-	gi|56160529|ref|AC_000008.1|	7183	15729		start sites are:	6059	6060	6061	6063	6064	6065	6069	6071	6073	6076	6077	6078	6080	6082	6084	7111	7113	7114	7115	7116	7117	7120	7122	7124	7125	7127	7129	7131	7133	7134	7135	7137	7142	7147	7148	7149	7150	7154	7159	7160
Found in nanopore data	GT_AG or CT_AC	804	7	+	gi|56160529|ref|AC_000008.1|	9734	25727		start sites are:	7124	7125	7137	9729	9731	9732	9733
Not in nanopore data	GA_CT or AG_TC NOT cannonical	804	72	+	gi|56160529|ref|AC_000008.1|	8357	18816		start sites are:	8207	8208	8209	8210	8211	8212	8213	8215	8216	8217	8218	8219	8220	8221	8222	8223	8224	8226	8227	8228	8229	8230	8231	8232	8233	8234	8235	8236	8237	8238	8239	8240	8241	8242	8243	8244	8245	8246	8247	8249
Not in nanopore data	CC_CC or GG_GG NOT cannonical	803	34	+	gi|56160529|ref|AC_000008.1|	18568	26114		start sites are:	18420	18421	18422	18423	18424	18428	18430	18432	18433	18434	18435	18436	18437	18438	18439	18440	18442	18443	18444	18447	18448	18449	18451	18455	18458	18459	18460	18463	18464	18465	18479	18482	18490	18511
Not in nanopore data	CA_AG or CT_TG NOT cannonical	802	74	-	gi|56160529|ref|AC_000008.1|	26419	26752		start sites are:	9661	16839	16840	24975	26235	26236	26237	26238	26239	26267	26269	26270	26271	26272	26273	26274	26275	26276	26277	26278	26279	26280	26281	26282	26283	26284	26285	26286	26287	26288	26289	26290	26291	26292	26293	26294	26295	26296	26297	26298
Not in nanopore data	CT_AC or GT_AG	797	73	-	gi|56160529|ref|AC_000008.1|	25947	26866		start sites are:	24704	24706	24709	24710	24714	24715	24719	24721	24726	25101	25109	25797	25798	25799	25800	25801	25802	25803	25804	25805	25807	25811	25812	25813	25815	25816	25817	25818	25819	25821	25822	25823	25825	25826	25827	25828	25829	25830	25831	25832
Found in nanopore data	CT_AC or GT_AG	795	113	-	gi|56160529|ref|AC_000008.1|	33193	33904		start sites are:	24699	33043	33045	33046	33047	33049	33050	33051	33054	33056	33058	33059	33060	33061	33063	33064	33065	33069	33070	33072	33073	33074	33076	33077	33078	33079	33081	33082	33083	33085	33087	33088	33090	33091	33092	33093	33094	33095	33096	33097
Found in nanopore data	GT_AG or CT_AC	794	70	-	gi|56160529|ref|AC_000008.1|	26909	26966		start sites are:	25564	25568	25572	25575	25583	25601	26510	26759	26760	26761	26762	26763	26764	26765	26766	26767	26768	26769	26771	26773	26774	26775	26777	26778	26779	26780	26781	26783	26784	26785	26786	26787	26789	26791	26793	26794	26795	26796	26797	26798
Not in nanopore data	CG_GC or GC_CG NOT cannonical	793	56	-	gi|56160529|ref|AC_000008.1|	8286	18820		start sites are:	8136	8137	8138	8139	8140	8141	8142	8143	8144	8145	8146	8147	8148	8149	8150	8151	8153	8155	8156	8157	8158	8159	8160	8161	8162	8163	8165	8166	8167	8168	8169	8170	8171	8175	8176	8177	8179	8180	8181	8182
Not in nanopore data	GT_AG or CT_AC	792	116	+	gi|56160529|ref|AC_000008.1|	27920	32201		start sites are:	9644	9671	9672	9673	9674	9675	9676	9677	9678	9680	9681	9682	9683	9684	9685	9687	9689	9690	9691	9693	9696	9697	9698	9699	9700	9701	9704	9705	9710	9711	9712	9713	9714	9717	9718	9719	9720	9722	9724	9726
Not in nanopore data	GT_AG or CT_AC	791	82	-	gi|56160529|ref|AC_000008.1|	31141	31958		start sites are:	9682	9683	9684	9685	9686	9687	9689	9690	9691	9692	9694	9696	9697	9698	9699	9701	9702	9704	9707	9708	9709	9710	9711	9712	9713	9714	9715	9716	9717	9718	9722	9724	9726	9727	9728	9729	24841	27890	27896	27906
Not in nanopore data	TG_CA or TG_CA NOT cannonical	790	65	-	gi|56160529|ref|AC_000008.1|	19626	20220		start sites are:	19476	19477	19478	19479	19480	19481	19484	19485	19486	19487	19489	19490	19491	19493	19494	19495	19496	19497	19498	19499	19500	19501	19502	19503	19504	19505	19506	19508	19514	19515	19516	19517	19519	19520	19521	19523	19524	19525	19526	19527
Found in nanopore data	GT_AG or CT_AC	790	63	+	gi|56160529|ref|AC_000008.1|	7183	18806		start sites are:	5638	5639	5641	6059	6060	6061	6062	6063	6064	6065	6066	6067	6069	6070	6071	6072	6073	6075	6077	6079	6082	6083	6084	6089	6414	6450	6530	7110	7111	7113	7115	7117	7118	7122	7123	7124	7125	7126	7129	7131
Not in nanopore data	GC_TG or CA_GC NOT cannonical	789	55	-	gi|56160529|ref|AC_000008.1|	21727	21901		start sites are:	9707	9708	9709	9710	9715	9718	9732	21577	21578	21579	21580	21581	21582	21583	21584	21585	21586	21587	21588	21589	21593	21594	21595	21598	21599	21600	21601	21602	21606	21607	21608	21613	21614	21618	21619	21622	21623	21632	21633	21634
Not in nanopore data	GA_AT or AT_TC NOT cannonical	788	51	-	gi|56160529|ref|AC_000008.1|	21550	21808		start sites are:	21315	21400	21401	21402	21403	21404	21405	21406	21407	21409	21410	21412	21413	21414	21415	21416	21420	21421	21422	21423	21424	21425	21427	21429	21430	21431	21432	21433	21434	21436	21443	21444	21445	21446	21447	21448	21449	21455	21456	21458
Not in nanopore data	GT_AG or CT_AC	787	11	-	gi|56160529|ref|AC_000008.1|	9734	24209		start sites are:	7123	7135	7145	7156	7161	7166	7176	9730	9731	9732	9733
Found in nanopore data	CT_AC or GT_AG	786	35	-	gi|56160529|ref|AC_000008.1|	25947	27549		start sites are:	24704	24705	24733	24742	25797	25798	25799	25800	25801	25802	25805	25806	25807	25808	25809	25812	25818	25820	25827	25828	25829	25834	25839	25856	25857	25858	25860	25866	25867	25872	25882	25890	25903	25927	25946
Not in nanopore data	GT_AG or CT_AC	786	54	-	gi|56160529|ref|AC_000008.1|	10440	24048		start sites are:	10289	10290	10291	10292	10293	10294	10296	10297	10299	10300	10301	10303	10304	10305	10306	10307	10308	10311	10312	10313	10314	10317	10318	10320	10321	10324	10327	10328	10329	10331	10333	10335	10336	10338	10341	10342	10344	10346	10347	10349
Not in nanopore data	GG_AT or AT_CC NOT cannonical	785	73	-	gi|56160529|ref|AC_000008.1|	9733	31044		start sites are:	7122	7123	7125	7126	7127	7128	7129	7131	7132	7133	7134	7135	7136	7137	7138	7140	7142	7143	7144	7145	7147	7149	7150	7152	7154	7155	7157	7159	7160	7161	7163	7165	7166	7167	7168	7169	7170	7174	7175	7176
Not in nanopore data	CA_AA or TT_TG NOT cannonical	785	61	+	gi|56160529|ref|AC_000008.1|	26419	26749		start sites are:	16838	16839	16840	24975	26236	26267	26268	26269	26270	26271	26272	26273	26274	26275	26277	26278	26279	26281	26282	26283	26284	26286	26287	26288	26289	26290	26291	26292	26293	26294	26295	26296	26297	26298	26300	26301	26302	26303	26304	26305
Not in nanopore data	CG_GA or TC_CG NOT cannonical	784	48	-	gi|56160529|ref|AC_000008.1|	16885	16939		start sites are:	9733	16736	16737	16738	16739	16740	16741	16742	16743	16744	16745	16746	16747	16748	16751	16752	16753	16754	16756	16757	16758	16759	16760	16761	16763	16765	16767	16768	16769	16772	16773	16774	16779	16780	16782	16783	16784	16786	16787	16788
Not in nanopore data	GG_CT or AG_CC NOT cannonical	784	58	+	gi|56160529|ref|AC_000008.1|	11282	19213		start sites are:	9710	11058	11098	11104	11132	11133	11134	11135	11137	11138	11140	11141	11142	11143	11144	11145	11146	11147	11148	11149	11150	11151	11152	11153	11154	11155	11156	11157	11158	11159	11162	11163	11164	11165	11166	11170	11175	11183	11184	11185
Not in nanopore data	CT_AC or GT_AG	781	13	+	gi|56160529|ref|AC_000008.1|	8191	8284		start sites are:	8040	8041	8042	8047	8061	8074	8084	8089	8096	8097	8107	8188	8190
Not in nanopore data	GC_GA or TC_GC NOT cannonical	780	73	-	gi|56160529|ref|AC_000008.1|	27646	27704		start sites are:	9732	9733	11067	11068	11070	11080	11083	14255	14297	14650	18925	20871	24041	24697	24703	24704	24708	24714	27154	27155	27156	27497	27498	27499	27500	27501	27502	27503	27504	27505	27506	27507	27508	27509	27510	27511	27513	27514	27515	27516
Found in nanopore data	GT_AG or CT_AC	777	65	-	gi|56160529|ref|AC_000008.1|	1889	3598		start sites are:	1739	1740	1742	1743	1744	1747	1750	1751	1754	1756	1757	1758	1760	1761	1764	1766	1767	1768	1770	1771	1772	1777	1780	1781	1782	1783	1784	1785	1787	1789	1790	1796	1799	1800	1801	1803	1806	1807	1813	1815
Not in nanopore data	GT_AG or CT_AC	777	11	+	gi|56160529|ref|AC_000008.1|	26415	26830		start sites are:	26265	26268	26287	26290	26302	26306	26334	26379	26412	26413	26414
Found in nanopore data	GT_AG or CT_AC	773	37	+	gi|56160529|ref|AC_000008.1|	8392	9010		start sites are:	8243	8245	8249	8254	8269	8270	8281	8283	8286	8293	8297	8298	8299	8303	8305	8311	8316	8327	8337	8338	8340	8348	8352	8353	8354	8355	8358	8364	8370	8371	8372	8375	8377	8386	8389	8390	8391
Not in nanopore data	CC_AC or GT_GG	771	56	+	gi|56160529|ref|AC_000008.1|	31439	31577		start sites are:	31191	31289	31290	31291	31292	31293	31294	31295	31296	31297	31300	31301	31302	31303	31304	31305	31306	31307	31308	31309	31310	31311	31312	31314	31318	31319	31320	31322	31323	31325	31328	31329	31330	31331	31332	31333	31335	31336	31337	31338
Not in nanopore data	GG_GC or GC_CC NOT cannonical	770	61	-	gi|56160529|ref|AC_000008.1|	8482	8550		start sites are:	8253	8256	8257	8258	8259	8260	8264	8269	8270	8272	8273	8281	8293	8298	8322	8327	8332	8334	8335	8336	8337	8338	8339	8340	8341	8342	8343	8344	8346	8347	8348	8349	8351	8352	8353	8354	8355	8356	8357	8358
Not in nanopore data	AG_TT or AA_CT NOT cannonical	768	58	-	gi|56160529|ref|AC_000008.1|	21237	26536		start sites are:	7134	20976	20977	20979	20980	21089	21090	21091	21092	21093	21094	21095	21096	21097	21098	21099	21100	21101	21102	21103	21104	21105	21106	21107	21112	21113	21114	21115	21116	21117	21119	21120	21121	21122	21123	21124	21125	21126	21127	21129
Found in nanopore data	GT_AG or CT_AC	767	67	-	gi|56160529|ref|AC_000008.1|	27940	28135		start sites are:	9690	9691	9692	9695	9701	9702	9703	9705	9707	9708	9710	9715	9725	9726	9728	9729	9731	9732	18799	18813	18852	24171	24206	26468	27053	27789	27790	27791	27792	27794	27796	27797	27798	27800	27801	27802	27804	27806	27807	27813
Found in nanopore data	GT_AG or CT_AC	766	8	+	gi|56160529|ref|AC_000008.1|	9734	17300		start sites are:	7123	7124	7125	7129	7159	9691	9732	9733
Not in nanopore data	GT_AG or CT_AC	765	3	-	gi|56160529|ref|AC_000008.1|	6090	7952		start sites are:	5941	6088	6089
Found in nanopore data	GT_AG or CT_AC	764	51	-	gi|56160529|ref|AC_000008.1|	9123	9235		start sites are:	8973	8974	8975	8978	8981	8982	8983	8988	8995	8996	8998	8999	9000	9002	9005	9006	9011	9012	9013	9014	9016	9018	9020	9022	9023	9024	9027	9029	9032	9039	9041	9042	9043	9051	9054	9063	9064	9066	9067	9083
Not in nanopore data	TT_GT or AC_AA NOT cannonical	763	59	-	gi|56160529|ref|AC_000008.1|	28003	28045		start sites are:	9731	9732	9733	27853	27856	27857	27858	27859	27860	27861	27862	27863	27864	27865	27866	27867	27868	27869	27870	27872	27873	27874	27875	27876	27877	27878	27879	27880	27882	27883	27887	27888	27889	27890	27891	27893	27894	27896	27897	27899
Found in nanopore data	GT_AG or CT_AC	762	24	+	gi|56160529|ref|AC_000008.1|	21290	21501		start sites are:	9685	9702	9704	9710	9711	9724	9725	9729	9733	21141	21144	21151	21155	21181	21212	21243	21251	21267	21284	21285	21286	21287	21288	21289
Not in nanopore data	GG_AC or GT_CC NOT cannonical	760	60	-	gi|56160529|ref|AC_000008.1|	17584	18988		start sites are:	17434	17437	17438	17439	17440	17441	17442	17443	17444	17445	17446	17447	17448	17449	17450	17451	17452	17453	17454	17456	17457	17458	17459	17460	17461	17462	17466	17468	17469	17471	17472	17475	17476	17477	17478	17479	17485	17486	17487	17488
Not in nanopore data	GG_GC or GC_CC NOT cannonical	760	58	-	gi|56160529|ref|AC_000008.1|	8436	8673		start sites are:	8140	8141	8142	8286	8287	8288	8289	8290	8291	8292	8293	8294	8295	8296	8297	8298	8299	8300	8301	8302	8303	8304	8305	8306	8308	8310	8313	8318	8320	8325	8327	8329	8330	8331	8332	8333	8334	8337	8338	8339
Not in nanopore data	GT_AG or CT_AC	759	63	+	gi|56160529|ref|AC_000008.1|	9734	10095		start sites are:	5639	7123	7124	7125	7126	7129	7131	7134	7136	7137	7138	7140	7142	7143	7144	7145	7150	7152	7155	7157	7158	7159	7160	7161	7165	7166	7167	7168	7170	7172	7173	7174	7176	7177	7179	7181	8355	9584	9593	9608
Not in nanopore data	GT_AG or CT_AC	758	13	-	gi|56160529|ref|AC_000008.1|	9734	16788		start sites are:	7124	7125	7133	7142	7152	7159	7165	7167	7174	9640	9677	9732	9733
Not in nanopore data	TT_CC or GG_AA NOT cannonical	757	78	+	gi|56160529|ref|AC_000008.1|	26466	26633		start sites are:	7167	7181	8771	15810	24122	24132	24204	24206	26316	26317	26318	26319	26320	26321	26322	26323	26324	26325	26326	26327	26328	26329	26330	26331	26332	26333	26334	26336	26338	26339	26340	26341	26342	26343	26344	26345	26346	26347	26348	26349
Found in nanopore data	GT_AG or CT_AC	756	84	-	gi|56160529|ref|AC_000008.1|	7183	8473		start sites are:	5640	6056	6057	6059	6060	6061	6062	6063	6064	6065	6066	6067	6069	6071	6072	6073	6074	6075	6077	6078	6079	6080	6081	6082	6083	6084	6086	6087	6089	6414	7110	7111	7113	7114	7115	7116	7117	7119	7120	7121
Not in nanopore data	CT_CC or GG_AG NOT cannonical	755	64	-	gi|56160529|ref|AC_000008.1|	26496	27405		start sites are:	7176	9732	9733	15810	24115	24117	24125	24205	24206	24207	24208	26346	26347	26348	26349	26350	26351	26352	26353	26354	26355	26356	26357	26358	26359	26360	26361	26362	26363	26364	26365	26367	26369	26370	26371	26372	26373	26375	26377	26378
Not in nanopore data	TC_CG or CG_GA NOT cannonical	753	49	+	gi|56160529|ref|AC_000008.1|	27545	27696		start sites are:	27395	27396	27397	27398	27399	27400	27402	27403	27404	27405	27406	27407	27408	27412	27413	27414	27415	27416	27421	27423	27424	27425	27430	27433	27434	27436	27438	27439	27441	27444	27445	27447	27448	27449	27452	27453	27455	27457	27458	27459
Not in nanopore data	GT_GC or GC_AC NOT cannonical	752	77	-	gi|56160529|ref|AC_000008.1|	27900	27996		start sites are:	9650	9651	9652	9653	9654	9656	9660	9663	9664	9666	9680	9690	9694	9697	9710	9714	9717	9730	9731	24195	27546	27619	27750	27751	27752	27753	27754	27755	27756	27758	27759	27760	27761	27763	27764	27766	27772	27773	27776	27778
Found in nanopore data	GT_AG or CT_AC	751	96	-	gi|56160529|ref|AC_000008.1|	21290	21606		start sites are:	9650	9653	9655	9656	9662	9667	9672	9687	9689	9693	9696	9699	9702	9705	9709	9710	9711	9715	9716	9717	9718	9719	9720	9722	9725	9726	9728	9729	9730	9731	9732	9733	19354	19367	21142	21145	21149	21192	21193	21199
Not in nanopore data	CG_GT or AC_CG NOT cannonical	751	64	-	gi|56160529|ref|AC_000008.1|	20274	20501		start sites are:	20124	20125	20126	20127	20128	20129	20130	20132	20133	20134	20135	20136	20137	20138	20139	20140	20141	20142	20144	20145	20146	20147	20148	20150	20151	20152	20153	20154	20155	20156	20157	20158	20159	20160	20161	20162	20164	20165	20167	20168
Not in nanopore data	TG_TG or CA_CA NOT cannonical	750	58	-	gi|56160529|ref|AC_000008.1|	25058	28099		start sites are:	24041	24909	24912	24913	24914	24915	24916	24918	24920	24921	24922	24923	24924	24925	24926	24927	24928	24929	24930	24931	24932	24933	24934	24935	24936	24939	24941	24942	24943	24944	24945	24946	24947	24948	24949	24950	24951	24953	24954	24957
Not in nanopore data	GC_CA or TG_GC NOT cannonical	747	53	-	gi|56160529|ref|AC_000008.1|	27426	27575		start sites are:	18175	27276	27277	27278	27279	27280	27281	27282	27283	27284	27285	27286	27287	27288	27289	27290	27291	27292	27293	27294	27297	27298	27299	27300	27303	27305	27306	27307	27308	27309	27315	27317	27319	27321	27322	27323	27324	27325	27326	27328
Not in nanopore data	CT_GT or AC_AG NOT cannonical	746	70	-	gi|56160529|ref|AC_000008.1|	27482	27513		start sites are:	18174	18175	18176	27332	27333	27335	27338	27339	27340	27341	27342	27343	27344	27345	27347	27348	27350	27351	27352	27353	27354	27355	27356	27357	27358	27359	27360	27361	27362	27363	27364	27365	27366	27367	27368	27369	27370	27371	27372	27373
Found in nanopore data	GT_AG or CT_AC	746	88	+	gi|56160529|ref|AC_000008.1|	21290	24048		start sites are:	9663	9680	9689	9690	9696	9699	9701	9702	9711	9732	19300	21139	21140	21141	21142	21143	21144	21145	21146	21147	21148	21149	21150	21151	21152	21153	21156	21157	21158	21165	21166	21167	21168	21169	21171	21172	21174	21175	21176	21179
Not in nanopore data	CT_AC or GT_AG	744	14	+	gi|56160529|ref|AC_000008.1|	14298	25839		start sites are:	12714	14148	14200	14207	14210	14235	14236	14237	14244	14245	14256	14260	14280	14297
Not in nanopore data	CC_TC or GA_GG NOT cannonical	743	83	-	gi|56160529|ref|AC_000008.1|	17751	27787		start sites are:	9661	9662	9663	9665	9666	9668	9669	9672	9673	9675	9677	9678	9680	9683	9684	9685	9688	9689	9690	9691	9692	9697	9698	9699	9706	9708	9711	9713	9716	9717	9718	9724	9728	9732	9733	17601	17602	17603	17604	17605
Not in nanopore data	GT_AG or CT_AC	742	31	-	gi|56160529|ref|AC_000008.1|	7183	7961		start sites are:	6061	6063	6071	6074	6075	6077	6079	6084	6088	6089	6414	7110	7111	7114	7115	7116	7117	7125	7138	7142	7144	7150	7152	7154	7159	7160	7173	7177	7179	7181	7182
Not in nanopore data	GC_GG or CC_GC NOT cannonical	740	57	-	gi|56160529|ref|AC_000008.1|	17580	27533		start sites are:	17430	17432	17433	17434	17435	17437	17438	17439	17440	17441	17442	17443	17444	17445	17446	17447	17448	17449	17450	17451	17452	17453	17454	17456	17457	17458	17459	17460	17461	17463	17466	17468	17469	17471	17472	17476	17477	17478	17479	17486
Not in nanopore data	AG_AA or TT_CT NOT cannonical	738	70	+	gi|56160529|ref|AC_000008.1|	21723	21759		start sites are:	9701	9702	9708	9711	9717	9718	9725	9728	9732	9733	19367	20843	21267	21288	21289	21573	21574	21575	21576	21577	21578	21579	21580	21582	21583	21584	21587	21588	21593	21594	21595	21598	21599	21600	21601	21602	21604	21605	21607	21608
Not in nanopore data	CC_GC or GC_GG NOT cannonical	738	63	+	gi|56160529|ref|AC_000008.1|	31486	31531		start sites are:	15797	15798	15799	15800	15802	31336	31337	31338	31339	31340	31341	31342	31343	31344	31345	31346	31347	31348	31349	31350	31351	31353	31354	31355	31356	31358	31359	31360	31361	31362	31363	31364	31365	31366	31367	31368	31369	31372	31373	31374
Found in nanopore data	GT_AG or CT_AC	733	107	-	gi|56160529|ref|AC_000008.1|	8097	9644		start sites are:	6089	7116	7178	7179	7180	7181	7182	7320	7618	7791	7792	7947	7950	7951	7952	7953	7954	7956	7957	7958	7960	7961	7962	7963	7964	7965	7966	7967	7968	7972	7973	7974	7975	7976	7977	7978	7979	7980	7981	7982
Not in nanopore data	AT_AC or GT_AT	733	57	-	gi|56160529|ref|AC_000008.1|	11735	11953		start sites are:	11587	11588	11589	11590	11592	11593	11594	11595	11596	11597	11598	11599	11600	11601	11602	11604	11605	11607	11608	11609	11610	11612	11613	11614	11615	11616	11618	11620	11624	11625	11627	11629	11630	11631	11632	11633	11634	11635	11636	11637
Not in nanopore data	CT_AC or GT_AG	733	4	-	gi|56160529|ref|AC_000008.1|	10786	31590		start sites are:	10755	10783	10784	10785
Not in nanopore data	GA_TT or AA_TC NOT cannonical	731	54	-	gi|56160529|ref|AC_000008.1|	20429	20651		start sites are:	16955	20280	20281	20282	20283	20284	20285	20287	20288	20290	20291	20292	20293	20294	20295	20296	20297	20298	20299	20300	20301	20302	20303	20304	20307	20309	20310	20311	20314	20315	20316	20317	20318	20320	20321	20323	20325	20330	20332	20334
Not in nanopore data	CG_CC or GG_CG NOT cannonical	731	97	+	gi|56160529|ref|AC_000008.1|	27135	27788		start sites are:	7165	7166	7174	7176	7178	7181	7182	8391	8614	8771	9647	9656	9667	9689	9690	9732	9733	24208	26402	26404	26406	26409	26411	26419	26420	26421	26422	26423	26427	26441	26604	26606	26609	26614	26618	26619	26620	26622	26623	26626
Not in nanopore data	AG_GG or CC_CT NOT cannonical	731	70	-	gi|56160529|ref|AC_000008.1|	20173	20249		start sites are:	19973	19983	19984	19985	20024	20025	20026	20027	20028	20029	20030	20033	20034	20035	20036	20037	20038	20042	20043	20044	20045	20049	20051	20052	20053	20054	20055	20058	20059	20060	20062	20063	20064	20065	20066	20069	20070	20071	20072	20073
Not in nanopore data	CT_AC or GT_AG	731	1	-	gi|56160529|ref|AC_000008.1|	27599	27683		start sites are:	27598
Found in nanopore data	CT_AC or GT_AG	730	140	+	gi|56160529|ref|AC_000008.1|	24745	27549		start sites are:	14241	14244	14256	14268	14297	23968	23969	23971	23973	23975	23976	23977	23978	23979	23980	23982	23983	23984	23986	23987	23988	23989	23990	23991	23993	23995	23996	23997	23998	24000	24005	24007	24009	24010	24011	24012	24014	24018	24020	24021
Not in nanopore data	CC_GC or GC_GG NOT cannonical	728	50	+	gi|56160529|ref|AC_000008.1|	11226	11270		start sites are:	9708	9713	9729	9730	9731	9732	9733	11074	11076	11077	11078	11079	11080	11081	11082	11083	11084	11085	11086	11087	11088	11089	11090	11091	11092	11093	11094	11095	11096	11097	11098	11099	11100	11103	11105	11110	11115	11126	11128	11129
Found in nanopore data	GT_AG or CT_AC	726	41	+	gi|56160529|ref|AC_000008.1|	7183	15665		start sites are:	6058	6059	6060	6061	6062	6063	6065	6067	6069	6071	6074	6075	6077	6079	6082	6083	6084	6089	7111	7113	7117	7118	7122	7123	7124	7125	7127	7137	7140	7145	7150	7152	7159	7161	7165	7167	7174	7176	7178	7181
Not in nanopore data	GG_GT or AC_CC NOT cannonical	726	50	-	gi|56160529|ref|AC_000008.1|	20915	21004		start sites are:	20766	20769	20770	20771	20772	20773	20774	20775	20776	20777	20778	20780	20782	20784	20785	20787	20789	20790	20791	20792	20793	20794	20795	20796	20797	20798	20800	20803	20804	20805	20807	20810	20811	20812	20815	20816	20817	20818	20820	20821
Not in nanopore data	CT_AC or GT_AG	726	56	+	gi|56160529|ref|AC_000008.1|	26459	26725		start sites are:	15810	26308	26309	26310	26311	26313	26315	26316	26317	26318	26319	26320	26321	26323	26324	26325	26326	26327	26328	26329	26330	26331	26332	26334	26335	26337	26338	26339	26341	26342	26343	26344	26345	26346	26347	26349	26350	26351	26352	26353
Not in nanopore data	GA_GG or CC_TC NOT cannonical	725	79	+	gi|56160529|ref|AC_000008.1|	26873	27283		start sites are:	9732	9733	10016	10017	16847	25940	26196	26420	26432	26433	26446	26510	26722	26733	26734	26735	26736	26737	26738	26739	26740	26741	26742	26743	26744	26745	26746	26747	26748	26749	26750	26751	26752	26753	26754	26755	26756	26757	26758	26759
Not in nanopore data	CG_GC or GC_CG NOT cannonical	724	56	-	gi|56160529|ref|AC_000008.1|	24108	26226		start sites are:	6077	7181	7182	7185	9644	9646	9649	9650	9651	9652	9654	9655	9656	9657	9658	9659	9660	9661	9662	9663	9664	9665	9666	9667	9668	9669	9670	9671	9672	9673	9674	9675	9678	9680	9681	9682	9683	9687	9689	9690
Not in nanopore data	AA_CA or TG_TT NOT cannonical	724	45	+	gi|56160529|ref|AC_000008.1|	24808	25017		start sites are:	14297	24041	24326	24327	24328	24329	24330	24446	24659	24660	24661	24662	24663	24664	24665	24666	24667	24668	24669	24670	24672	24675	24676	24677	24678	24684	24685	24686	24687	24688	24690	24695	24696	24702	24710	24712	24716	24717	24718	24720
Not in nanopore data	CC_TG or CA_GG NOT cannonical	722	67	-	gi|56160529|ref|AC_000008.1|	20810	21111		start sites are:	20578	20580	20660	20661	20662	20663	20664	20665	20666	20667	20668	20669	20672	20673	20674	20675	20676	20677	20678	20679	20682	20683	20684	20685	20688	20689	20690	20691	20692	20693	20694	20695	20696	20697	20698	20699	20702	20703	20706	20707
Not in nanopore data	CA_GC or GC_TG NOT cannonical	722	48	-	gi|56160529|ref|AC_000008.1|	20677	21007		start sites are:	20142	20527	20528	20530	20531	20532	20533	20534	20536	20537	20539	20541	20542	20543	20544	20546	20547	20548	20549	20550	20551	20553	20554	20555	20557	20558	20559	20563	20564	20565	20566	20567	20568	20570	20571	20572	20574	20575	20576	20578
Not in nanopore data	AA_AG or CT_TT NOT cannonical	721	97	-	gi|56160529|ref|AC_000008.1|	28362	32290		start sites are:	7182	9649	9650	9651	9652	9653	9654	9655	9656	9657	9658	9659	9660	9661	9662	9663	9664	9665	9666	9668	9669	9671	9672	9673	9675	9677	9678	9680	9682	9683	9684	9689	9690	9691	9696	9698	9699	9701	9702	9706
Not in nanopore data	AA_GC or GC_TT NOT cannonical	721	71	-	gi|56160529|ref|AC_000008.1|	28388	31414		start sites are:	9674	9675	9677	9678	9680	9682	9687	9689	9690	9691	9692	9697	9698	9699	9700	9701	9706	9708	9710	9713	9715	9717	9718	9724	9726	9727	9728	9729	27880	27881	27882	27883	27884	27888	27889	27890	27891	27895	27896	27897
Not in nanopore data	GA_AT or AT_TC NOT cannonical	719	58	-	gi|56160529|ref|AC_000008.1|	13902	24891		start sites are:	13722	13751	13752	13753	13754	13755	13756	13757	13758	13759	13760	13761	13762	13763	13764	13765	13767	13768	13769	13770	13771	13772	13773	13774	13777	13778	13779	13781	13784	13785	13786	13787	13788	13789	13790	13791	13792	13793	13795	13796
Not in nanopore data	GC_CT or AG_GC NOT cannonical	718	101	-	gi|56160529|ref|AC_000008.1|	26736	26846		start sites are:	7147	7149	7152	7154	7159	7165	7167	7169	7170	7175	7180	7181	8356	8357	9645	9647	9648	9649	9650	9658	9662	9664	9665	9667	9675	9733	24206	24431	26384	26385	26388	26389	26390	26392	26393	26394	26396	26397	26398	26399
Found in nanopore data	GT_AG or CT_AC	717	17	+	gi|56160529|ref|AC_000008.1|	8392	9208		start sites are:	8242	8251	8254	8273	8276	8293	8303	8304	8306	8341	8353	8369	8371	8376	8389	8390	8391
Found in nanopore data	GT_AG or CT_AC	717	80	+	gi|56160529|ref|AC_000008.1|	24187	26194		start sites are:	7182	9720	9724	9725	9726	9727	9728	9729	9730	9731	9732	9733	11188	12404	21289	22865	23279	24047	24048	24049	24050	24051	24052	24053	24054	24055	24056	24058	24059	24060	24061	24062	24063	24064	24065	24066	24068	24069	24070	24071
Not in nanopore data	GC_GG or CC_GC NOT cannonical	715	78	+	gi|56160529|ref|AC_000008.1|	21730	21786		start sites are:	9711	9716	9717	9718	9726	9727	9728	9730	9732	9733	19367	21269	21289	21494	21580	21582	21583	21584	21585	21586	21587	21588	21589	21591	21593	21594	21595	21598	21599	21600	21601	21602	21605	21606	21607	21608	21610	21611	21612	21613
Not in nanopore data	CC_GG or CC_GG NOT cannonical	715	62	-	gi|56160529|ref|AC_000008.1|	26493	26758		start sites are:	7172	8389	9677	9732	9733	15810	24115	24124	24161	24204	24205	24206	26343	26344	26345	26346	26347	26348	26349	26350	26352	26353	26354	26355	26356	26357	26358	26359	26360	26361	26363	26364	26365	26367	26369	26370	26371	26373	26374	26375
Not in nanopore data	GC_CA or TG_GC NOT cannonical	715	16	+	gi|56160529|ref|AC_000008.1|	10018	26733		start sites are:	9871	9873	9874	9889	9893	9897	9903	9904	9912	9930	9955	10011	10012	10015	10016	10017
Not in nanopore data	TC_AG or CT_GA NOT cannonical	715	103	+	gi|56160529|ref|AC_000008.1|	31144	31167		start sites are:	9686	9687	9688	9689	9690	9691	9692	9693	9694	9696	9697	9698	9699	9701	9702	9703	9704	9705	9706	9708	9709	9710	9711	9712	9713	9714	9715	9716	9717	9718	9719	9720	9722	9724	9725	9726	9727	9728	9729	9730
Found in nanopore data	GT_AG or CT_AC	715	79	+	gi|56160529|ref|AC_000008.1|	8773	8875		start sites are:	6085	7182	8254	8276	8307	8327	8389	8390	8391	8623	8624	8625	8626	8627	8628	8629	8630	8634	8636	8637	8638	8639	8640	8642	8644	8645	8646	8647	8648	8649	8651	8652	8653	8654	8655	8657	8658	8659	8660	8661
Not in nanopore data	TG_TT or AA_CA NOT cannonical	712	77	+	gi|56160529|ref|AC_000008.1|	21726	21906		start sites are:	9708	9710	9711	9713	9715	9717	9718	9720	9722	9724	9732	9733	19367	21288	21289	21576	21577	21578	21579	21580	21582	21583	21584	21585	21586	21587	21588	21589	21591	21593	21594	21595	21598	21599	21600	21601	21602	21604	21605	21606
Not in nanopore data	CA_TG or CA_TG NOT cannonical	706	50	-	gi|56160529|ref|AC_000008.1|	13611	25126		start sites are:	13461	13462	13464	13465	13466	13467	13468	13469	13470	13471	13472	13473	13474	13475	13478	13480	13481	13482	13483	13484	13485	13486	13487	13488	13489	13490	13491	13492	13493	13497	13498	13500	13501	13502	13503	13504	13505	13508	13510	13511
Not in nanopore data	CT_CG or CG_AG NOT cannonical	705	51	-	gi|56160529|ref|AC_000008.1|	9375	24237		start sites are:	9225	9226	9227	9228	9229	9230	9231	9235	9236	9237	9238	9239	9240	9242	9243	9244	9245	9247	9249	9250	9251	9252	9255	9256	9258	9260	9262	9265	9266	9267	9268	9269	9270	9272	9273	9276	9278	9279	9280	9283
Not in nanopore data	CG_CG or CG_CG NOT cannonical	703	69	+	gi|56160529|ref|AC_000008.1|	8289	8316		start sites are:	7182	8139	8140	8142	8143	8144	8145	8146	8147	8148	8149	8150	8151	8153	8155	8156	8157	8158	8159	8160	8161	8163	8164	8165	8166	8167	8168	8169	8170	8171	8172	8175	8176	8177	8178	8179	8180	8181	8182	8183
Not in nanopore data	GC_AG or CT_GC	702	61	-	gi|56160529|ref|AC_000008.1|	11725	12025		start sites are:	11575	11576	11577	11578	11580	11581	11582	11583	11584	11585	11586	11587	11588	11589	11590	11592	11593	11594	11595	11596	11597	11599	11600	11601	11602	11604	11607	11608	11609	11610	11612	11613	11614	11615	11616	11617	11618	11620	11621	11624
Not in nanopore data	GT_AG or CT_AC	702	11	-	gi|56160529|ref|AC_000008.1|	9734	26054		start sites are:	7123	7124	7142	7152	7166	7167	9729	9730	9731	9732	9733
Not in nanopore data	CG_GA or TC_CG NOT cannonical	702	48	-	gi|56160529|ref|AC_000008.1|	8439	8596		start sites are:	8142	8290	8291	8292	8293	8294	8295	8296	8297	8298	8299	8300	8303	8304	8305	8306	8308	8309	8311	8313	8316	8317	8320	8323	8324	8325	8327	8331	8332	8334	8337	8338	8340	8343	8346	8347	8348	8350	8353	8354
Found in nanopore data	CT_AC or GT_AG	701	113	+	gi|56160529|ref|AC_000008.1|	5509	5706		start sites are:	5359	5360	5362	5365	5366	5368	5371	5372	5376	5378	5379	5380	5381	5382	5383	5385	5388	5389	5390	5392	5393	5394	5395	5396	5397	5398	5399	5400	5401	5402	5403	5404	5405	5408	5410	5411	5412	5413	5414	5415
Not in nanopore data	TT_TT or AA_AA NOT cannonical	701	45	+	gi|56160529|ref|AC_000008.1|	31610	32189		start sites are:	31199	31200	31201	31211	31277	31460	31461	31462	31463	31464	31465	31466	31467	31468	31469	31470	31471	31472	31473	31474	31476	31477	31478	31479	31480	31481	31482	31483	31484	31486	31487	31488	31489	31490	31491	31499	31503	31504	31509	31516
Found in nanopore data	GT_AG or CT_AC	700	35	-	gi|56160529|ref|AC_000008.1|	9734	14945		start sites are:	7123	7124	7125	7126	7127	7128	7133	7142	7144	7145	7152	7159	7161	7170	7174	7176	8040	8334	8335	9586	9587	9591	9669	9678	9680	9689	9694	9697	9704	9728	9729	9730	9731	9732	9733
Not in nanopore data	GG_AT or AT_CC NOT cannonical	699	98	+	gi|56160529|ref|AC_000008.1|	15823	16601		start sites are:	7182	8391	9680	9682	9683	9684	9685	9687	9688	9689	9690	9691	9692	9693	9694	9695	9696	9697	9698	9699	9700	9701	9702	9704	9705	9706	9708	9709	9710	9711	9712	9713	9715	9716	9717	9718	9719	9720	9724	9726
Not in nanopore data	GT_AG or CT_AC	699	56	+	gi|56160529|ref|AC_000008.1|	17162	26447		start sites are:	17012	17013	17014	17016	17017	17018	17020	17022	17023	17024	17025	17027	17028	17029	17030	17031	17034	17035	17037	17038	17039	17040	17041	17042	17044	17046	17047	17048	17049	17051	17053	17055	17057	17060	17061	17062	17064	17067	17071	17072
Not in nanopore data	AG_TG or CA_CT NOT cannonical	699	61	-	gi|56160529|ref|AC_000008.1|	27152	27177		start sites are:	23632	27003	27004	27005	27006	27007	27008	27009	27010	27011	27012	27013	27014	27015	27016	27017	27018	27019	27020	27021	27024	27025	27026	27028	27029	27030	27031	27032	27035	27036	27038	27040	27041	27043	27045	27046	27047	27048	27049	27050
Found in nanopore data	GT_AG or CT_AC	699	92	-	gi|56160529|ref|AC_000008.1|	8392	8761		start sites are:	8142	8242	8243	8244	8245	8249	8250	8253	8256	8258	8259	8260	8261	8262	8264	8266	8268	8269	8270	8272	8273	8274	8276	8277	8278	8280	8281	8282	8283	8285	8293	8295	8296	8297	8298	8299	8303	8304	8305	8306
Not in nanopore data	GC_AG or CT_GC	699	72	-	gi|56160529|ref|AC_000008.1|	8964	9216		start sites are:	6063	6064	6067	6071	6077	6078	6082	6083	6084	7110	7111	7123	7124	7125	7126	7127	7142	7152	7182	8142	8295	8331	8365	8390	8688	8814	8815	8817	8818	8819	8820	8821	8822	8825	8826	8827	8828	8831	8832	8833
Not in nanopore data	AT_AC or GT_AT	698	46	-	gi|56160529|ref|AC_000008.1|	32706	32731		start sites are:	32555	32556	32557	32558	32559	32560	32561	32563	32565	32566	32567	32569	32570	32571	32572	32573	32575	32576	32577	32578	32580	32581	32582	32585	32586	32587	32588	32589	32590	32592	32594	32596	32599	32600	32604	32608	32610	32611	32614	32616
Found in nanopore data	GT_AG or CT_AC	698	36	+	gi|56160529|ref|AC_000008.1|	7183	26713		start sites are:	6057	6060	6061	6062	6063	6065	6066	6067	6069	6071	6075	6077	6079	6080	6082	6083	6084	6087	7111	7113	7115	7117	7119	7122	7125	7136	7140	7147	7150	7152	7159	7163	7165	7170	7181	7182
Not in nanopore data	CT_AC or GT_AG	698	16	-	gi|56160529|ref|AC_000008.1|	20992	28423		start sites are:	20842	20843	20844	20847	20854	20872	20878	20888	20897	20985	20986	20987	20988	20989	20990	20991
Not in nanopore data	AC_CT or AG_GT NOT cannonical	697	56	-	gi|56160529|ref|AC_000008.1|	24203	24533		start sites are:	9731	9732	9733	24053	24054	24055	24056	24057	24058	24060	24061	24062	24063	24065	24068	24070	24071	24072	24073	24074	24075	24076	24077	24078	24081	24082	24083	24084	24085	24086	24091	24093	24094	24095	24098	24099	24100	24101	24103	24105
Not in nanopore data	GT_AG or CT_AC	697	63	+	gi|56160529|ref|AC_000008.1|	26511	26538		start sites are:	8389	9649	9657	9677	9680	9696	9732	24156	24204	24205	24206	26361	26362	26363	26364	26365	26368	26369	26370	26371	26372	26373	26375	26377	26379	26380	26381	26383	26384	26385	26386	26388	26389	26390	26391	26393	26395	26397	26398	26399
Not in nanopore data	CC_GC or GC_GG NOT cannonical	696	58	-	gi|56160529|ref|AC_000008.1|	31486	31531		start sites are:	15797	15798	15799	15800	15802	31338	31339	31340	31341	31342	31343	31344	31345	31346	31348	31349	31350	31351	31352	31353	31354	31356	31358	31359	31360	31361	31362	31364	31365	31366	31367	31368	31369	31373	31374	31375	31378	31379	31380	31381
Not in nanopore data	GG_GG or CC_CC NOT cannonical	694	144	+	gi|56160529|ref|AC_000008.1|	26253	26292		start sites are:	7182	8353	8355	8357	8358	8362	8379	8381	8386	8389	8399	8409	9649	9659	9662	9663	9664	9667	9675	9680	9681	9682	9683	9684	9685	9686	9687	9689	9690	9691	9692	9693	9694	9696	9697	9698	9699	9700	9701	9702
Not in nanopore data	AT_CC or GG_AT NOT cannonical	693	77	+	gi|56160529|ref|AC_000008.1|	20155	20219		start sites are:	19428	19429	19430	19431	19432	19433	19434	19435	19438	19439	19440	19452	19454	19460	19474	19477	19973	19983	19984	19985	19986	20006	20007	20008	20009	20010	20011	20012	20013	20014	20015	20017	20018	20019	20020	20022	20024	20025	20026	20027
Found in nanopore data	GT_AG or CT_AC	693	67	+	gi|56160529|ref|AC_000008.1|	9734	29768		start sites are:	5638	7123	7124	7125	7134	7140	7144	7146	7150	7152	7159	7163	7166	7167	7174	7176	7177	7179	7180	7181	7182	7218	7618	7792	8362	8371	8389	8394	8410	8771	9065	9630	9632	9643	9647	9655	9658	9662	9663	9672
Found in nanopore data	CT_AC or GT_AG	692	38	-	gi|56160529|ref|AC_000008.1|	4832	5192		start sites are:	4681	4682	4683	4684	4685	4686	4688	4689	4691	4693	4694	4695	4696	4700	4701	4702	4704	4705	4706	4714	4715	4716	4718	4720	4723	4724	4725	4726	4728	4729	4738	4749	4754	4759	4761	4780	4830	4831
Found in nanopore data	GT_AG or CT_AC	691	8	-	gi|56160529|ref|AC_000008.1|	9734	19284		start sites are:	7125	7154	7164	9687	9730	9731	9732	9733
Found in nanopore data	GT_AG or CT_AC	691	43	-	gi|56160529|ref|AC_000008.1|	28491	28757		start sites are:	28341	28344	28345	28346	28347	28349	28350	28352	28353	28356	28357	28358	28359	28360	28361	28365	28367	28368	28369	28370	28371	28372	28373	28375	28379	28380	28382	28383	28384	28385	28386	28387	28390	28391	28394	28397	28404	28417	28429	28435
Not in nanopore data	TG_GG or CC_CA NOT cannonical	690	59	-	gi|56160529|ref|AC_000008.1|	8361	8565		start sites are:	7181	7182	8029	8190	8211	8212	8213	8214	8215	8217	8218	8219	8220	8222	8226	8228	8230	8231	8232	8233	8234	8235	8237	8238	8240	8241	8242	8243	8244	8245	8247	8249	8250	8251	8253	8254	8255	8256	8258	8259
Not in nanopore data	GC_GC or GC_GC NOT cannonical	690	71	-	gi|56160529|ref|AC_000008.1|	11120	11210		start sites are:	7181	7182	9655	9656	9657	9658	9659	9660	9661	9662	9663	9664	9665	9666	9667	9670	9672	9673	9674	9675	9677	9678	9680	9682	9683	9685	9689	9690	9691	9692	9697	9698	9699	9701	9702	9704	9708	9710	9711	9713
Not in nanopore data	GT_AG or CT_AC	688	13	+	gi|56160529|ref|AC_000008.1|	7183	8260		start sites are:	6057	6060	6061	6062	6063	6065	6067	6071	6079	7117	7123	7181	7182
Found in nanopore data	GT_AG or CT_AC	688	25	+	gi|56160529|ref|AC_000008.1|	9734	26966		start sites are:	7123	7124	7125	7129	7131	7140	7152	7159	7167	9664	9665	9674	9684	9686	9689	9706	9710	9711	9715	9718	9722	9728	9731	9732	9733
Not in nanopore data	GC_AG or CT_GC	687	46	-	gi|56160529|ref|AC_000008.1|	13623	26264		start sites are:	13474	13475	13476	13477	13478	13479	13480	13481	13482	13483	13484	13485	13486	13487	13490	13491	13492	13495	13496	13497	13498	13500	13501	13502	13505	13507	13510	13511	13512	13517	13519	13520	13523	13529	13534	13539	13540	13542	13549	13550
Not in nanopore data	CT_AC or GT_AG	687	8	-	gi|56160529|ref|AC_000008.1|	31202	31466		start sites are:	31052	31057	31128	31194	31196	31199	31200	31201
Found in nanopore data	GT_AG or CT_AC	686	58	+	gi|56160529|ref|AC_000008.1|	8392	8916		start sites are:	8141	8142	8244	8246	8247	8249	8250	8251	8257	8261	8263	8269	8272	8273	8274	8276	8277	8279	8281	8284	8289	8291	8296	8297	8298	8303	8304	8306	8313	8322	8325	8326	8327	8330	8331	8332	8335	8337	8338	8340
Not in nanopore data	GA_TG or CA_TC NOT cannonical	682	88	-	gi|56160529|ref|AC_000008.1|	18092	18125		start sites are:	7127	9450	9675	9676	9677	9678	9680	9681	9682	9683	9684	9685	9686	9689	9690	9691	9692	9694	9695	9696	9697	9698	9699	9701	9702	9703	9704	9706	9708	9710	9711	9713	9715	9716	9717	9718	9719	9722	9723	9725
Not in nanopore data	GG_GC or GC_CC NOT cannonical	679	88	-	gi|56160529|ref|AC_000008.1|	26197	26735		start sites are:	6063	7163	7164	7165	7166	7167	7168	7170	7174	7175	7176	7177	7178	7182	8285	9106	9627	9644	9647	9650	9651	9656	9657	9658	9659	9661	9663	9665	9666	9669	9677	9678	9680	9682	9683	9689	9690	9691	9729	9730
Not in nanopore data	CT_AC or GT_AG	678	60	-	gi|56160529|ref|AC_000008.1|	30078	30100		start sites are:	29928	29929	29930	29931	29932	29933	29935	29936	29937	29938	29939	29940	29941	29942	29943	29944	29945	29946	29947	29951	29952	29953	29954	29956	29957	29961	29963	29964	29965	29966	29967	29968	29969	29970	29971	29972	29973	29974	29975	29976
Not in nanopore data	GT_AG or CT_AC	677	66	-	gi|56160529|ref|AC_000008.1|	9734	14588		start sites are:	7123	7124	7125	7126	7127	7128	7129	7131	7133	7134	7135	7136	7137	7138	7140	7142	7143	7146	7147	7148	7149	7150	7152	7167	7173	7176	7179	7180	7182	8334	8335	8336	8338	8341	8342	8343	8344	8346	8347	8348
Not in nanopore data	CT_AC or GT_AG	676	3	-	gi|56160529|ref|AC_000008.1|	21662	21811		start sites are:	21633	21660	21661
Not in nanopore data	GT_AG or CT_AC	675	21	-	gi|56160529|ref|AC_000008.1|	9734	21156		start sites are:	7123	7124	7126	7127	7128	7131	7133	7134	7135	7138	7142	7144	7145	7159	7177	9658	9718	9730	9731	9732	9733
Found in nanopore data	GT_AG or CT_AC	675	45	+	gi|56160529|ref|AC_000008.1|	26511	30447		start sites are:	9732	24204	24206	26361	26362	26363	26364	26367	26369	26370	26375	26379	26380	26383	26384	26385	26386	26393	26394	26395	26397	26398	26399	26405	26406	26419	26420	26422	26423	26425	26426	26427	26428	26429	26434	26435	26437	26441	26442	26458
Not in nanopore data	CT_AC or GT_AG	675	5	+	gi|56160529|ref|AC_000008.1|	10775	15798		start sites are:	10625	10644	10651	10746	10774
Not in nanopore data	GT_AG or CT_AC	675	49	-	gi|56160529|ref|AC_000008.1|	5402	12534		start sites are:	5253	5254	5255	5256	5257	5258	5259	5260	5261	5263	5264	5265	5267	5268	5269	5270	5271	5272	5273	5274	5275	5276	5277	5279	5285	5286	5287	5288	5289	5290	5291	5292	5293	5294	5295	5296	5298	5303	5305	5315
Not in nanopore data	CT_AC or GT_AG	674	43	+	gi|56160529|ref|AC_000008.1|	26331	26364		start sites are:	24171	26181	26182	26183	26184	26185	26186	26188	26189	26191	26195	26196	26201	26202	26203	26204	26205	26208	26209	26211	26212	26214	26215	26216	26219	26221	26224	26225	26229	26232	26233	26235	26236	26238	26239	26245	26249	26251	26253	26269
Not in nanopore data	CC_AC or GT_GG	672	93	-	gi|56160529|ref|AC_000008.1|	28370	30415		start sites are:	7181	7182	9655	9656	9657	9658	9659	9661	9663	9664	9665	9666	9667	9668	9670	9671	9672	9673	9675	9677	9678	9679	9680	9682	9683	9684	9686	9689	9690	9691	9697	9698	9699	9701	9702	9705	9710	9711	9717	9718
Not in nanopore data	CC_CC or GG_GG NOT cannonical	672	54	-	gi|56160529|ref|AC_000008.1|	31201	31353		start sites are:	9729	9730	9731	9732	9733	31051	31052	31053	31054	31055	31056	31057	31058	31059	31060	31063	31064	31065	31066	31067	31069	31070	31071	31072	31073	31074	31076	31078	31080	31085	31086	31087	31088	31089	31091	31092	31093	31095	31096	31097
Not in nanopore data	CC_GG or CC_GG NOT cannonical	671	50	+	gi|56160529|ref|AC_000008.1|	26493	26758		start sites are:	8389	15810	24119	24130	24204	24205	24206	26273	26343	26344	26345	26346	26347	26348	26349	26350	26351	26352	26353	26354	26355	26356	26357	26359	26361	26363	26364	26367	26369	26370	26371	26377	26379	26380	26381	26383	26384	26385	26386	26390
Not in nanopore data	CG_GC or GC_CG NOT cannonical	670	77	-	gi|56160529|ref|AC_000008.1|	27135	27644		start sites are:	7164	7165	7177	7182	8390	8391	9660	9699	9729	9732	9733	23632	24206	24207	24208	26402	26403	26406	26411	26420	26604	26607	26610	26614	26620	26622	26626	26631	26985	26986	26987	26988	26989	26990	26992	26993	26994	26995	26996	26998
Not in nanopore data	CC_CT or AG_GG NOT cannonical	669	88	-	gi|56160529|ref|AC_000008.1|	26225	26436		start sites are:	7155	7157	7159	7160	8311	8313	8389	9615	9651	9652	9653	9654	9655	9657	9658	9659	9661	9662	9663	9668	9671	9674	9677	9680	9683	9684	9687	9689	9698	9699	9701	9711	9717	9733	24109	24123	24132	24134	24135	24136
Not in nanopore data	GC_CC or GG_GC NOT cannonical	669	57	-	gi|56160529|ref|AC_000008.1|	8486	8558		start sites are:	6072	6084	7182	8256	8257	8258	8259	8260	8269	8273	8276	8278	8280	8298	8336	8337	8338	8339	8340	8341	8342	8343	8344	8345	8346	8348	8349	8351	8352	8353	8354	8355	8357	8358	8359	8360	8362	8364	8365	8366
Not in nanopore data	AT_AA or TT_AT NOT cannonical	668	51	-	gi|56160529|ref|AC_000008.1|	20738	21149		start sites are:	20589	20590	20591	20592	20593	20594	20595	20596	20597	20598	20599	20600	20602	20603	20605	20606	20607	20608	20609	20610	20611	20612	20613	20614	20616	20618	20619	20620	20621	20624	20625	20626	20628	20630	20631	20632	20633	20634	20635	20636
Not in nanopore data	CG_CT or AG_CG NOT cannonical	666	62	+	gi|56160529|ref|AC_000008.1|	27612	27694		start sites are:	18925	27462	27463	27464	27465	27467	27468	27469	27471	27472	27473	27474	27475	27476	27477	27478	27480	27481	27482	27483	27484	27485	27486	27487	27488	27489	27490	27491	27492	27493	27494	27495	27496	27497	27498	27499	27501	27502	27503	27505
Not in nanopore data	GA_TA or TA_TC NOT cannonical	664	137	+	gi|56160529|ref|AC_000008.1|	26237	26321		start sites are:	7115	7137	7150	7166	7174	7178	7181	7182	8325	8327	8344	8348	8365	8390	8391	8411	8412	8453	8454	8771	9663	9664	9665	9666	9667	9668	9669	9670	9672	9675	9677	9678	9680	9682	9683	9684	9685	9686	9689	9690
Not in nanopore data	CC_AG or CT_GG NOT cannonical	663	50	+	gi|56160529|ref|AC_000008.1|	26474	26713		start sites are:	7152	7167	9666	15810	24094	24206	26324	26325	26326	26327	26328	26329	26330	26331	26332	26333	26334	26336	26337	26338	26339	26341	26342	26343	26344	26345	26346	26347	26348	26349	26350	26352	26353	26354	26355	26356	26357	26359	26361	26363
Not in nanopore data	CT_AC or GT_AG	663	2	+	gi|56160529|ref|AC_000008.1|	31192	31296		start sites are:	31092	31191
Not in nanopore data	AC_GT or AC_GT NOT cannonical	663	48	-	gi|56160529|ref|AC_000008.1|	11127	11285		start sites are:	7182	9662	9663	9666	9667	9668	9669	9672	9673	9676	9677	9680	9681	9682	9684	9685	9689	9690	9693	9696	9698	9699	9708	9709	9711	9720	9721	9733	10329	10678	10979	10980	10981	10982	10988	10999	11006	11012	11021	11025
Not in nanopore data	CC_GG or CC_GG NOT cannonical	661	61	-	gi|56160529|ref|AC_000008.1|	27386	27463		start sites are:	27237	27238	27239	27240	27241	27243	27244	27245	27246	27247	27248	27249	27250	27251	27253	27254	27256	27257	27258	27259	27260	27261	27262	27263	27264	27266	27267	27268	27269	27270	27271	27272	27274	27275	27276	27277	27278	27280	27282	27285
Not in nanopore data	CT_GC or GC_AG	661	60	-	gi|56160529|ref|AC_000008.1|	9390	17696		start sites are:	8894	9086	9239	9240	9241	9242	9243	9244	9245	9246	9247	9248	9249	9250	9251	9252	9255	9256	9257	9258	9260	9261	9262	9264	9266	9267	9268	9269	9270	9271	9272	9273	9274	9276	9277	9278	9279	9280	9281	9285
Not in nanopore data	TC_CC or GG_GA NOT cannonical	661	91	-	gi|56160529|ref|AC_000008.1|	9721	15686		start sites are:	5641	6088	6089	6414	6450	6530	6574	7110	7112	7113	7114	7115	7117	7118	7119	7121	7122	7123	7124	7125	7126	7127	7129	7131	7133	7134	7135	7136	7137	7140	7141	7142	7143	7144	7145	7147	7148	7150	7151	7152
Not in nanopore data	GT_AG or CT_AC	656	16	+	gi|56160529|ref|AC_000008.1|	8413	8952		start sites are:	8263	8264	8268	8269	8270	8276	8279	8280	8281	8284	8287	8291	8328	8332	8411	8412
Not in nanopore data	CG_AG or CT_CG NOT cannonical	656	60	-	gi|56160529|ref|AC_000008.1|	26437	26827		start sites are:	14466	24975	26262	26267	26268	26269	26270	26271	26272	26287	26288	26289	26290	26291	26292	26293	26294	26295	26296	26297	26298	26299	26300	26301	26302	26303	26306	26307	26308	26309	26310	26311	26313	26316	26317	26318	26319	26320	26321	26323
Found in nanopore data	GT_AG or CT_AC	655	4	+	gi|56160529|ref|AC_000008.1|	9734	24494		start sites are:	9730	9731	9732	9733
Not in nanopore data	GT_AG or CT_AC	654	73	+	gi|56160529|ref|AC_000008.1|	24157	25285		start sites are:	9689	9690	9692	9693	9694	9695	9696	9697	9698	9699	9700	9701	9702	9703	9704	9706	9707	9708	9709	9710	9711	9712	9713	9714	9715	9716	9717	9718	9719	9720	9722	9724	9725	9726	9727	9728	9729	9730	9732	9733
Not in nanopore data	CG_CG or CG_CG NOT cannonical	653	59	-	gi|56160529|ref|AC_000008.1|	8289	8316		start sites are:	7182	8140	8141	8142	8143	8145	8146	8147	8148	8149	8150	8151	8152	8153	8155	8156	8157	8158	8159	8160	8161	8163	8165	8166	8167	8169	8170	8171	8175	8176	8177	8178	8179	8180	8182	8183	8188	8189	8190	8196
Not in nanopore data	CT_AC or GT_AG	653	54	-	gi|56160529|ref|AC_000008.1|	20950	20981		start sites are:	20797	20802	20803	20804	20805	20806	20809	20810	20811	20812	20816	20817	20818	20819	20820	20821	20822	20823	20824	20825	20826	20827	20828	20829	20831	20832	20833	20834	20835	20837	20838	20839	20840	20842	20843	20844	20845	20847	20849	20850
Not in nanopore data	CC_CT or AG_GG NOT cannonical	653	54	-	gi|56160529|ref|AC_000008.1|	32051	32260		start sites are:	31840	31901	31902	31903	31904	31905	31906	31907	31909	31910	31911	31912	31913	31914	31916	31918	31920	31921	31922	31923	31924	31925	31927	31928	31929	31930	31932	31933	31935	31936	31937	31938	31940	31942	31944	31947	31950	31953	31954	31957
Not in nanopore data	AG_GT or AC_CT NOT cannonical	652	51	+	gi|56160529|ref|AC_000008.1|	9732	18785		start sites are:	6089	7122	7123	7124	7125	7126	7127	7129	7130	7131	7134	7135	7136	7137	7138	7140	7142	7143	7144	7145	7147	7150	7152	7157	7159	7163	7166	7167	7617	7791	8142	8331	8332	8335	8338	8364	8390	9581	9583	9603
Not in nanopore data	TT_GC or GC_AA NOT cannonical	651	41	+	gi|56160529|ref|AC_000008.1|	32033	32072		start sites are:	31883	31884	31885	31886	31887	31888	31889	31890	31891	31892	31893	31894	31895	31896	31897	31898	31899	31900	31903	31904	31905	31906	31907	31910	31912	31920	31923	31929	31930	31931	31932	31933	31935	31942	31947	31950	31957	31960	31965	32031
Not in nanopore data	CT_AC or GT_AG	651	59	-	gi|56160529|ref|AC_000008.1|	32387	32627		start sites are:	24041	32238	32239	32240	32241	32242	32244	32245	32246	32247	32248	32249	32250	32251	32252	32253	32254	32255	32256	32257	32260	32261	32264	32265	32266	32267	32268	32271	32272	32273	32276	32277	32278	32279	32283	32284	32285	32287	32288	32289
Not in nanopore data	GC_TC or GA_GC NOT cannonical	651	56	-	gi|56160529|ref|AC_000008.1|	21664	21875		start sites are:	7181	8771	9644	9646	9689	21203	21514	21517	21518	21520	21522	21523	21524	21525	21527	21528	21529	21530	21531	21534	21536	21537	21538	21539	21540	21541	21542	21543	21544	21546	21547	21548	21549	21550	21552	21553	21558	21559	21560	21562
Not in nanopore data	CG_CG or CG_CG NOT cannonical	651	81	-	gi|56160529|ref|AC_000008.1|	8289	8668		start sites are:	8140	8141	8142	8143	8144	8145	8146	8147	8148	8149	8150	8151	8152	8153	8155	8156	8157	8158	8159	8160	8161	8163	8164	8165	8166	8167	8168	8169	8170	8171	8172	8175	8176	8177	8178	8179	8180	8181	8182	8183
Found in nanopore data	GT_AG or CT_AC	650	117	+	gi|56160529|ref|AC_000008.1|	11189	12318		start sites are:	9674	9724	9725	9726	9727	9728	9729	9730	9731	9732	9733	10187	10331	10461	10743	11049	11050	11051	11052	11053	11054	11055	11056	11057	11058	11059	11060	11061	11063	11064	11065	11066	11067	11068	11069	11070	11071	11072	11073	11074
Not in nanopore data	GC_GC or GC_GC NOT cannonical	649	81	+	gi|56160529|ref|AC_000008.1|	26948	27068		start sites are:	9732	9733	12467	26178	26414	26510	26738	26799	26800	26801	26802	26803	26804	26805	26806	26807	26808	26809	26810	26811	26812	26813	26814	26815	26816	26817	26818	26819	26821	26822	26823	26824	26825	26826	26827	26828	26829	26830	26831	26832
Not in nanopore data	AG_GA or TC_CT NOT cannonical	649	45	+	gi|56160529|ref|AC_000008.1|	28443	28551		start sites are:	7182	9729	9730	9733	21285	21287	21289	24206	24208	24282	24313	24555	26508	26510	26961	26963	27935	27937	28294	28296	28298	28299	28305	28306	28307	28309	28311	28312	28314	28316	28319	28321	28322	28325	28326	28327	28328	28329	28332	28335
Not in nanopore data	GA_TG or CA_TC NOT cannonical	647	54	-	gi|56160529|ref|AC_000008.1|	20066	20590		start sites are:	9732	9733	19918	19919	19920	19921	19922	19923	19924	19925	19926	19929	19930	19931	19932	19934	19936	19937	19938	19939	19940	19941	19942	19943	19944	19950	19951	19952	19953	19954	19961	19962	19964	19969	19970	19972	19973	19974	19976	19977
Not in nanopore data	GC_CT or AG_GC NOT cannonical	646	55	-	gi|56160529|ref|AC_000008.1|	28019	30085		start sites are:	27868	27869	27870	27871	27872	27873	27874	27875	27876	27877	27878	27879	27880	27882	27883	27884	27885	27887	27888	27890	27894	27895	27897	27900	27902	27903	27904	27905	27907	27909	27910	27913	27914	27915	27916	27917	27918	27919	27920	27922
Not in nanopore data	GC_CT or AG_GC NOT cannonical	645	87	+	gi|56160529|ref|AC_000008.1|	26148	26221		start sites are:	9706	9730	9732	9733	17391	17401	17402	17404	17405	17407	17408	17409	17410	17412	17413	17415	17420	17421	17422	17423	17425	17428	17430	17432	17434	17435	17438	17440	17442	17443	17452	17453	17456	17457	17459	17468	24555	24843	25923	25998
Found in nanopore data	GT_AG or CT_AC	645	20	+	gi|56160529|ref|AC_000008.1|	28491	30139		start sites are:	28342	28344	28345	28346	28347	28349	28350	28352	28353	28354	28356	28357	28358	28359	28364	28383	28397	28459	28489	28490
Found in nanopore data	CT_AC or GT_AG	644	40	-	gi|56160529|ref|AC_000008.1|	4355	5706		start sites are:	4205	4206	4207	4208	4209	4214	4219	4221	4224	4225	4226	4227	4228	4236	4242	4245	4248	4252	4256	4261	4263	4265	4268	4271	4278	4280	4281	4296	4304	4314	4316	4319	4321	4323	4324	4327	4351	4352	4353	4354
Not in nanopore data	GG_TG or CA_CC NOT cannonical	643	55	-	gi|56160529|ref|AC_000008.1|	20870	20915		start sites are:	20720	20721	20723	20724	20725	20726	20727	20728	20729	20731	20732	20733	20734	20735	20736	20737	20738	20739	20740	20741	20742	20744	20746	20747	20748	20749	20752	20754	20755	20756	20757	20758	20759	20762	20764	20766	20767	20768	20769	20773
Not in nanopore data	GT_AG or CT_AC	643	6	+	gi|56160529|ref|AC_000008.1|	9734	19017		start sites are:	5638	7124	7152	7158	9732	9733
Not in nanopore data	TG_GT or AC_CA NOT cannonical	639	69	+	gi|56160529|ref|AC_000008.1|	20829	21109		start sites are:	20578	20579	20580	20681	20683	20684	20685	20686	20688	20689	20690	20691	20692	20693	20694	20695	20696	20697	20698	20699	20700	20701	20702	20703	20704	20705	20706	20707	20708	20709	20710	20711	20712	20713	20714	20715	20716	20717	20718	20719
Not in nanopore data	CG_GG or CC_CG NOT cannonical	638	74	+	gi|56160529|ref|AC_000008.1|	27616	27841		start sites are:	14297	18925	24041	27155	27156	27467	27468	27469	27471	27472	27473	27474	27475	27476	27477	27478	27479	27480	27481	27482	27484	27486	27488	27489	27490	27491	27492	27493	27494	27495	27496	27497	27498	27499	27500	27501	27502	27503	27504	27505
Not in nanopore data	CA_GT or AC_TG NOT cannonical	638	60	-	gi|56160529|ref|AC_000008.1|	21710	21768		start sites are:	9689	9690	9691	9701	9708	9710	9728	9733	21245	21274	21560	21562	21563	21564	21566	21567	21568	21569	21570	21571	21573	21574	21576	21577	21578	21579	21580	21581	21582	21583	21584	21590	21593	21594	21595	21598	21599	21600	21605	21606
Not in nanopore data	GC_CA or TG_GC NOT cannonical	638	79	-	gi|56160529|ref|AC_000008.1|	26727	26748		start sites are:	7152	7163	8322	9649	9666	9682	24145	24225	26375	26377	26378	26379	26380	26381	26385	26386	26394	26406	26422	26426	26427	26433	26436	26438	26441	26442	26453	26454	26456	26577	26578	26579	26580	26581	26582	26584	26585	26586	26587	26589
Not in nanopore data	GT_GC or GC_AC NOT cannonical	638	51	-	gi|56160529|ref|AC_000008.1|	8432	8924		start sites are:	8142	8190	8241	8280	8282	8283	8284	8285	8286	8287	8288	8289	8290	8291	8292	8293	8294	8295	8296	8297	8298	8299	8300	8301	8302	8303	8304	8305	8306	8310	8311	8313	8316	8318	8320	8323	8325	8327	8328	8331
Not in nanopore data	CT_AC or GT_AG	637	1	+	gi|56160529|ref|AC_000008.1|	10775	31799		start sites are:	10774
Not in nanopore data	AT_GA or TC_AT NOT cannonical	636	60	-	gi|56160529|ref|AC_000008.1|	21212	21265		start sites are:	7155	20977	20978	20980	21061	21062	21063	21064	21066	21067	21068	21069	21070	21071	21072	21073	21074	21075	21076	21080	21081	21082	21086	21087	21088	21091	21092	21093	21094	21095	21097	21099	21100	21101	21103	21106	21111	21112	21113	21114
Found in nanopore data	GT_AG or CT_AC	636	29	-	gi|56160529|ref|AC_000008.1|	28491	30450		start sites are:	28341	28344	28345	28346	28349	28357	28359	28365	28377	28379	28392	28399	28427	28432	28435	28436	28449	28457	28462	28468	28476	28483	28484	28485	28486	28487	28488	28489	28490
Found in nanopore data	GT_AG or CT_AC	634	35	+	gi|56160529|ref|AC_000008.1|	9734	11924		start sites are:	7123	7124	7125	7126	7127	7129	7131	7134	7136	7144	7150	7152	7159	7163	7165	7167	7174	7176	7182	8337	8338	9589	9602	9608	9625	9647	9662	9668	9675	9680	9683	9689	9728	9732	9733
Not in nanopore data	GT_AG or CT_AC	634	7	-	gi|56160529|ref|AC_000008.1|	6451	7111		start sites are:	6390	6414	6433	6442	6444	6449	6450
Not in nanopore data	CA_TC or GA_TG NOT cannonical	632	64	+	gi|56160529|ref|AC_000008.1|	24633	26518		start sites are:	9730	9731	9732	9733	13731	24483	24484	24485	24486	24487	24488	24489	24490	24491	24492	24493	24494	24495	24496	24497	24498	24499	24500	24501	24503	24504	24505	24506	24509	24510	24511	24512	24513	24514	24516	24517	24518	24522	24523	24524
Not in nanopore data	CC_CC or GG_GG NOT cannonical	632	165	+	gi|56160529|ref|AC_000008.1|	17695	17839		start sites are:	7144	7145	7150	7152	7157	7161	7166	7167	7174	7176	7178	7181	7182	7792	8391	8431	8771	9278	9620	9621	9643	9644	9647	9656	9657	9658	9659	9660	9662	9663	9664	9665	9666	9667	9668	9669	9672	9677	9680	9683
Not in nanopore data	CT_GT or AC_AG NOT cannonical	631	67	+	gi|56160529|ref|AC_000008.1|	27482	27513		start sites are:	18175	18176	27331	27332	27333	27334	27336	27340	27341	27342	27343	27344	27345	27347	27348	27350	27351	27352	27353	27354	27355	27356	27357	27358	27359	27360	27361	27362	27363	27364	27365	27366	27367	27368	27369	27370	27371	27372	27373	27374
Not in nanopore data	GT_AG or CT_AC	631	71	+	gi|56160529|ref|AC_000008.1|	28587	30447		start sites are:	28358	28438	28439	28440	28441	28442	28444	28446	28448	28451	28452	28453	28454	28455	28456	28457	28458	28459	28460	28461	28462	28463	28464	28465	28466	28467	28468	28469	28470	28471	28472	28473	28474	28478	28479	28480	28481	28482	28483	28484
Not in nanopore data	GC_TG or CA_GC NOT cannonical	629	128	+	gi|56160529|ref|AC_000008.1|	18862	25063		start sites are:	7159	7181	7182	7218	7617	7791	7792	8390	8391	8431	8614	8771	8772	9122	9279	9643	9644	9645	9646	9647	9648	9649	9650	9654	9655	9656	9657	9658	9659	9660	9661	9662	9663	9664	9665	9666	9667	9668	9669	9672
Not in nanopore data	AA_GC or GC_TT NOT cannonical	627	58	-	gi|56160529|ref|AC_000008.1|	31317	31414		start sites are:	17828	17834	17850	17869	28344	31168	31169	31170	31171	31172	31174	31175	31176	31177	31179	31180	31181	31182	31183	31184	31187	31188	31189	31190	31191	31192	31194	31196	31197	31198	31199	31200	31201	31202	31203	31204	31205	31206	31207	31211
Not in nanopore data	CT_AC or GT_AG	626	70	-	gi|56160529|ref|AC_000008.1|	8785	10450		start sites are:	8148	8207	8219	8243	8249	8258	8259	8260	8267	8269	8321	8619	8637	8638	8639	8640	8642	8644	8645	8647	8651	8652	8653	8654	8655	8657	8658	8662	8663	8664	8665	8668	8670	8671	8672	8674	8675	8676	8677	8678
Not in nanopore data	CT_AC or GT_AG	625	57	-	gi|56160529|ref|AC_000008.1|	9390	17483		start sites are:	8894	9237	9240	9241	9242	9243	9244	9245	9247	9249	9250	9251	9252	9253	9254	9256	9257	9258	9260	9261	9262	9264	9265	9266	9267	9268	9269	9270	9271	9273	9275	9276	9277	9278	9279	9280	9283	9285	9286	9287
Not in nanopore data	CC_GG or CC_GG NOT cannonical	624	36	+	gi|56160529|ref|AC_000008.1|	27430	27463		start sites are:	18175	18176	26872	27261	27280	27281	27282	27283	27284	27285	27286	27287	27288	27289	27290	27291	27292	27293	27294	27297	27298	27302	27307	27308	27309	27315	27322	27323	27324	27326	27331	27345	27347	27354	27395	27429
Not in nanopore data	CT_AC or GT_AG	623	51	+	gi|56160529|ref|AC_000008.1|	20931	20974		start sites are:	20780	20781	20782	20783	20784	20787	20789	20790	20792	20793	20794	20795	20796	20797	20798	20800	20803	20804	20805	20807	20810	20811	20812	20813	20814	20815	20816	20817	20818	20819	20820	20821	20823	20824	20827	20835	20836	20838	20839	20840
Not in nanopore data	CT_AC or GT_AG	623	51	-	gi|56160529|ref|AC_000008.1|	15438	15505		start sites are:	15289	15290	15291	15292	15293	15294	15297	15298	15299	15303	15305	15306	15307	15310	15311	15312	15313	15314	15315	15316	15317	15318	15320	15322	15323	15324	15325	15328	15329	15330	15332	15333	15334	15336	15337	15338	15339	15340	15343	15346
Not in nanopore data	CT_AC or GT_AG	623	55	+	gi|56160529|ref|AC_000008.1|	4832	4915		start sites are:	4681	4682	4683	4684	4685	4686	4690	4691	4692	4693	4694	4695	4696	4697	4699	4700	4701	4702	4703	4704	4705	4715	4716	4717	4718	4719	4720	4721	4722	4723	4724	4726	4728	4729	4730	4731	4736	4738	4739	4740
Found in nanopore data	GT_AG or CT_AC	622	59	+	gi|56160529|ref|AC_000008.1|	28491	29288		start sites are:	28341	28342	28343	28344	28345	28346	28347	28349	28350	28352	28353	28354	28355	28356	28357	28358	28359	28360	28361	28362	28365	28367	28368	28370	28371	28372	28374	28375	28379	28380	28382	28383	28384	28386	28387	28388	28389	28390	28391	28392
Found in nanopore data	GT_AG or CT_AC	620	24	-	gi|56160529|ref|AC_000008.1|	9734	22931		start sites are:	7124	7125	7126	7133	7134	7136	7142	7144	7146	7147	7154	7167	7173	7176	9068	9596	9646	9649	9658	9683	9704	9731	9732	9733
Found in nanopore data	GT_AG or CT_AC	620	32	+	gi|56160529|ref|AC_000008.1|	7183	26194		start sites are:	5641	6060	6062	6063	6064	6065	6067	6071	6076	6077	6079	6082	6084	6089	6414	6450	7110	7111	7117	7118	7123	7129	7144	7152	7155	7159	7163	7166	7168	7170	7181	7182
Not in nanopore data	TT_TA or TA_AA NOT cannonical	620	58	+	gi|56160529|ref|AC_000008.1|	27469	27571		start sites are:	18175	18176	27244	27245	27246	27248	27249	27254	27259	27268	27270	27272	27285	27289	27290	27298	27305	27319	27320	27321	27322	27323	27324	27325	27326	27328	27329	27330	27331	27333	27336	27341	27345	27347	27348	27349	27351	27352	27354	27355
Found in nanopore data	GT_AG or CT_AC	620	12	+	gi|56160529|ref|AC_000008.1|	9734	20525		start sites are:	7123	7124	7142	7152	7158	7174	8377	9690	9710	9730	9732	9733
Not in nanopore data	GC_CC or GG_GC NOT cannonical	620	104	+	gi|56160529|ref|AC_000008.1|	26221	26527		start sites are:	6078	6079	7159	7161	7176	7182	8311	9647	9649	9650	9652	9654	9655	9656	9657	9658	9659	9663	9664	9665	9666	9667	9672	9674	9675	9680	9683	9684	9686	9689	9690	9692	9697	9698	9699	9701	9703	9732	9733	19766
Not in nanopore data	CT_AC or GT_AG	617	4	-	gi|56160529|ref|AC_000008.1|	15435	15727		start sites are:	15349	15432	15433	15434
Found in nanopore data	GT_AG or CT_AC	614	21	-	gi|56160529|ref|AC_000008.1|	8455	26158		start sites are:	8305	8307	8327	8328	8330	8337	8340	8350	8353	8355	8357	8359	8391	8406	8409	8412	8421	8451	8452	8453	8454
Not in nanopore data	GT_AG or CT_AC	614	47	-	gi|56160529|ref|AC_000008.1|	17180	17336		start sites are:	17030	17031	17032	17033	17034	17035	17037	17038	17039	17040	17041	17042	17044	17045	17047	17048	17050	17051	17052	17053	17055	17056	17057	17058	17059	17061	17062	17063	17064	17066	17068	17072	17073	17074	17077	17079	17081	17082	17083	17084
Not in nanopore data	GT_AG or CT_AC	613	22	-	gi|56160529|ref|AC_000008.1|	8392	8679		start sites are:	8241	8242	8243	8244	8245	8247	8249	8253	8257	8260	8262	8269	8281	8289	8291	8293	8306	8338	8362	8389	8390	8391
Found in nanopore data	CT_AC or GT_AG	612	96	-	gi|56160529|ref|AC_000008.1|	34083	35542		start sites are:	33932	33933	33934	33935	33940	33942	33943	33944	33945	33946	33948	33949	33951	33952	33958	33959	33961	33962	33963	33964	33965	33966	33967	33968	33970	33971	33972	33974	33976	33977	33978	33979	33981	33982	33983	33984	33985	33986	33987	33988
Not in nanopore data	CT_AC or GT_AG	611	4	+	gi|56160529|ref|AC_000008.1|	21036	21377		start sites are:	20888	20919	20938	21035
Found in nanopore data	GT_AG or CT_AC	611	24	-	gi|56160529|ref|AC_000008.1|	9734	12638		start sites are:	7124	7125	7126	7127	7128	7131	7133	7137	7138	7142	7152	7155	8040	8335	9586	9587	9591	9665	9675	9677	9680	9697	9732	9733
Not in nanopore data	TT_TA or TA_AA NOT cannonical	611	57	-	gi|56160529|ref|AC_000008.1|	27469	27571		start sites are:	18175	18176	27289	27290	27319	27320	27321	27322	27323	27324	27325	27326	27328	27329	27330	27331	27336	27338	27341	27344	27345	27347	27348	27349	27350	27351	27352	27354	27355	27356	27358	27359	27360	27361	27362	27364	27367	27368	27369	27370
Not in nanopore data	CT_AC or GT_AG	610	11	+	gi|56160529|ref|AC_000008.1|	26106	26137		start sites are:	25956	25957	25958	25959	25960	25961	25963	25964	25971	26061	26105
Not in nanopore data	GA_AG or CT_TC NOT cannonical	609	46	-	gi|56160529|ref|AC_000008.1|	11197	11365		start sites are:	9728	9729	9731	9732	9733	9928	9929	10187	10330	10331	10460	10461	10742	10743	11048	11049	11050	11051	11052	11053	11055	11057	11059	11062	11064	11066	11067	11071	11072	11073	11076	11078	11079	11081	11085	11086	11091	11095	11096	11098
Found in nanopore data	GT_AG or CT_AC	608	61	+	gi|56160529|ref|AC_000008.1|	28491	29292		start sites are:	28340	28341	28342	28344	28345	28346	28347	28348	28349	28350	28351	28352	28353	28354	28356	28357	28358	28359	28360	28361	28362	28364	28365	28366	28367	28368	28370	28371	28372	28373	28374	28375	28379	28380	28381	28382	28383	28384	28385	28387
Not in nanopore data	CC_GA or TC_GG NOT cannonical	607	45	-	gi|56160529|ref|AC_000008.1|	20848	21208		start sites are:	20700	20701	20702	20703	20704	20705	20707	20708	20709	20710	20711	20712	20713	20714	20716	20717	20718	20719	20720	20721	20724	20727	20728	20729	20731	20735	20737	20740	20741	20742	20743	20747	20748	20749	20752	20754	20755	20758	20763	20764
Not in nanopore data	AT_AG or CT_AT NOT cannonical	607	57	-	gi|56160529|ref|AC_000008.1|	20612	20967		start sites are:	20462	20465	20466	20467	20468	20469	20470	20471	20472	20473	20474	20475	20476	20477	20478	20479	20481	20484	20485	20487	20488	20489	20490	20491	20492	20493	20494	20496	20498	20499	20500	20501	20502	20503	20505	20506	20508	20509	20510	20512
Found in nanopore data	GT_AG or CT_AC	606	63	-	gi|56160529|ref|AC_000008.1|	9734	22212		start sites are:	7123	7125	7126	7127	7131	7133	7134	7135	7142	7146	7147	7149	7152	7156	7159	7165	7166	7167	7182	7218	7618	8351	8377	9612	9617	9618	9627	9640	9643	9650	9652	9653	9662	9663	9664	9666	9667	9668	9672	9675
Not in nanopore data	CT_CC or GG_AG NOT cannonical	605	51	-	gi|56160529|ref|AC_000008.1|	9372	17840		start sites are:	9121	9223	9225	9226	9227	9228	9229	9230	9231	9232	9233	9235	9236	9237	9238	9239	9240	9241	9242	9243	9244	9245	9249	9250	9251	9252	9255	9256	9257	9258	9260	9262	9264	9265	9266	9267	9269	9270	9273	9276
Not in nanopore data	CC_AG or CT_GG NOT cannonical	602	52	-	gi|56160529|ref|AC_000008.1|	24481	24511		start sites are:	24333	24334	24335	24336	24337	24338	24339	24340	24341	24342	24343	24344	24345	24348	24349	24350	24352	24354	24355	24356	24357	24359	24360	24361	24362	24364	24365	24366	24367	24368	24369	24370	24372	24373	24375	24377	24378	24379	24380	24381
Found in nanopore data	GT_AG or CT_AC	600	70	+	gi|56160529|ref|AC_000008.1|	7183	7937		start sites are:	5639	5641	6012	6013	6014	6026	6056	6057	6059	6060	6061	6062	6063	6064	6065	6066	6067	6068	6069	6070	6071	6072	6074	6075	6076	6077	6078	6080	6082	6083	6084	6088	6089	6414	6450	7034	7110	7111	7113	7116
Not in nanopore data	GT_GA or TC_AC NOT cannonical	597	53	-	gi|56160529|ref|AC_000008.1|	16831	16855		start sites are:	16651	16682	16683	16684	16685	16686	16687	16688	16689	16690	16691	16692	16693	16694	16695	16696	16697	16698	16699	16701	16702	16703	16705	16706	16710	16711	16712	16717	16718	16719	16720	16721	16723	16725	16726	16727	16730	16733	16738	16739
Found in nanopore data	GT_AG or CT_AC	597	81	-	gi|56160529|ref|AC_000008.1|	9734	14889		start sites are:	7122	7123	7124	7125	7126	7127	7128	7131	7133	7134	7135	7136	7137	7138	7139	7140	7141	7142	7143	7144	7145	7146	7147	7148	7149	7150	7152	7154	7156	7157	7158	7159	7160	7161	7163	7165	7166	7167	7172	7176
Not in nanopore data	CA_GG or CC_TG NOT cannonical	597	63	+	gi|56160529|ref|AC_000008.1|	26164	26743		start sites are:	7134	7154	7163	8254	9729	9731	9732	9733	19762	22863	24048	24058	24072	24074	24075	24081	24086	24098	24105	24144	24156	24183	24214	24225	24555	24843	25923	26015	26016	26017	26018	26019	26020	26022	26023	26024	26025	26026	26027	26028
Found in nanopore data	GT_AG or CT_AC	597	120	+	gi|56160529|ref|AC_000008.1|	24214	26194		start sites are:	9731	9732	9733	19762	19763	19764	19765	19766	24064	24065	24066	24068	24069	24070	24071	24072	24075	24076	24077	24078	24080	24081	24082	24083	24084	24085	24086	24087	24088	24090	24093	24094	24095	24096	24098	24099	24100	24101	24103	24105
Found in nanopore data	GT_AG or CT_AC	595	46	+	gi|56160529|ref|AC_000008.1|	7183	8700		start sites are:	5639	6014	6058	6059	6060	6061	6062	6063	6064	6065	6067	6069	6071	6073	6075	6077	6078	6079	6080	6081	6082	6084	6085	7111	7113	7115	7117	7122	7125	7129	7134	7142	7143	7145	7150	7152	7157	7159	7161	7163
Not in nanopore data	GT_AG or CT_AC	594	21	+	gi|56160529|ref|AC_000008.1|	8270	8353		start sites are:	8121	8124	8126	8128	8129	8131	8133	8139	8148	8149	8156	8157	8159	8165	8170	8175	8176	8199	8200	8233	8269
Not in nanopore data	TG_CA or TG_CA NOT cannonical	594	45	-	gi|56160529|ref|AC_000008.1|	17100	17748		start sites are:	9719	9733	16787	16799	16816	16817	16950	16951	16952	16953	16954	16955	16956	16958	16959	16960	16963	16964	16966	16967	16968	16969	16970	16971	16974	16976	16981	16984	16985	16989	16990	16996	16997	17001	17005	17007	17008	17009	17012	17013
Not in nanopore data	CT_AC or GT_AG	593	55	-	gi|56160529|ref|AC_000008.1|	23633	25678		start sites are:	23482	23483	23486	23487	23488	23489	23490	23491	23492	23493	23497	23499	23500	23501	23504	23505	23506	23507	23508	23510	23512	23514	23515	23516	23518	23520	23523	23525	23526	23527	23528	23529	23530	23533	23537	23539	23541	23542	23543	23544
Found in nanopore data	GT_AG or CT_AC	593	6	+	gi|56160529|ref|AC_000008.1|	9734	26170		start sites are:	7137	7163	7176	9588	9732	9733
Not in nanopore data	TG_GG or CC_CA NOT cannonical	592	50	-	gi|56160529|ref|AC_000008.1|	8354	8398		start sites are:	7182	8205	8206	8207	8208	8209	8210	8211	8212	8215	8217	8218	8219	8220	8223	8226	8227	8228	8229	8230	8231	8232	8233	8234	8235	8237	8238	8242	8244	8245	8246	8247	8249	8251	8254	8256	8257	8258	8259	8260
Not in nanopore data	TG_CC or GG_CA NOT cannonical	591	54	-	gi|56160529|ref|AC_000008.1|	21615	27898		start sites are:	21011	21012	21287	21439	21468	21469	21470	21471	21472	21473	21474	21475	21476	21477	21478	21480	21481	21483	21484	21486	21487	21488	21489	21490	21491	21492	21493	21494	21495	21496	21498	21502	21506	21507	21508	21509	21510	21511	21512	21513
Not in nanopore data	GG_AT or AT_CC NOT cannonical	591	134	+	gi|56160529|ref|AC_000008.1|	26245	26302		start sites are:	7125	7144	7176	7181	7182	7617	7791	8142	8330	8331	8332	8337	8355	8377	8389	8390	8391	8410	8411	8412	8431	8452	8771	9642	9644	9647	9649	9656	9658	9672	9673	9674	9675	9676	9677	9678	9680	9681	9682	9683
Not in nanopore data	CT_AC or GT_AG	590	6	-	gi|56160529|ref|AC_000008.1|	27197	27229		start sites are:	27050	27071	27077	27078	27088	27196
Found in nanopore data	GT_AG or CT_AC	589	67	-	gi|56160529|ref|AC_000008.1|	9734	16982		start sites are:	7123	7125	7131	7133	7135	7142	7144	7146	7149	7152	7154	7162	7163	7164	7166	7171	7176	7177	7182	7218	8369	9635	9643	9644	9649	9651	9653	9657	9658	9659	9660	9662	9663	9665	9666	9667	9669	9671	9678	9680
Not in nanopore data	CC_GC or GC_GG NOT cannonical	589	43	+	gi|56160529|ref|AC_000008.1|	20449	21579		start sites are:	16955	20299	20300	20303	20304	20305	20307	20308	20309	20310	20311	20314	20315	20316	20317	20318	20319	20320	20321	20322	20323	20326	20332	20333	20334	20340	20341	20344	20345	20346	20347	20350	20352	20353	20354	20358	20364	20367	20370	20373
Not in nanopore data	CC_CA or TG_GG NOT cannonical	588	62	+	gi|56160529|ref|AC_000008.1|	27397	27433		start sites are:	27247	27248	27249	27250	27251	27252	27253	27254	27256	27259	27260	27261	27262	27263	27264	27265	27266	27267	27268	27269	27270	27271	27272	27273	27274	27275	27276	27277	27278	27279	27280	27281	27283	27284	27285	27286	27287	27288	27289	27290
Not in nanopore data	CT_AC or GT_AG	587	4	+	gi|56160529|ref|AC_000008.1|	24331	26984		start sites are:	24181	24183	24329	24330
Not in nanopore data	GT_GT or AC_AC NOT cannonical	586	49	+	gi|56160529|ref|AC_000008.1|	27940	28300		start sites are:	9690	9691	9692	9704	9706	9718	9722	9726	9728	24170	26468	26824	26865	26922	27012	27790	27791	27794	27796	27798	27799	27801	27804	27806	27807	27813	27814	27818	27824	27834	27836	27838	27844	27848	27851	27854	27859	27866	27867	27869
Not in nanopore data	CT_AC or GT_AG	586	29	+	gi|56160529|ref|AC_000008.1|	21013	21515		start sites are:	20844	20863	20864	20865	20866	20867	20869	20872	20874	20875	20878	20883	20888	20890	20896	20897	20899	20905	20906	20907	20912	20919	20921	20926	20930	20938	20941	21011	21012
Found in nanopore data	CT_AC or GT_AG	585	107	-	gi|56160529|ref|AC_000008.1|	24042	30868		start sites are:	23889	23892	23895	23897	23902	23907	23909	23910	23912	23913	23914	23915	23917	23920	23921	23923	23925	23926	23927	23928	23930	23931	23933	23934	23935	23937	23939	23940	23941	23942	23943	23944	23945	23947	23948	23949	23951	23954	23956	23958
Not in nanopore data	GC_CT or AG_GC NOT cannonical	584	53	-	gi|56160529|ref|AC_000008.1|	24163	31348		start sites are:	7182	9699	9701	9702	9703	9704	9705	9706	9707	9708	9709	9710	9711	9713	9714	9715	9716	9717	9718	9719	9720	9722	9723	9724	9725	9726	9727	9728	9732	9733	23279	24017	24020	24021	24027	24038	24047	24050	24051	24052
Not in nanopore data	CT_TG or CA_AG NOT cannonical	583	44	+	gi|56160529|ref|AC_000008.1|	27818	27923		start sites are:	9732	9733	23864	27598	27669	27670	27671	27672	27673	27674	27675	27676	27677	27678	27679	27680	27681	27682	27684	27685	27686	27690	27691	27692	27693	27694	27695	27698	27699	27706	27707	27708	27711	27717	27720	27724	27727	27730	27734	27736
Found in nanopore data	CT_GC or GC_AG	582	80	+	gi|56160529|ref|AC_000008.1|	24042	24143		start sites are:	23862	23893	23894	23895	23896	23897	23898	23900	23904	23905	23906	23907	23908	23909	23910	23911	23912	23913	23914	23915	23916	23920	23921	23923	23924	23925	23926	23931	23938	23948	23952	23954	23959	23961	23962	23963	23964	23965	23966	23968
Found in nanopore data	GT_AG or CT_AC	581	119	-	gi|56160529|ref|AC_000008.1|	24214	27834		start sites are:	9732	9733	19762	19765	19766	24064	24066	24068	24069	24070	24072	24073	24074	24075	24076	24078	24079	24080	24081	24082	24083	24084	24086	24088	24090	24093	24094	24095	24096	24097	24098	24100	24101	24103	24104	24105	24106	24107	24108	24109
Found in nanopore data	GT_AG or CT_AC	579	20	-	gi|56160529|ref|AC_000008.1|	28491	30612		start sites are:	28341	28344	28346	28349	28361	28362	28368	28369	28371	28382	28385	28391	28399	28405	28408	28419	28430	28480	28489	28490
Not in nanopore data	TA_AG or CT_TA NOT cannonical	579	56	-	gi|56160529|ref|AC_000008.1|	32268	32583		start sites are:	26488	26489	26492	32118	32119	32120	32121	32122	32123	32124	32125	32126	32127	32128	32129	32132	32133	32134	32135	32136	32137	32138	32139	32140	32144	32145	32149	32151	32155	32156	32157	32158	32160	32161	32162	32163	32164	32169	32170	32171
Not in nanopore data	CA_AT or AT_TG NOT cannonical	576	45	-	gi|56160529|ref|AC_000008.1|	31429	31526		start sites are:	31280	31281	31282	31285	31287	31288	31289	31290	31291	31292	31293	31294	31295	31296	31297	31298	31301	31302	31303	31304	31305	31306	31307	31309	31311	31312	31316	31318	31319	31320	31321	31323	31325	31329	31330	31331	31335	31336	31337	31338
Found in nanopore data	GT_AG or CT_AC	575	30	-	gi|56160529|ref|AC_000008.1|	8392	8875		start sites are:	8241	8242	8243	8244	8245	8249	8253	8254	8256	8257	8266	8269	8273	8279	8290	8291	8293	8296	8316	8332	8334	8335	8350	8352	8355	8362	8365	8386	8390	8391
Not in nanopore data	TA_CC or GG_TA NOT cannonical	574	58	+	gi|56160529|ref|AC_000008.1|	32055	32088		start sites are:	27939	31905	31906	31907	31908	31909	31910	31911	31912	31913	31915	31916	31917	31923	31924	31925	31927	31928	31929	31930	31932	31933	31935	31936	31937	31938	31942	31943	31944	31946	31947	31948	31949	31950	31953	31955	31957	31958	31959	31960
Not in nanopore data	CG_AA or TT_CG NOT cannonical	574	41	+	gi|56160529|ref|AC_000008.1|	24812	24832		start sites are:	9733	14297	23827	24041	24328	24329	24330	24446	24536	24663	24664	24665	24666	24667	24668	24669	24670	24673	24675	24676	24677	24684	24685	24687	24689	24696	24697	24698	24702	24708	24709	24710	24712	24714	24715	24716	24718	24723	24726	24736
Not in nanopore data	CT_AC or GT_AG	573	3	+	gi|56160529|ref|AC_000008.1|	14298	22587		start sites are:	14207	14296	14297
Found in nanopore data	GT_AG or CT_AC	573	78	+	gi|56160529|ref|AC_000008.1|	24844	26447		start sites are:	9733	23827	24694	24695	24696	24697	24698	24699	24700	24702	24703	24704	24705	24706	24708	24710	24711	24712	24713	24714	24715	24716	24717	24718	24719	24720	24721	24722	24723	24724	24725	24726	24727	24728	24729	24730	24731	24732	24734	24735
Not in nanopore data	CT_AC or GT_AG	572	48	-	gi|56160529|ref|AC_000008.1|	21738	26232		start sites are:	21589	21590	21591	21592	21593	21594	21595	21598	21599	21600	21601	21602	21603	21605	21607	21608	21609	21610	21611	21613	21614	21615	21617	21618	21621	21622	21623	21633	21634	21636	21637	21638	21639	21640	21646	21647	21648	21649	21650	21654
Not in nanopore data	CT_AC or GT_AG	571	22	-	gi|56160529|ref|AC_000008.1|	20642	20958		start sites are:	20492	20493	20494	20496	20498	20499	20506	20507	20510	20512	20513	20514	20518	20521	20529	20531	20548	20575	20591	20639	20640	20641
Not in nanopore data	AG_AG or CT_CT NOT cannonical	571	52	-	gi|56160529|ref|AC_000008.1|	25166	31685		start sites are:	25016	25017	25018	25019	25020	25021	25022	25025	25026	25027	25028	25029	25030	25031	25033	25034	25035	25038	25042	25043	25044	25047	25048	25049	25054	25055	25056	25057	25060	25061	25062	25063	25064	25065	25066	25068	25069	25071	25072	25074
Not in nanopore data	AG_GG or CC_CT NOT cannonical	570	54	-	gi|56160529|ref|AC_000008.1|	11122	11154		start sites are:	7182	9657	9658	9659	9660	9661	9662	9663	9664	9665	9666	9667	9668	9669	9670	9675	9677	9678	9679	9680	9682	9683	9684	9688	9689	9690	9691	9697	9699	9701	9702	9708	9710	9711	9716	9718	9719	9720	9725	9726
Not in nanopore data	TG_AG or CT_CA NOT cannonical	570	100	-	gi|56160529|ref|AC_000008.1|	26196	26740		start sites are:	7161	7162	7163	7164	7165	7166	7167	7168	7174	7177	7178	7181	8280	8327	8771	9278	9622	9627	9644	9646	9647	9649	9655	9656	9658	9659	9662	9663	9664	9667	9668	9669	9676	9680	9684	9689	9691	9697	9729	9730
Not in nanopore data	CG_CT or AG_CG NOT cannonical	569	106	+	gi|56160529|ref|AC_000008.1|	26223	26388		start sites are:	6078	6079	7152	7154	7159	7161	7176	7182	8311	8389	9647	9649	9650	9652	9653	9654	9655	9656	9657	9658	9659	9663	9664	9665	9666	9672	9674	9675	9680	9683	9686	9689	9690	9692	9696	9697	9698	9699	9701	9703
Not in nanopore data	AC_TG or CA_GT NOT cannonical	569	52	-	gi|56160529|ref|AC_000008.1|	19937	20016		start sites are:	19787	19788	19789	19790	19791	19792	19793	19794	19795	19796	19797	19798	19799	19800	19801	19802	19804	19805	19807	19808	19809	19810	19811	19812	19814	19815	19819	19820	19821	19822	19830	19831	19832	19834	19836	19837	19838	19839	19840	19845
Not in nanopore data	CT_GC or GC_AG	569	60	-	gi|56160529|ref|AC_000008.1|	11227	11251		start sites are:	11048	11074	11077	11078	11079	11080	11082	11083	11084	11087	11088	11090	11091	11092	11093	11094	11095	11097	11098	11100	11101	11103	11105	11106	11107	11109	11110	11111	11112	11113	11115	11117	11118	11119	11122	11123	11125	11126	11128	11129
Found in nanopore data	GT_AG or CT_AC	568	52	-	gi|56160529|ref|AC_000008.1|	24187	30447		start sites are:	9722	9723	9724	9725	9726	9728	9729	9731	9732	9733	11311	24038	24041	24048	24049	24050	24051	24052	24053	24054	24056	24058	24060	24063	24065	24066	24070	24071	24072	24073	24075	24077	24078	24079	24080	24081	24082	24085	24087	24092
Not in nanopore data	CA_CC or GG_TG NOT cannonical	568	52	-	gi|56160529|ref|AC_000008.1|	21445	21580		start sites are:	21295	21296	21297	21298	21299	21301	21302	21303	21304	21305	21306	21307	21308	21309	21310	21313	21316	21317	21318	21319	21321	21322	21325	21326	21328	21329	21334	21335	21339	21340	21342	21343	21345	21346	21347	21349	21350	21351	21352	21356
Found in nanopore data	CT_AC or GT_AG	567	50	+	gi|56160529|ref|AC_000008.1|	23484	23633		start sites are:	17537	23334	23335	23337	23338	23339	23340	23344	23345	23346	23347	23350	23354	23355	23356	23357	23358	23360	23361	23364	23365	23366	23367	23370	23371	23373	23374	23381	23382	23383	23385	23386	23388	23392	23393	23394	23397	23398	23403	23405
Not in nanopore data	CC_GC or GC_GG NOT cannonical	566	93	+	gi|56160529|ref|AC_000008.1|	17682	17838		start sites are:	7150	7152	7181	8771	9278	9625	9645	9662	9683	9691	17532	17533	17534	17535	17536	17537	17538	17539	17540	17541	17542	17543	17544	17545	17546	17547	17548	17549	17550	17551	17552	17553	17554	17555	17556	17557	17558	17559	17560	17561
Not in nanopore data	GG_AC or GT_CC NOT cannonical	566	48	-	gi|56160529|ref|AC_000008.1|	8482	8940		start sites are:	6072	8256	8257	8258	8259	8260	8262	8266	8268	8269	8272	8280	8303	8335	8336	8337	8338	8339	8340	8341	8342	8343	8344	8346	8348	8349	8351	8352	8354	8355	8357	8358	8362	8364	8365	8369	8370	8371	8373	8376
Found in nanopore data	GT_TT or AA_AC NOT cannonical	565	59	-	gi|56160529|ref|AC_000008.1|	28160	32590		start sites are:	28010	28011	28012	28013	28014	28015	28016	28017	28018	28019	28020	28021	28022	28023	28024	28025	28026	28027	28030	28031	28032	28033	28035	28036	28037	28038	28040	28041	28042	28043	28048	28049	28050	28051	28052	28053	28056	28057	28058	28059
Not in nanopore data	AC_CA or TG_GT NOT cannonical	563	73	+	gi|56160529|ref|AC_000008.1|	27934	32677		start sites are:	9686	9689	9690	9691	9701	9708	9716	9717	9724	9731	9732	9733	11188	24207	24208	26510	26836	26964	27786	27787	27788	27789	27791	27792	27794	27795	27796	27797	27798	27799	27800	27801	27802	27804	27805	27806	27807	27808	27809	27810
Found in nanopore data	CT_AC or GT_AG	562	44	-	gi|56160529|ref|AC_000008.1|	4335	5192		start sites are:	4186	4187	4188	4189	4190	4191	4192	4193	4194	4195	4196	4197	4204	4213	4214	4217	4219	4221	4223	4224	4225	4226	4227	4228	4231	4232	4235	4236	4239	4241	4248	4249	4252	4258	4261	4262	4263	4264	4266	4268
Found in nanopore data	CT_AC or GT_AG	562	44	+	gi|56160529|ref|AC_000008.1|	27729	28380		start sites are:	27538	27544	27576	27579	27580	27581	27582	27583	27584	27585	27586	27587	27588	27589	27591	27592	27593	27594	27595	27596	27598	27599	27601	27603	27608	27609	27612	27613	27615	27616	27620	27621	27622	27623	27626	27628	27633	27652	27659	27662
Not in nanopore data	CT_AC or GT_AG	562	20	+	gi|56160529|ref|AC_000008.1|	24331	25839		start sites are:	24019	24181	24182	24183	24184	24186	24187	24193	24206	24209	24212	24225	24226	24236	24237	24247	24327	24328	24329	24330
Not in nanopore data	CT_AC or GT_AG	562	46	-	gi|56160529|ref|AC_000008.1|	5369	5706		start sites are:	5219	5220	5221	5222	5223	5224	5226	5227	5231	5232	5233	5234	5235	5236	5238	5239	5240	5241	5242	5244	5252	5257	5258	5259	5260	5265	5267	5270	5272	5275	5276	5282	5283	5285	5286	5291	5294	5295	5305	5308
Found in nanopore data	GT_AG or CT_AC	560	18	-	gi|56160529|ref|AC_000008.1|	9734	26219		start sites are:	7124	7125	7126	7127	7128	7131	7133	7135	7137	7142	7144	7159	7161	7166	7177	9665	9732	9733
Found in nanopore data	GT_AG or CT_AC	559	11	+	gi|56160529|ref|AC_000008.1|	9734	25846		start sites are:	7123	7131	7145	7147	7167	7174	7176	9658	9683	9732	9733
Not in nanopore data	CT_AC or GT_AG	559	1	-	gi|56160529|ref|AC_000008.1|	10775	15798		start sites are:	10774
Not in nanopore data	CG_AA or TT_CG NOT cannonical	558	94	-	gi|56160529|ref|AC_000008.1|	26728	26749		start sites are:	7142	7155	8389	9649	9666	9675	9689	9733	9927	24145	26377	26378	26379	26380	26381	26382	26383	26384	26385	26386	26388	26389	26390	26391	26393	26398	26399	26403	26405	26406	26410	26412	26413	26415	26421	26422	26423	26424	26425	26426
Found in nanopore data	GT_AG or CT_AC	557	98	+	gi|56160529|ref|AC_000008.1|	9734	15464		start sites are:	7123	7124	7125	7126	7129	7131	7134	7136	7137	7138	7140	7142	7145	7147	7150	7151	7152	7155	7157	7159	7165	7166	7167	7168	7172	7173	7175	7176	7177	7178	7179	7181	7182	7218	7618	7792	8334	8354	8379	8391
Not in nanopore data	CA_GC or GC_TG NOT cannonical	556	54	+	gi|56160529|ref|AC_000008.1|	9677	16057		start sites are:	5641	6050	6056	6057	6058	6059	6060	6061	6062	6063	6064	6065	6066	6067	6069	6070	6071	6072	6073	6075	6077	6079	6081	6084	6089	6414	6450	6530	7110	7111	7113	7115	7117	7119	7123	7125	7129	8276	8280	8281
Not in nanopore data	GC_AG or CT_GC	555	63	-	gi|56160529|ref|AC_000008.1|	8986	9216		start sites are:	6084	6086	7111	7123	7125	7129	7145	7146	7157	7162	7163	7182	8314	8327	8390	8611	8612	8836	8837	8838	8839	8840	8841	8842	8844	8846	8849	8852	8853	8855	8857	8858	8860	8862	8864	8865	8867	8868	8869	8873
Found in nanopore data	GT_AG or CT_AC	555	24	-	gi|56160529|ref|AC_000008.1|	9734	11071		start sites are:	7123	7124	7125	7126	7127	7131	7133	7149	7159	7167	7168	9587	9662	9689	9690	9692	9696	9698	9706	9715	9728	9731	9732	9733
Not in nanopore data	CA_AG or CT_TG NOT cannonical	554	47	-	gi|56160529|ref|AC_000008.1|	26518	26786		start sites are:	8389	9732	9733	24204	24205	24206	24208	26368	26369	26370	26371	26373	26374	26375	26377	26378	26379	26380	26381	26382	26383	26384	26385	26386	26388	26389	26390	26391	26393	26394	26396	26397	26398	26399	26401	26402	26405	26406	26411	26413
Not in nanopore data	GC_TG or CA_GC NOT cannonical	554	54	-	gi|56160529|ref|AC_000008.1|	32044	32126		start sites are:	31894	31895	31896	31898	31899	31900	31901	31902	31903	31904	31905	31906	31907	31908	31909	31910	31912	31913	31914	31915	31916	31917	31918	31922	31923	31925	31927	31928	31929	31930	31931	31932	31933	31935	31936	31941	31942	31944	31947	31949
Found in nanopore data	GT_AG or CT_AC	553	54	+	gi|56160529|ref|AC_000008.1|	9734	18760		start sites are:	7123	7124	7125	7126	7129	7130	7131	7134	7136	7137	7138	7140	7145	7149	7150	7152	7157	7159	7161	7162	7165	7167	7168	7176	7177	7181	8771	9598	9649	9662	9663	9666	9667	9669	9682	9684	9690	9691	9692	9697
Not in nanopore data	CT_AC or GT_AG	552	52	-	gi|56160529|ref|AC_000008.1|	19365	21629		start sites are:	19216	19217	19218	19219	19220	19222	19223	19224	19226	19228	19229	19230	19233	19236	19238	19239	19242	19243	19244	19245	19246	19247	19248	19249	19250	19251	19252	19253	19256	19260	19261	19263	19265	19269	19270	19273	19274	19275	19276	19277
Not in nanopore data	CC_CG or CG_GG NOT cannonical	552	43	+	gi|56160529|ref|AC_000008.1|	26479	26641		start sites are:	7176	9662	15810	24167	24204	24205	24206	26329	26330	26331	26332	26333	26334	26335	26336	26338	26339	26341	26342	26343	26345	26346	26347	26348	26349	26350	26352	26354	26357	26361	26364	26369	26370	26371	26373	26379	26380	26381	26385	26386
Not in nanopore data	CT_AG or CT_AG NOT cannonical	551	93	+	gi|56160529|ref|AC_000008.1|	28423	28706		start sites are:	7163	7181	9708	9709	9710	9711	9712	9713	9714	9715	9716	9717	9718	9719	9720	9722	9724	9726	9727	9728	9729	9730	9732	9733	21284	21285	21286	21289	24208	24555	26486	26509	26510	26961	26962	27914	27915	27917	27918	27919
Not in nanopore data	CG_CG or CG_CG NOT cannonical	548	48	-	gi|56160529|ref|AC_000008.1|	8268	8542		start sites are:	8119	8120	8121	8122	8123	8124	8126	8127	8129	8130	8131	8132	8133	8136	8137	8139	8140	8142	8143	8145	8146	8147	8148	8149	8150	8151	8153	8155	8156	8157	8159	8161	8163	8165	8166	8167	8169	8170	8175	8176
Not in nanopore data	AT_AG or CT_AT NOT cannonical	548	40	+	gi|56160529|ref|AC_000008.1|	21714	21773		start sites are:	9699	9708	9726	9733	19367	21289	21566	21567	21568	21569	21570	21571	21572	21574	21576	21577	21578	21579	21580	21582	21584	21587	21588	21593	21594	21598	21599	21602	21605	21607	21609	21613	21618	21621	21631	21637	21638	21647	21673	21713
Not in nanopore data	GC_AG or CT_GC	547	40	-	gi|56160529|ref|AC_000008.1|	27489	28014		start sites are:	18175	27341	27342	27343	27344	27345	27347	27348	27351	27352	27353	27354	27355	27356	27358	27359	27360	27361	27366	27367	27368	27370	27372	27373	27374	27377	27378	27387	27388	27393	27394	27395	27396	27398	27400	27405	27413	27414	27416	27432
Not in nanopore data	CT_GG or CC_AG NOT cannonical	547	60	-	gi|56160529|ref|AC_000008.1|	25862	25906		start sites are:	9732	10774	23994	24003	24007	24008	24039	25024	25714	25715	25716	25717	25718	25719	25720	25721	25722	25723	25725	25728	25729	25730	25731	25733	25734	25736	25737	25738	25739	25740	25741	25742	25744	25745	25747	25748	25749	25752	25754	25756
Found in nanopore data	CT_AC or GT_AG	544	35	+	gi|56160529|ref|AC_000008.1|	4832	5192		start sites are:	4681	4682	4683	4684	4685	4686	4690	4691	4693	4694	4696	4700	4701	4702	4704	4705	4706	4714	4715	4716	4718	4720	4723	4724	4728	4729	4731	4738	4740	4749	4754	4759	4761	4830	4831
Not in nanopore data	TG_AG or CT_CA NOT cannonical	544	58	-	gi|56160529|ref|AC_000008.1|	20053	20588		start sites are:	9732	9733	19903	19904	19905	19906	19907	19908	19909	19910	19911	19913	19914	19915	19916	19917	19919	19920	19921	19922	19923	19924	19925	19928	19930	19931	19932	19934	19936	19937	19938	19939	19940	19941	19943	19945	19947	19948	19949	19950
Not in nanopore data	AC_TG or CA_GT NOT cannonical	543	35	+	gi|56160529|ref|AC_000008.1|	7180	8824		start sites are:	3928	5641	6012	6021	6056	6057	6058	6059	6060	6061	6062	6063	6064	6065	6067	6068	6069	6070	6071	6074	6077	6089	6414	6450	7110	7111	7112	7113	7117	7118	7122	7123	7127	7131	7152
Not in nanopore data	AG_GC or GC_CT NOT cannonical	543	69	+	gi|56160529|ref|AC_000008.1|	26544	26744		start sites are:	8389	8390	8391	9649	9731	9732	9733	17159	20977	20978	20980	21099	21100	21101	21103	24204	24205	24206	24207	24208	26395	26396	26397	26398	26399	26400	26401	26402	26403	26404	26405	26406	26411	26412	26413	26415	26420	26422	26423	26424
Found in nanopore data	GT_AG or CT_AC	541	86	-	gi|56160529|ref|AC_000008.1|	3511	3598		start sites are:	3361	3362	3363	3364	3365	3366	3367	3368	3370	3371	3372	3373	3376	3379	3380	3381	3382	3383	3384	3385	3388	3390	3392	3393	3394	3395	3396	3397	3398	3399	3400	3401	3403	3406	3407	3408	3409	3410	3412	3416
Found in nanopore data	GT_AG or CT_AC	540	35	-	gi|56160529|ref|AC_000008.1|	28491	30154		start sites are:	28341	28344	28345	28346	28349	28350	28352	28353	28354	28356	28357	28358	28359	28360	28361	28364	28365	28371	28384	28387	28390	28402	28405	28442	28452	28459	28462	28464	28481	28482	28484	28487	28488	28489	28490
Found in nanopore data	GT_AG or CT_AC	540	19	-	gi|56160529|ref|AC_000008.1|	28491	30139		start sites are:	28344	28345	28346	28349	28352	28353	28354	28356	28357	28358	28359	28360	28361	28362	28365	28367	28397	28489	28490
Not in nanopore data	GT_AG or CT_AC	540	6	+	gi|56160529|ref|AC_000008.1|	10462	10516		start sites are:	9708	10457	10458	10459	10460	10461
Found in nanopore data	GT_AG or CT_AC	540	64	-	gi|56160529|ref|AC_000008.1|	7183	7937		start sites are:	5639	5641	6056	6059	6060	6061	6062	6063	6064	6065	6066	6067	6068	6069	6070	6071	6077	6078	6083	6084	6089	7033	7034	7035	7110	7111	7113	7114	7116	7117	7119	7120	7122	7124	7125	7127	7133	7134	7135	7136
Not in nanopore data	TA_GC or GC_TA NOT cannonical	538	62	+	gi|56160529|ref|AC_000008.1|	9124	9210		start sites are:	7165	8482	8974	8975	8976	8977	8978	8979	8981	8982	8983	8984	8985	8986	8987	8988	8990	8992	8993	8994	8995	8996	8997	8998	8999	9000	9001	9002	9003	9005	9006	9011	9013	9015	9016	9017	9018	9020	9021	9022
Found in nanopore data	CT_AC or GT_AG	538	96	+	gi|56160529|ref|AC_000008.1|	34083	35542		start sites are:	33933	33935	33936	33937	33938	33940	33941	33946	33948	33949	33950	33951	33952	33954	33955	33958	33959	33961	33962	33963	33964	33965	33966	33967	33968	33969	33970	33971	33972	33974	33975	33976	33977	33978	33982	33983	33985	33987	33988	33989
[truncated: 7,027 more rows]
[truncated: 344 more columns]
