# Supplementary material for: Deep splicing plasticity of the human adenovirus type 5 transcriptome drives virus evolution
Source: Commun Biol. 2020 Mar 13;3:124. doi: 10.1038/s42003-020-0849-9 (PMC7070027; doi:10.1038/s42003-020-0849-9)
Supplement: Supplementary file 10 — Supplementary Data 9 [file 42003_2020_849_MOESM10_ESM.txt]

gi|56160529|ref|AC_000008.1|	+	499		500	E1a_TSS
gi|56160529|ref|AC_000008.1|	+	1702		1703	E1b_TSS
gi|56160529|ref|AC_000008.1|	+	3582		3583	pIX_TSS
gi|56160529|ref|AC_000008.1|	+	6049		6050	Major_late_TSS
gi|56160529|ref|AC_000008.1|	+	27568		27569	E3_TSS
gi|56160529|ref|AC_000008.1|	+	26114		26115	L4_TSS
gi|56160529|ref|AC_000008.1|	-	5839		5838	IVa2_TSS
gi|56160529|ref|AC_000008.1|	-	27051		27050	E2(early)_TSS
gi|56160529|ref|AC_000008.1|	-	25909		25908	E2(late)_TSS
gi|56160529|ref|AC_000008.1|	-	31063		31062	UXP_TSS
gi|56160529|ref|AC_000008.1|	-	35612		35611	E4_TSS
gi|56160529|ref|AC_000008.1|	+	559	975 1229	1546	E1a_12S
gi|56160529|ref|AC_000008.1|	+	559	638 1229	1319	E1a_9S
gi|56160529|ref|AC_000008.1|	+	559	1113 1229	1546	E1a_13S
gi|56160529|ref|AC_000008.1|	+	559	638 854 1113 1229	1546	E1a_11S(217R)
gi|56160529|ref|AC_000008.1|	+	559	638 854 975 1229	1546	E1a_10S(171R)
gi|56160529|ref|AC_000008.1|	+	1714		2245	E1b_19K
gi|56160529|ref|AC_000008.1|	+	2018	2256 3218	3263	E1b_14.5S(E1b-93R)
gi|56160529|ref|AC_000008.1|	+	2018	2256 3276	3510	E1b_14S(E1b-156R)
gi|56160529|ref|AC_000008.1|	+	2018		3510	E1b_22S(E1b 55K)
gi|56160529|ref|AC_000008.1|	+	2018	2256 3595	3613	E1b_13S(E1b-84R)
gi|56160529|ref|AC_000008.1|	+	2018	2256 3598	3613	E1b_novel-84R
gi|56160529|ref|AC_000008.1|	+	3608		4032	pIX
gi|56160529|ref|AC_000008.1|	+	6061		6090	tpl1
gi|56160529|ref|AC_000008.1|	+	7111		7183	tpl2
gi|56160529|ref|AC_000008.1|	+	7952		8392	i-leader_exon
gi|56160529|ref|AC_000008.1|	+	7952	8392 9644	9668	i-leader_protein
gi|56160529|ref|AC_000008.1|	+	9644		9734	tpl3
gi|56160529|ref|AC_000008.1|	+	10680		10730	VAI
gi|56160529|ref|AC_000008.1|	+	10920		11011	VAII
gi|56160529|ref|AC_000008.1|	+	11049		12298	52/55K(L1)
gi|56160529|ref|AC_000008.1|	+	12317		14076	preIIIa(L1)
gi|56160529|ref|AC_000008.1|	+	14155		15872	penton_base(L2)
gi|56160529|ref|AC_000008.1|	+	15877		16475	preVII(L2)
gi|56160529|ref|AC_000008.1|	+	16544		17651	pV(L2)
gi|56160529|ref|AC_000008.1|	+	17677		17921	preX(L2)
gi|56160529|ref|AC_000008.1|	+	18002		18756	preVI(L3)
gi|56160529|ref|AC_000008.1|	+	18841		21701	hexon(L3)
gi|56160529|ref|AC_000008.1|	+	21732		22348	23K_protease(L3)
gi|56160529|ref|AC_000008.1|	+	24060		26485	100K(L4)
gi|56160529|ref|AC_000008.1|	+	26194		26786	22K(L4)
gi|56160529|ref|AC_000008.1|	+	26194	26511 26713	27087	33K_full_length_(L4)
gi|56160529|ref|AC_000008.1|	+	26713		27087	33K_2nd_exon(L4)
gi|56160529|ref|AC_000008.1|	+	27174		27858	preVIII(L4)
gi|56160529|ref|AC_000008.1|	+	27834		27940	x-leader
gi|56160529|ref|AC_000008.1|	+	27857		28183	E3_12.5K
gi|56160529|ref|AC_000008.1|	+	28299		28491	y-leader
gi|56160529|ref|AC_000008.1|	+	28546		28743	E3_CR1_alpha
gi|56160529|ref|AC_000008.1|	+	28734		29218	E3_gp19K
gi|56160529|ref|AC_000008.1|	+	29412		29773	E3_13.4K
gi|56160529|ref|AC_000008.1|	+	29490		29773	E3_10.5K/ADP/CR1-beta
gi|56160529|ref|AC_000008.1|	+	29783		30060	E3_RID1_alpha(10.4K)
gi|56160529|ref|AC_000008.1|	+	30061		30461	E3_RID1_beta(14.6K)
gi|56160529|ref|AC_000008.1|	+	30452		30840	E3_14.7K
gi|56160529|ref|AC_000008.1|	+	30447		30592	z-leader
gi|56160529|ref|AC_000008.1|	+	31042		32788	fibre(L5)
gi|56160529|ref|AC_000008.1|	-	35527		35140	E4_orf1
gi|56160529|ref|AC_000008.1|	-	35093		34699	E4_orf2
gi|56160529|ref|AC_000008.1|	-	34704		34352	E4_orf3
gi|56160529|ref|AC_000008.1|	-	34704	34083 34603	33998	E4_orf3_4
gi|56160529|ref|AC_000008.1|	-	34343		33998	E4_orf4
gi|56160529|ref|AC_000008.1|	-	34078		33193	E4_orf6
gi|56160529|ref|AC_000008.1|	-	34078	33193 33904	32914	E4_orf6_7
gi|56160529|ref|AC_000008.1|	-	31032	24042 24668 24745 30868	23629	UXP
gi|56160529|ref|AC_000008.1|	-	24033		22443	DBP(E2A)
gi|56160529|ref|AC_000008.1|	-	14120	10590 14111	8583	preTP(E2B)
gi|56160529|ref|AC_000008.1|	-	14120	8785 14111	5197	pol(E2B)
gi|56160529|ref|AC_000008.1|	-	5719	5428 5706	4091	IVa2
STOP
gi|56160529|ref|AC_000008.1|	+	16510		17651	pV_longer(L2)
