# Supplementary material for: Deep splicing plasticity of the human adenovirus type 5 transcriptome drives virus evolution
Source: Commun Biol. 2020 Mar 13;3:124. doi: 10.1038/s42003-020-0849-9 (PMC7070027; doi:10.1038/s42003-020-0849-9)
Supplement: Supplementary file 11 — Supplementary Data 10 [file 42003_2020_849_MOESM11_ESM.txt]

gi|56160529|ref|AC_000008.1|	nanopore	mRNA	28571	30825	.	+	.	ID=mRNA#2145_30_copies:polyA_is_139;Count=30;color=0,0,0;Features=E3_gp19K,E3_13.4K,E3_10.5K/ADP/CR1-beta,E3_RID1_alpha(10.4K),E3_RID1_beta(14.6K),z-leader;ORF=E3_gp19K;Splices=
gi|56160529|ref|AC_000008.1|	nanopore	exon	28571	30825	.		.	ID=exon1;Parent=mRNA#2145_30_copies:polyA_is_139
gi|56160529|ref|AC_000008.1|	nanopore	mRNA	6061	17972	.	+	.	ID=mRNA#26_3751_copies:polyA_is_95;Count=3751;color=0,0,0;Features=Major_late_TSS,tpl1,tpl2,tpl3,penton_base(L2),preVII(L2),pV(L2),preX(L2);ORF=penton_base(L2);Splices=:GT_AG:GT_AG:GT_AG
gi|56160529|ref|AC_000008.1|	nanopore	exon	6061	6089	.		.	ID=exon_1;Parent=mRNA#26_3751_copies:polyA_is_95
gi|56160529|ref|AC_000008.1|	nanopore	exon	7111	7182	.		.	ID=exon_2;Parent=mRNA#26_3751_copies:polyA_is_95
gi|56160529|ref|AC_000008.1|	nanopore	exon	9644	9733	.		.	ID=exon_3;Parent=mRNA#26_3751_copies:polyA_is_95
gi|56160529|ref|AC_000008.1|	nanopore	exon	14155	17972	.		.	ID=exon4;Parent=mRNA#26_3751_copies:polyA_is_95
gi|56160529|ref|AC_000008.1|	nanopore	mRNA	1732	4073	.	+	.	ID=mRNA#1012_80_copies:polyA_is_80;Count=80;color=0,0,0;Features=E1b_TSS,E1b_13S(E1b-84R),pIX;ORF=E1b_13S(E1b-84R);Splices=:GT_AG
gi|56160529|ref|AC_000008.1|	nanopore	exon	1732	2255	.		.	ID=exon_1;Parent=mRNA#1012_80_copies:polyA_is_80
gi|56160529|ref|AC_000008.1|	nanopore	exon	3595	4073	.		.	ID=exon2;Parent=mRNA#1012_80_copies:polyA_is_80
gi|56160529|ref|AC_000008.1|	nanopore	mRNA	6061	28161	.	+	.	ID=mRNA#7_12083_copies:polyA_is_81;Count=12083;color=0,0,0;Features=Major_late_TSS,tpl1,tpl2,tpl3,33K_full_length_(L4),33K_2nd_exon(L4),preVIII(L4),x-leader;ORF=33K_full_length_(L4);Splices=:GT_AG:GT_AG:GT_AG:GT_AG
gi|56160529|ref|AC_000008.1|	nanopore	exon	6061	6089	.		.	ID=exon_1;Parent=mRNA#7_12083_copies:polyA_is_81
gi|56160529|ref|AC_000008.1|	nanopore	exon	7111	7182	.		.	ID=exon_2;Parent=mRNA#7_12083_copies:polyA_is_81
gi|56160529|ref|AC_000008.1|	nanopore	exon	9644	9733	.		.	ID=exon_3;Parent=mRNA#7_12083_copies:polyA_is_81
gi|56160529|ref|AC_000008.1|	nanopore	exon	26158	26510	.		.	ID=exon_4;Parent=mRNA#7_12083_copies:polyA_is_81
gi|56160529|ref|AC_000008.1|	nanopore	exon	26713	28161	.		.	ID=exon5;Parent=mRNA#7_12083_copies:polyA_is_81
gi|56160529|ref|AC_000008.1|	nanopore	mRNA	511	1630	.	+	.	ID=mRNA#477_178_copies:polyA_is_92;Count=178;color=0,0,0;Features=E1a_TSS,E1a_12S;ORF=E1a_12S;Splices=:GT_AG
gi|56160529|ref|AC_000008.1|	nanopore	exon	511	974	.		.	ID=exon_1;Parent=mRNA#477_178_copies:polyA_is_92
gi|56160529|ref|AC_000008.1|	nanopore	exon	1229	1630	.		.	ID=exon2;Parent=mRNA#477_178_copies:polyA_is_92
gi|56160529|ref|AC_000008.1|	nanopore	mRNA	3593	4073	.	+	.	ID=mRNA#5_17729_copies:polyA_is_91;Count=17729;color=0,0,0;Features=pIX_TSS,pIX;ORF=pIX;Splices=
gi|56160529|ref|AC_000008.1|	nanopore	exon	3593	4073	.		.	ID=exon1;Parent=mRNA#5_17729_copies:polyA_is_91
gi|56160529|ref|AC_000008.1|	nanopore	mRNA	32825	35596	.	-	.	ID=mRNA#1651_43_copies:polyA_is_115;Count=43;color=50,50,250;Features=E4_TSS,E4_orf6;ORF=E4_orf6;Splices=GT_AG:
gi|56160529|ref|AC_000008.1|	nanopore	exon	32825	34082	.		.	ID=exon_1;Parent=mRNA#1651_43_copies:polyA_is_115
gi|56160529|ref|AC_000008.1|	nanopore	exon	35542	35596	.		.	ID=exon2;Parent=mRNA#1651_43_copies:polyA_is_115
gi|56160529|ref|AC_000008.1|	nanopore	mRNA	32825	35596	.	-	.	ID=mRNA#62_1375_copies:polyA_is_100;Count=1375;color=50,50,250;Features=E4_TSS,E4_orf3,E4_orf4,E4_orf6;ORF=E4_orf3;Splices=GT_AG:
gi|56160529|ref|AC_000008.1|	nanopore	exon	32825	34732	.		.	ID=exon_1;Parent=mRNA#62_1375_copies:polyA_is_100
gi|56160529|ref|AC_000008.1|	nanopore	exon	35542	35596	.		.	ID=exon2;Parent=mRNA#62_1375_copies:polyA_is_100
gi|56160529|ref|AC_000008.1|	nanopore	mRNA	6061	22386	.	+	.	ID=mRNA#17_5185_copies:polyA_is_111;Count=5185;color=0,0,0;Features=Major_late_TSS,tpl1,tpl2,tpl3,preVI(L3),hexon(L3),23K_protease(L3);ORF=preVI(L3);Splices=:GT_AG:GT_AG:GT_AG
gi|56160529|ref|AC_000008.1|	nanopore	exon	6061	6089	.		.	ID=exon_1;Parent=mRNA#17_5185_copies:polyA_is_111
gi|56160529|ref|AC_000008.1|	nanopore	exon	7111	7182	.		.	ID=exon_2;Parent=mRNA#17_5185_copies:polyA_is_111
gi|56160529|ref|AC_000008.1|	nanopore	exon	9644	9733	.		.	ID=exon_3;Parent=mRNA#17_5185_copies:polyA_is_111
gi|56160529|ref|AC_000008.1|	nanopore	exon	18002	22386	.		.	ID=exon4;Parent=mRNA#17_5185_copies:polyA_is_111
gi|56160529|ref|AC_000008.1|	nanopore	mRNA	1780	4073	.	+	.	ID=mRNA#4660_7_copies:polyA_is_60;Count=7;color=0,0,0;Features=E1b_22S(E1b 55K),pIX;ORF=E1b_22S(E1b 55K);Splices=:GT_AG
gi|56160529|ref|AC_000008.1|	nanopore	exon	1780	3510	.		.	ID=exon_1;Parent=mRNA#4660_7_copies:polyA_is_60
gi|56160529|ref|AC_000008.1|	nanopore	exon	3595	4073	.		.	ID=exon2;Parent=mRNA#4660_7_copies:polyA_is_60
gi|56160529|ref|AC_000008.1|	nanopore	mRNA	6061	28161	.	+	.	ID=mRNA#13_6449_copies:polyA_is_92;Count=6449;color=0,0,0;Features=Major_late_TSS,tpl1,tpl2,tpl3,100K(L4),22K(L4),33K_2nd_exon(L4),preVIII(L4),x-leader;ORF=100K(L4);Splices=:GT_AG:GT_AG:GT_AG
gi|56160529|ref|AC_000008.1|	nanopore	exon	6061	6089	.		.	ID=exon_1;Parent=mRNA#13_6449_copies:polyA_is_92
gi|56160529|ref|AC_000008.1|	nanopore	exon	7111	7182	.		.	ID=exon_2;Parent=mRNA#13_6449_copies:polyA_is_92
gi|56160529|ref|AC_000008.1|	nanopore	exon	9644	9733	.		.	ID=exon_3;Parent=mRNA#13_6449_copies:polyA_is_92
gi|56160529|ref|AC_000008.1|	nanopore	exon	24048	28161	.		.	ID=exon4;Parent=mRNA#13_6449_copies:polyA_is_92
gi|56160529|ref|AC_000008.1|	nanopore	mRNA	332	1630	.	+	.	ID=mRNA#32388_1_copies:polyA_is_123;Count=1;color=0,0,0;Features=E1a_11S(217R);ORF=E1a_11S(217R);Splices=:GT_AG:GT_AG
gi|56160529|ref|AC_000008.1|	nanopore	exon	332	637	.		.	ID=exon_1;Parent=mRNA#32388_1_copies:polyA_is_123
gi|56160529|ref|AC_000008.1|	nanopore	exon	854	1112	.		.	ID=exon_2;Parent=mRNA#32388_1_copies:polyA_is_123
gi|56160529|ref|AC_000008.1|	nanopore	exon	1229	1630	.		.	ID=exon3;Parent=mRNA#32388_1_copies:polyA_is_123
gi|56160529|ref|AC_000008.1|	nanopore	mRNA	6061	32790	.	+	.	ID=mRNA#1_34351_copies:polyA_is_93;Count=34351;color=0,0,0;Features=Major_late_TSS,tpl1,tpl2,tpl3,fibre(L5);ORF=fibre(L5);Splices=:GT_AG:GT_AG:GT_AG
gi|56160529|ref|AC_000008.1|	nanopore	exon	6061	6089	.		.	ID=exon_1;Parent=mRNA#1_34351_copies:polyA_is_93
gi|56160529|ref|AC_000008.1|	nanopore	exon	7111	7182	.		.	ID=exon_2;Parent=mRNA#1_34351_copies:polyA_is_93
gi|56160529|ref|AC_000008.1|	nanopore	exon	9644	9733	.		.	ID=exon_3;Parent=mRNA#1_34351_copies:polyA_is_93
gi|56160529|ref|AC_000008.1|	nanopore	exon	31042	32790	.		.	ID=exon4;Parent=mRNA#1_34351_copies:polyA_is_93
gi|56160529|ref|AC_000008.1|	nanopore	mRNA	1780	4073	.	+	.	ID=mRNA#3141_15_copies:polyA_is_54;Count=15;color=0,0,0;Features=E1b_novel-84R,pIX;ORF=E1b_novel-84R;Splices=:GT_AG
gi|56160529|ref|AC_000008.1|	nanopore	exon	1780	2255	.		.	ID=exon_1;Parent=mRNA#3141_15_copies:polyA_is_54
gi|56160529|ref|AC_000008.1|	nanopore	exon	3598	4073	.		.	ID=exon2;Parent=mRNA#3141_15_copies:polyA_is_54
gi|56160529|ref|AC_000008.1|	nanopore	mRNA	26128	28161	.	+	.	ID=mRNA#440_194_copies:polyA_is_80;Count=194;color=0,0,0;Features=L4_TSS,22K(L4),33K_2nd_exon(L4),preVIII(L4),x-leader;ORF=22K(L4);Splices=
gi|56160529|ref|AC_000008.1|	nanopore	exon	26128	28161	.		.	ID=exon1;Parent=mRNA#440_194_copies:polyA_is_80
gi|56160529|ref|AC_000008.1|	nanopore	mRNA	6061	29788	.	+	.	ID=mRNA#46_2055_copies:polyA_is_91;Count=2055;color=0,0,0;Features=Major_late_TSS,tpl1,tpl2,tpl3,y-leader,E3_13.4K,E3_10.5K/ADP/CR1-beta;ORF=E3_13.4K;Splices=:GT_AG:GT_AG:GT_AG:GT_AG
gi|56160529|ref|AC_000008.1|	nanopore	exon	6061	6089	.		.	ID=exon_1;Parent=mRNA#46_2055_copies:polyA_is_91
gi|56160529|ref|AC_000008.1|	nanopore	exon	7111	7182	.		.	ID=exon_2;Parent=mRNA#46_2055_copies:polyA_is_91
gi|56160529|ref|AC_000008.1|	nanopore	exon	9644	9733	.		.	ID=exon_3;Parent=mRNA#46_2055_copies:polyA_is_91
gi|56160529|ref|AC_000008.1|	nanopore	exon	28299	28490	.		.	ID=exon_4;Parent=mRNA#46_2055_copies:polyA_is_91
gi|56160529|ref|AC_000008.1|	nanopore	exon	29384	29788	.		.	ID=exon5;Parent=mRNA#46_2055_copies:polyA_is_91
gi|56160529|ref|AC_000008.1|	nanopore	mRNA	22374	27036	.	-	.	ID=mRNA#9_9812_copies:polyA_is_83;Count=9812;color=50,50,250;Features=E2(early)_TSS,DBP(E2A);ORF=DBP(E2A);Splices=GT_AG:GT_AG:
gi|56160529|ref|AC_000008.1|	nanopore	exon	22374	24041	.		.	ID=exon_1;Parent=mRNA#9_9812_copies:polyA_is_83
gi|56160529|ref|AC_000008.1|	nanopore	exon	24668	24744	.		.	ID=exon_2;Parent=mRNA#9_9812_copies:polyA_is_83
gi|56160529|ref|AC_000008.1|	nanopore	exon	26984	27036	.		.	ID=exon3;Parent=mRNA#9_9812_copies:polyA_is_83
gi|56160529|ref|AC_000008.1|	nanopore	mRNA	6061	30853	.	+	.	ID=mRNA#59_1399_copies:polyA_is_118;Count=1399;color=0,0,0;Features=Major_late_TSS,tpl1,tpl2,tpl3,y-leader,E3_14.7K,z-leader;ORF=E3_14.7K;Splices=:GT_AG:GT_AG:GT_AG:GT_AG
gi|56160529|ref|AC_000008.1|	nanopore	exon	6061	6089	.		.	ID=exon_1;Parent=mRNA#59_1399_copies:polyA_is_118
gi|56160529|ref|AC_000008.1|	nanopore	exon	7111	7182	.		.	ID=exon_2;Parent=mRNA#59_1399_copies:polyA_is_118
gi|56160529|ref|AC_000008.1|	nanopore	exon	9644	9733	.		.	ID=exon_3;Parent=mRNA#59_1399_copies:polyA_is_118
gi|56160529|ref|AC_000008.1|	nanopore	exon	28299	28490	.		.	ID=exon_4;Parent=mRNA#59_1399_copies:polyA_is_118
gi|56160529|ref|AC_000008.1|	nanopore	exon	30447	30853	.		.	ID=exon5;Parent=mRNA#59_1399_copies:polyA_is_118
gi|56160529|ref|AC_000008.1|	nanopore	mRNA	6061	17972	.	+	.	ID=mRNA#4_18948_copies:polyA_is_90;Count=18948;color=0,0,0;Features=Major_late_TSS,tpl1,tpl2,tpl3,preX(L2);ORF=preX(L2);Splices=:GT_AG:GT_AG:GT_AG
gi|56160529|ref|AC_000008.1|	nanopore	exon	6061	6089	.		.	ID=exon_1;Parent=mRNA#4_18948_copies:polyA_is_90
gi|56160529|ref|AC_000008.1|	nanopore	exon	7111	7182	.		.	ID=exon_2;Parent=mRNA#4_18948_copies:polyA_is_90
gi|56160529|ref|AC_000008.1|	nanopore	exon	9644	9733	.		.	ID=exon_3;Parent=mRNA#4_18948_copies:polyA_is_90
gi|56160529|ref|AC_000008.1|	nanopore	exon	17676	17972	.		.	ID=exon4;Parent=mRNA#4_18948_copies:polyA_is_90
gi|56160529|ref|AC_000008.1|	nanopore	mRNA	29484	30825	.	+	.	ID=mRNA#1788_39_copies:polyA_is_124;Count=39;color=0,0,0;Features=E3_10.5K/ADP/CR1-beta,E3_RID1_alpha(10.4K),E3_RID1_beta(14.6K),z-leader;ORF=E3_10.5K/ADP/CR1-beta;Splices=
gi|56160529|ref|AC_000008.1|	nanopore	exon	29484	30825	.		.	ID=exon1;Parent=mRNA#1788_39_copies:polyA_is_124
gi|56160529|ref|AC_000008.1|	nanopore	mRNA	32825	35596	.	-	.	ID=mRNA#759_109_copies:polyA_is_121;Count=109;color=50,50,250;Features=E4_TSS,E4_orf2,E4_orf3,E4_orf4,E4_orf6;ORF=E4_orf2;Splices=GT_AG:
gi|56160529|ref|AC_000008.1|	nanopore	exon	32825	35104	.		.	ID=exon_1;Parent=mRNA#759_109_copies:polyA_is_121
gi|56160529|ref|AC_000008.1|	nanopore	exon	35542	35596	.		.	ID=exon2;Parent=mRNA#759_109_copies:polyA_is_121
gi|56160529|ref|AC_000008.1|	nanopore	mRNA	1732	4073	.	+	.	ID=mRNA#7040_3_copies:polyA_is_68;Count=3;color=0,0,0;Features=E1b_TSS,E1b_14S(E1b-156R),pIX;ORF=E1b_14S(E1b-156R);Splices=:GT_AG:GT_AG
gi|56160529|ref|AC_000008.1|	nanopore	exon	1732	2255	.		.	ID=exon_1;Parent=mRNA#7040_3_copies:polyA_is_68
gi|56160529|ref|AC_000008.1|	nanopore	exon	3276	3510	.		.	ID=exon_2;Parent=mRNA#7040_3_copies:polyA_is_68
gi|56160529|ref|AC_000008.1|	nanopore	exon	3595	4073	.		.	ID=exon3;Parent=mRNA#7040_3_copies:polyA_is_68
gi|56160529|ref|AC_000008.1|	nanopore	mRNA	4057	5826	.	-	.	ID=mRNA#25_3857_copies:polyA_is_77;Count=3857;color=50,50,250;Features=IVa2_TSS,IVa2;ORF=IVa2;Splices=GT_AG:
gi|56160529|ref|AC_000008.1|	nanopore	exon	4057	5427	.		.	ID=exon_1;Parent=mRNA#25_3857_copies:polyA_is_77
gi|56160529|ref|AC_000008.1|	nanopore	exon	5706	5826	.		.	ID=exon2;Parent=mRNA#25_3857_copies:polyA_is_77
gi|56160529|ref|AC_000008.1|	nanopore	mRNA	6061	22386	.	+	.	ID=mRNA#49_1912_copies:polyA_is_95;Count=1912;color=0,0,0;Features=Major_late_TSS,tpl1,tpl2,tpl3,23K_protease(L3);ORF=23K_protease(L3);Splices=:GT_AG:GT_AG:GT_AG
gi|56160529|ref|AC_000008.1|	nanopore	exon	6061	6089	.		.	ID=exon_1;Parent=mRNA#49_1912_copies:polyA_is_95
gi|56160529|ref|AC_000008.1|	nanopore	exon	7111	7182	.		.	ID=exon_2;Parent=mRNA#49_1912_copies:polyA_is_95
gi|56160529|ref|AC_000008.1|	nanopore	exon	9644	9733	.		.	ID=exon_3;Parent=mRNA#49_1912_copies:polyA_is_95
gi|56160529|ref|AC_000008.1|	nanopore	exon	21606	22386	.		.	ID=exon4;Parent=mRNA#49_1912_copies:polyA_is_95
gi|56160529|ref|AC_000008.1|	nanopore	mRNA	32795	35596	.	-	.	ID=mRNA#8592_2_copies:polyA_is_35;Count=2;color=50,50,250;Features=E4_TSS,E4_orf3_4,E4_orf6_7;ORF=E4_orf3_4;Splices=GT_AG:GT_AG:GT_AG:
gi|56160529|ref|AC_000008.1|	nanopore	exon	32795	33192	.		.	ID=exon_1;Parent=mRNA#8592_2_copies:polyA_is_35
gi|56160529|ref|AC_000008.1|	nanopore	exon	33904	34082	.		.	ID=exon_2;Parent=mRNA#8592_2_copies:polyA_is_35
gi|56160529|ref|AC_000008.1|	nanopore	exon	34603	34732	.		.	ID=exon_3;Parent=mRNA#8592_2_copies:polyA_is_35
gi|56160529|ref|AC_000008.1|	nanopore	exon	35542	35596	.		.	ID=exon4;Parent=mRNA#8592_2_copies:polyA_is_35
gi|56160529|ref|AC_000008.1|	nanopore	mRNA	6061	14124	.	+	.	ID=mRNA#69_1164_copies:polyA_is_103;Count=1164;color=0,0,0;Features=Major_late_TSS,tpl1,tpl2,i-leader_exon,i-leader_protein,tpl3,52/55K(L1),preIIIa(L1);ORF=i-leader_protein;Splices=:GT_AG:GT_AG:GT_AG:GT_AG
gi|56160529|ref|AC_000008.1|	nanopore	exon	6061	6089	.		.	ID=exon_1;Parent=mRNA#69_1164_copies:polyA_is_103
gi|56160529|ref|AC_000008.1|	nanopore	exon	7111	7182	.		.	ID=exon_2;Parent=mRNA#69_1164_copies:polyA_is_103
gi|56160529|ref|AC_000008.1|	nanopore	exon	7952	8391	.		.	ID=exon_3;Parent=mRNA#69_1164_copies:polyA_is_103
gi|56160529|ref|AC_000008.1|	nanopore	exon	9644	9733	.		.	ID=exon_4;Parent=mRNA#69_1164_copies:polyA_is_103
gi|56160529|ref|AC_000008.1|	nanopore	exon	11050	14124	.		.	ID=exon5;Parent=mRNA#69_1164_copies:polyA_is_103
gi|56160529|ref|AC_000008.1|	nanopore	mRNA	511	1630	.	+	.	ID=mRNA#3360_13_copies:polyA_is_85;Count=13;color=0,0,0;Features=E1a_TSS,E1a_10S(171R);ORF=E1a_10S(171R);Splices=:GT_AG:GT_AG
gi|56160529|ref|AC_000008.1|	nanopore	exon	511	637	.		.	ID=exon_1;Parent=mRNA#3360_13_copies:polyA_is_85
gi|56160529|ref|AC_000008.1|	nanopore	exon	854	974	.		.	ID=exon_2;Parent=mRNA#3360_13_copies:polyA_is_85
gi|56160529|ref|AC_000008.1|	nanopore	exon	1229	1630	.		.	ID=exon3;Parent=mRNA#3360_13_copies:polyA_is_85
gi|56160529|ref|AC_000008.1|	nanopore	mRNA	22374	31050	.	-	.	ID=mRNA#85_955_copies:polyA_is_78;Count=955;color=50,50,250;Features=UXP_TSS,UXP,DBP(E2A);ORF=UXP;Splices=GT_AG:GT_AG:
gi|56160529|ref|AC_000008.1|	nanopore	exon	22374	24041	.		.	ID=exon_1;Parent=mRNA#85_955_copies:polyA_is_78
gi|56160529|ref|AC_000008.1|	nanopore	exon	24668	24744	.		.	ID=exon_2;Parent=mRNA#85_955_copies:polyA_is_78
gi|56160529|ref|AC_000008.1|	nanopore	exon	30868	31050	.		.	ID=exon3;Parent=mRNA#85_955_copies:polyA_is_78
gi|56160529|ref|AC_000008.1|	nanopore	mRNA	511	1630	.	+	.	ID=mRNA#353_238_copies:polyA_is_76;Count=238;color=0,0,0;Features=E1a_TSS,E1a_9S;ORF=E1a_9S;Splices=:GT_AG
gi|56160529|ref|AC_000008.1|	nanopore	exon	511	637	.		.	ID=exon_1;Parent=mRNA#353_238_copies:polyA_is_76
gi|56160529|ref|AC_000008.1|	nanopore	exon	1229	1630	.		.	ID=exon2;Parent=mRNA#353_238_copies:polyA_is_76
gi|56160529|ref|AC_000008.1|	nanopore	mRNA	27582	30825	.	+	.	ID=mRNA#92_889_copies:polyA_is_123;Count=889;color=0,0,0;Features=E3_TSS,x-leader,E3_12.5K,y-leader,E3_CR1_alpha,E3_gp19K,E3_13.4K,E3_10.5K/ADP/CR1-beta,E3_RID1_alpha(10.4K),E3_RID1_beta(14.6K),z-leader;ORF=E3_12.5K;Splices=
gi|56160529|ref|AC_000008.1|	nanopore	exon	27582	30825	.		.	ID=exon1;Parent=mRNA#92_889_copies:polyA_is_123
gi|56160529|ref|AC_000008.1|	nanopore	mRNA	32825	35596	.	-	.	ID=mRNA#357_235_copies:polyA_is_108;Count=235;color=50,50,250;Features=E4_TSS,E4_orf4,E4_orf6;ORF=E4_orf4;Splices=GT_AG:
gi|56160529|ref|AC_000008.1|	nanopore	exon	32825	34432	.		.	ID=exon_1;Parent=mRNA#357_235_copies:polyA_is_108
gi|56160529|ref|AC_000008.1|	nanopore	exon	35542	35596	.		.	ID=exon2;Parent=mRNA#357_235_copies:polyA_is_108
gi|56160529|ref|AC_000008.1|	nanopore	mRNA	32825	35596	.	-	.	ID=mRNA#358_235_copies:polyA_is_95;Count=235;color=50,50,250;Features=E4_TSS,E4_orf6_7;ORF=E4_orf6_7;Splices=GT_AG:GT_AG:
gi|56160529|ref|AC_000008.1|	nanopore	exon	32825	33192	.		.	ID=exon_1;Parent=mRNA#358_235_copies:polyA_is_95
gi|56160529|ref|AC_000008.1|	nanopore	exon	33904	34082	.		.	ID=exon_2;Parent=mRNA#358_235_copies:polyA_is_95
gi|56160529|ref|AC_000008.1|	nanopore	exon	35542	35596	.		.	ID=exon3;Parent=mRNA#358_235_copies:polyA_is_95
gi|56160529|ref|AC_000008.1|	nanopore	mRNA	6061	14124	.	+	.	ID=mRNA#27_3654_copies:polyA_is_93;Count=3654;color=0,0,0;Features=Major_late_TSS,tpl1,tpl2,tpl3,52/55K(L1),preIIIa(L1);ORF=52/55K(L1);Splices=:GT_AG:GT_AG:GT_AG
gi|56160529|ref|AC_000008.1|	nanopore	exon	6061	6089	.		.	ID=exon_1;Parent=mRNA#27_3654_copies:polyA_is_93
gi|56160529|ref|AC_000008.1|	nanopore	exon	7111	7182	.		.	ID=exon_2;Parent=mRNA#27_3654_copies:polyA_is_93
gi|56160529|ref|AC_000008.1|	nanopore	exon	9644	9733	.		.	ID=exon_3;Parent=mRNA#27_3654_copies:polyA_is_93
gi|56160529|ref|AC_000008.1|	nanopore	exon	11050	14124	.		.	ID=exon4;Parent=mRNA#27_3654_copies:polyA_is_93
gi|56160529|ref|AC_000008.1|	nanopore	mRNA	4099	27036	.	-	.	ID=mRNA#10993_2_copies:polyA_is_162;Count=2;color=50,50,250;Features=E2(early)_TSS,pol(E2B);ORF=pol(E2B);Splices=GT_AG:GT_AG:GT_AG:
gi|56160529|ref|AC_000008.1|	nanopore	exon	4099	8784	.		.	ID=exon_1;Parent=mRNA#10993_2_copies:polyA_is_162
gi|56160529|ref|AC_000008.1|	nanopore	exon	14111	14297	.		.	ID=exon_2;Parent=mRNA#10993_2_copies:polyA_is_162
gi|56160529|ref|AC_000008.1|	nanopore	exon	24668	24744	.		.	ID=exon_3;Parent=mRNA#10993_2_copies:polyA_is_162
gi|56160529|ref|AC_000008.1|	nanopore	exon	26984	27036	.		.	ID=exon4;Parent=mRNA#10993_2_copies:polyA_is_162
gi|56160529|ref|AC_000008.1|	nanopore	mRNA	1715	4073	.	+	.	ID=mRNA#19_4484_copies:polyA_is_71;Count=4484;color=0,0,0;Features=E1b_TSS,E1b_19K,E1b_13S(E1b-84R),pIX;ORF=E1b_19K;Splices=:GT_AG
gi|56160529|ref|AC_000008.1|	nanopore	exon	1715	2255	.		.	ID=exon_1;Parent=mRNA#19_4484_copies:polyA_is_71
gi|56160529|ref|AC_000008.1|	nanopore	exon	3595	4073	.		.	ID=exon2;Parent=mRNA#19_4484_copies:polyA_is_71
gi|56160529|ref|AC_000008.1|	nanopore	mRNA	6061	28161	.	+	.	ID=mRNA#11_7167_copies:polyA_is_86;Count=7167;color=0,0,0;Features=Major_late_TSS,tpl1,tpl2,tpl3,33K_2nd_exon(L4),preVIII(L4),x-leader;ORF=33K_2nd_exon(L4);Splices=:GT_AG:GT_AG:GT_AG
gi|56160529|ref|AC_000008.1|	nanopore	exon	6061	6089	.		.	ID=exon_1;Parent=mRNA#11_7167_copies:polyA_is_86
gi|56160529|ref|AC_000008.1|	nanopore	exon	7111	7182	.		.	ID=exon_2;Parent=mRNA#11_7167_copies:polyA_is_86
gi|56160529|ref|AC_000008.1|	nanopore	exon	9644	9733	.		.	ID=exon_3;Parent=mRNA#11_7167_copies:polyA_is_86
gi|56160529|ref|AC_000008.1|	nanopore	exon	26713	28161	.		.	ID=exon4;Parent=mRNA#11_7167_copies:polyA_is_86
gi|56160529|ref|AC_000008.1|	nanopore	mRNA	4057	27036	.	-	.	ID=mRNA#8110_3_copies:polyA_is_109;Count=3;color=50,50,250;Features=E2(early)_TSS,preTP(E2B);ORF=preTP(E2B);Splices=GT_AG:GT_AG:GT_AG:
gi|56160529|ref|AC_000008.1|	nanopore	exon	4057	10589	.		.	ID=exon_1;Parent=mRNA#8110_3_copies:polyA_is_109
gi|56160529|ref|AC_000008.1|	nanopore	exon	14111	14297	.		.	ID=exon_2;Parent=mRNA#8110_3_copies:polyA_is_109
gi|56160529|ref|AC_000008.1|	nanopore	exon	24668	24744	.		.	ID=exon_3;Parent=mRNA#8110_3_copies:polyA_is_109
gi|56160529|ref|AC_000008.1|	nanopore	exon	26984	27036	.		.	ID=exon4;Parent=mRNA#8110_3_copies:polyA_is_109
gi|56160529|ref|AC_000008.1|	nanopore	mRNA	1818	4055	.	+	.	ID=mRNA#9858_2_copies:polyA_is_154;Count=2;color=0,0,0;Features=E1b_14.5S(E1b-93R),pIX;ORF=E1b_14.5S(E1b-93R);Splices=:GT_AG:GT_AG
gi|56160529|ref|AC_000008.1|	nanopore	exon	1818	2255	.		.	ID=exon_1;Parent=mRNA#9858_2_copies:polyA_is_154
gi|56160529|ref|AC_000008.1|	nanopore	exon	3218	3510	.		.	ID=exon_2;Parent=mRNA#9858_2_copies:polyA_is_154
gi|56160529|ref|AC_000008.1|	nanopore	exon	3595	4055	.		.	ID=exon3;Parent=mRNA#9858_2_copies:polyA_is_154
gi|56160529|ref|AC_000008.1|	nanopore	mRNA	6061	30825	.	+	.	ID=mRNA#1569_46_copies:polyA_is_128;Count=46;color=0,0,0;Features=Major_late_TSS,tpl1,tpl2,tpl3,y-leader,E3_RID1_beta(14.6K),z-leader;ORF=E3_RID1_beta(14.6K);Splices=:GT_AG:GT_AG:GT_AG:GT_AG
gi|56160529|ref|AC_000008.1|	nanopore	exon	6061	6089	.		.	ID=exon_1;Parent=mRNA#1569_46_copies:polyA_is_128
gi|56160529|ref|AC_000008.1|	nanopore	exon	7111	7182	.		.	ID=exon_2;Parent=mRNA#1569_46_copies:polyA_is_128
gi|56160529|ref|AC_000008.1|	nanopore	exon	9644	9733	.		.	ID=exon_3;Parent=mRNA#1569_46_copies:polyA_is_128
gi|56160529|ref|AC_000008.1|	nanopore	exon	28299	28490	.		.	ID=exon_4;Parent=mRNA#1569_46_copies:polyA_is_128
gi|56160529|ref|AC_000008.1|	nanopore	exon	29872	30825	.		.	ID=exon5;Parent=mRNA#1569_46_copies:polyA_is_128
gi|56160529|ref|AC_000008.1|	nanopore	mRNA	511	1630	.	+	.	ID=mRNA#550_150_copies:polyA_is_95;Count=150;color=0,0,0;Features=E1a_TSS,E1a_13S;ORF=E1a_13S;Splices=:GT_AG
gi|56160529|ref|AC_000008.1|	nanopore	exon	511	1112	.		.	ID=exon_1;Parent=mRNA#550_150_copies:polyA_is_95
gi|56160529|ref|AC_000008.1|	nanopore	exon	1229	1630	.		.	ID=exon2;Parent=mRNA#550_150_copies:polyA_is_95
gi|56160529|ref|AC_000008.1|	nanopore	mRNA	6061	17972	.	+	.	ID=mRNA#12_6838_copies:polyA_is_80;Count=6838;color=0,0,0;Features=Major_late_TSS,tpl1,tpl2,tpl3,pV(L2),preX(L2);ORF=pV(L2);Splices=:GT_AG:GT_AG:GT_AG
gi|56160529|ref|AC_000008.1|	nanopore	exon	6061	6089	.		.	ID=exon_1;Parent=mRNA#12_6838_copies:polyA_is_80
gi|56160529|ref|AC_000008.1|	nanopore	exon	7111	7182	.		.	ID=exon_2;Parent=mRNA#12_6838_copies:polyA_is_80
gi|56160529|ref|AC_000008.1|	nanopore	exon	9644	9733	.		.	ID=exon_3;Parent=mRNA#12_6838_copies:polyA_is_80
gi|56160529|ref|AC_000008.1|	nanopore	exon	16521	17972	.		.	ID=exon4;Parent=mRNA#12_6838_copies:polyA_is_80
gi|56160529|ref|AC_000008.1|	nanopore	mRNA	6061	17972	.	+	.	ID=mRNA#15_5540_copies:polyA_is_83;Count=5540;color=0,0,0;Features=Major_late_TSS,tpl1,tpl2,tpl3,preVII(L2),pV(L2),preX(L2);ORF=preVII(L2);Splices=:GT_AG:GT_AG:GT_AG
gi|56160529|ref|AC_000008.1|	nanopore	exon	6061	6089	.		.	ID=exon_1;Parent=mRNA#15_5540_copies:polyA_is_83
gi|56160529|ref|AC_000008.1|	nanopore	exon	7111	7182	.		.	ID=exon_2;Parent=mRNA#15_5540_copies:polyA_is_83
gi|56160529|ref|AC_000008.1|	nanopore	exon	9644	9733	.		.	ID=exon_3;Parent=mRNA#15_5540_copies:polyA_is_83
gi|56160529|ref|AC_000008.1|	nanopore	exon	15729	17972	.		.	ID=exon4;Parent=mRNA#15_5540_copies:polyA_is_83
gi|56160529|ref|AC_000008.1|	nanopore	mRNA	6061	28161	.	+	.	ID=mRNA#47_1964_copies:polyA_is_82;Count=1964;color=0,0,0;Features=Major_late_TSS,tpl1,tpl2,tpl3,preVIII(L4),x-leader;ORF=preVIII(L4);Splices=:GT_AG:GT_AG:GT_AG
gi|56160529|ref|AC_000008.1|	nanopore	exon	6061	6089	.		.	ID=exon_1;Parent=mRNA#47_1964_copies:polyA_is_82
gi|56160529|ref|AC_000008.1|	nanopore	exon	7111	7182	.		.	ID=exon_2;Parent=mRNA#47_1964_copies:polyA_is_82
gi|56160529|ref|AC_000008.1|	nanopore	exon	9644	9733	.		.	ID=exon_3;Parent=mRNA#47_1964_copies:polyA_is_82
gi|56160529|ref|AC_000008.1|	nanopore	exon	26990	28161	.		.	ID=exon4;Parent=mRNA#47_1964_copies:polyA_is_82
gi|56160529|ref|AC_000008.1|	nanopore	mRNA	6061	22386	.	+	.	ID=mRNA#3_20569_copies:polyA_is_108;Count=20569;color=0,0,0;Features=Major_late_TSS,tpl1,tpl2,tpl3,hexon(L3),23K_protease(L3);ORF=hexon(L3);Splices=:GT_AG:GT_AG:GT_AG
gi|56160529|ref|AC_000008.1|	nanopore	exon	6061	6089	.		.	ID=exon_1;Parent=mRNA#3_20569_copies:polyA_is_108
gi|56160529|ref|AC_000008.1|	nanopore	exon	7111	7182	.		.	ID=exon_2;Parent=mRNA#3_20569_copies:polyA_is_108
gi|56160529|ref|AC_000008.1|	nanopore	exon	9644	9733	.		.	ID=exon_3;Parent=mRNA#3_20569_copies:polyA_is_108
gi|56160529|ref|AC_000008.1|	nanopore	exon	18806	22386	.		.	ID=exon4;Parent=mRNA#3_20569_copies:polyA_is_108
gi|56160529|ref|AC_000008.1|	nanopore	mRNA	32825	35596	.	-	.	ID=mRNA#875_91_copies:polyA_is_165;Count=91;color=50,50,250;Features=E4_TSS,E4_orf1,E4_orf2,E4_orf3,E4_orf4,E4_orf6;ORF=E4_orf1;Splices=
gi|56160529|ref|AC_000008.1|	nanopore	exon	32825	35596	.		.	ID=exon1;Parent=mRNA#875_91_copies:polyA_is_165
gi|56160529|ref|AC_000008.1|	nanopore	mRNA	6061	30825	.	+	.	ID=mRNA#12006_1_copies:polyA_is_186;Count=1;color=0,0,0;Features=Major_late_TSS,tpl1,tpl2,tpl3,y-leader,E3_RID1_alpha(10.4K),E3_RID1_beta(14.6K),z-leader;ORF=E3_RID1_alpha(10.4K);Splices=:GT_AG:GT_AG:GT_AG:GT_AG
gi|56160529|ref|AC_000008.1|	nanopore	exon	6061	6089	.		.	ID=exon_1;Parent=mRNA#12006_1_copies:polyA_is_186
gi|56160529|ref|AC_000008.1|	nanopore	exon	7111	7182	.		.	ID=exon_2;Parent=mRNA#12006_1_copies:polyA_is_186
gi|56160529|ref|AC_000008.1|	nanopore	exon	9644	9733	.		.	ID=exon_3;Parent=mRNA#12006_1_copies:polyA_is_186
gi|56160529|ref|AC_000008.1|	nanopore	exon	28299	28490	.		.	ID=exon_4;Parent=mRNA#12006_1_copies:polyA_is_186
gi|56160529|ref|AC_000008.1|	nanopore	exon	29782	30825	.		.	ID=exon5;Parent=mRNA#12006_1_copies:polyA_is_186
gi|56160529|ref|AC_000008.1|	nanopore	mRNA	6061	30825	.	+	.	ID=mRNA#535_155_copies:polyA_is_168;Count=155;color=0,0,0;Features=Major_late_TSS,tpl1,tpl2,tpl3,y-leader,E3_CR1_alpha,E3_gp19K,E3_13.4K,E3_10.5K/ADP/CR1-beta,E3_RID1_alpha(10.4K),E3_RID1_beta(14.6K),z-leader;ORF=E3_CR1_alpha;Splices=:GT_AG:GT_AG:GT_AG
gi|56160529|ref|AC_000008.1|	nanopore	exon	6061	6089	.		.	ID=exon_1;Parent=mRNA#535_155_copies:polyA_is_168
gi|56160529|ref|AC_000008.1|	nanopore	exon	7111	7182	.		.	ID=exon_2;Parent=mRNA#535_155_copies:polyA_is_168
gi|56160529|ref|AC_000008.1|	nanopore	exon	9644	9733	.		.	ID=exon_3;Parent=mRNA#535_155_copies:polyA_is_168
gi|56160529|ref|AC_000008.1|	nanopore	exon	28299	30825	.		.	ID=exon4;Parent=mRNA#535_155_copies:polyA_is_168
gi|56160529|ref|AC_000008.1|	nanopore	mRNA	6061	14124	.	+	.	ID=mRNA#30_3543_copies:polyA_is_85;Count=3543;color=0,0,0;Features=Major_late_TSS,tpl1,tpl2,tpl3,preIIIa(L1);ORF=preIIIa(L1);Splices=:GT_AG:GT_AG:GT_AG
gi|56160529|ref|AC_000008.1|	nanopore	exon	6061	6089	.		.	ID=exon_1;Parent=mRNA#30_3543_copies:polyA_is_85
gi|56160529|ref|AC_000008.1|	nanopore	exon	7111	7182	.		.	ID=exon_2;Parent=mRNA#30_3543_copies:polyA_is_85
gi|56160529|ref|AC_000008.1|	nanopore	exon	9644	9733	.		.	ID=exon_3;Parent=mRNA#30_3543_copies:polyA_is_85
gi|56160529|ref|AC_000008.1|	nanopore	exon	12318	14124	.		.	ID=exon4;Parent=mRNA#30_3543_copies:polyA_is_85
