# Supplementary material for: Deep splicing plasticity of the human adenovirus type 5 transcriptome drives virus evolution
Source: Commun Biol. 2020 Mar 13;3:124. doi: 10.1038/s42003-020-0849-9 (PMC7070027; doi:10.1038/s42003-020-0849-9)
Supplement: Supplementary file 12 — Supplementary Data 11 [file 42003_2020_849_MOESM12_ESM.txt]

gi|56160529|ref|AC_000008.1|	nanopore	mRNA	1818	4057	.	+	.	ID=mRNA#9185_2_copies:polyA_is_154;Count=2;color=0,0,0;Features=E1b_14.5S(E1b-93R),pIX;ORF=E1b_14.5S(E1b-93R);Splices=:GT_AG:GT_AG
gi|56160529|ref|AC_000008.1|	nanopore	exon	1818	2255	.		.	ID=exon_1;Parent=mRNA#9185_2_copies:polyA_is_154
gi|56160529|ref|AC_000008.1|	nanopore	exon	3218	3510	.		.	ID=exon_2;Parent=mRNA#9185_2_copies:polyA_is_154
gi|56160529|ref|AC_000008.1|	nanopore	exon	3595	4057	.		.	ID=exon3;Parent=mRNA#9185_2_copies:polyA_is_154
gi|56160529|ref|AC_000008.1|	nanopore	mRNA	511	1630	.	+	.	ID=mRNA#2759_15_copies:polyA_is_108;Count=15;color=0,0,0;Features=E1a_TSS,E1a_13S;ORF=E1a_13S;Splices=:GT_AG
gi|56160529|ref|AC_000008.1|	nanopore	exon	511	1112	.		.	ID=exon_1;Parent=mRNA#2759_15_copies:polyA_is_108
gi|56160529|ref|AC_000008.1|	nanopore	exon	1229	1630	.		.	ID=exon2;Parent=mRNA#2759_15_copies:polyA_is_108
gi|56160529|ref|AC_000008.1|	nanopore	mRNA	1743	4073	.	+	.	ID=mRNA#3714_9_copies:polyA_is_34;Count=9;color=0,0,0;Features=E1b_TSS,E1b_novel-84R,pIX;ORF=E1b_novel-84R;Splices=:GT_AG
gi|56160529|ref|AC_000008.1|	nanopore	exon	1743	2255	.		.	ID=exon_1;Parent=mRNA#3714_9_copies:polyA_is_34
gi|56160529|ref|AC_000008.1|	nanopore	exon	3598	4073	.		.	ID=exon2;Parent=mRNA#3714_9_copies:polyA_is_34
gi|56160529|ref|AC_000008.1|	nanopore	mRNA	6061	22386	.	+	.	ID=mRNA#45_1731_copies:polyA_is_91;Count=1731;color=0,0,0;Features=Major_late_TSS,tpl1,tpl2,tpl3,23K_protease(L3);ORF=23K_protease(L3);Splices=:GT_AG:GT_AG:GT_AG
gi|56160529|ref|AC_000008.1|	nanopore	exon	6061	6089	.		.	ID=exon_1;Parent=mRNA#45_1731_copies:polyA_is_91
gi|56160529|ref|AC_000008.1|	nanopore	exon	7111	7182	.		.	ID=exon_2;Parent=mRNA#45_1731_copies:polyA_is_91
gi|56160529|ref|AC_000008.1|	nanopore	exon	9644	9733	.		.	ID=exon_3;Parent=mRNA#45_1731_copies:polyA_is_91
gi|56160529|ref|AC_000008.1|	nanopore	exon	21606	22386	.		.	ID=exon4;Parent=mRNA#45_1731_copies:polyA_is_91
gi|56160529|ref|AC_000008.1|	nanopore	mRNA	32825	35596	.	-	.	ID=mRNA#5403_4_copies:polyA_is_61;Count=4;color=50,50,250;Features=E4_TSS,E4_orf6;ORF=E4_orf6;Splices=GT_AG:
gi|56160529|ref|AC_000008.1|	nanopore	exon	32825	34082	.		.	ID=exon_1;Parent=mRNA#5403_4_copies:polyA_is_61
gi|56160529|ref|AC_000008.1|	nanopore	exon	35542	35596	.		.	ID=exon2;Parent=mRNA#5403_4_copies:polyA_is_61
gi|56160529|ref|AC_000008.1|	nanopore	mRNA	3593	4073	.	+	.	ID=mRNA#6_13627_copies:polyA_is_83;Count=13627;color=0,0,0;Features=pIX_TSS,pIX;ORF=pIX;Splices=
gi|56160529|ref|AC_000008.1|	nanopore	exon	3593	4073	.		.	ID=exon1;Parent=mRNA#6_13627_copies:polyA_is_83
gi|56160529|ref|AC_000008.1|	nanopore	mRNA	6061	28161	.	+	.	ID=mRNA#7_9721_copies:polyA_is_73;Count=9721;color=0,0,0;Features=Major_late_TSS,tpl1,tpl2,tpl3,33K_full_length_(L4),33K_2nd_exon(L4),preVIII(L4),x-leader;ORF=33K_full_length_(L4);Splices=:GT_AG:GT_AG:GT_AG:GT_AG
gi|56160529|ref|AC_000008.1|	nanopore	exon	6061	6089	.		.	ID=exon_1;Parent=mRNA#7_9721_copies:polyA_is_73
gi|56160529|ref|AC_000008.1|	nanopore	exon	7111	7182	.		.	ID=exon_2;Parent=mRNA#7_9721_copies:polyA_is_73
gi|56160529|ref|AC_000008.1|	nanopore	exon	9644	9733	.		.	ID=exon_3;Parent=mRNA#7_9721_copies:polyA_is_73
gi|56160529|ref|AC_000008.1|	nanopore	exon	26158	26510	.		.	ID=exon_4;Parent=mRNA#7_9721_copies:polyA_is_73
gi|56160529|ref|AC_000008.1|	nanopore	exon	26713	28161	.		.	ID=exon5;Parent=mRNA#7_9721_copies:polyA_is_73
gi|56160529|ref|AC_000008.1|	nanopore	mRNA	29484	30825	.	+	.	ID=mRNA#1977_26_copies:polyA_is_114;Count=26;color=0,0,0;Features=E3_10.5K/ADP/CR1-beta,E3_RID1_alpha(10.4K),E3_RID1_beta(14.6K),z-leader;ORF=E3_10.5K/ADP/CR1-beta;Splices=
gi|56160529|ref|AC_000008.1|	nanopore	exon	29484	30825	.		.	ID=exon1;Parent=mRNA#1977_26_copies:polyA_is_114
gi|56160529|ref|AC_000008.1|	nanopore	mRNA	4081	27036	.	-	.	ID=mRNA#14334_1_copies:polyA_is_97;Count=1;color=50,50,250;Features=E2(early)_TSS,preTP(E2B);ORF=preTP(E2B);Splices=GT_AG:GT_AG:
gi|56160529|ref|AC_000008.1|	nanopore	exon	4081	10589	.		.	ID=exon_1;Parent=mRNA#14334_1_copies:polyA_is_97
gi|56160529|ref|AC_000008.1|	nanopore	exon	14111	14297	.		.	ID=exon_2;Parent=mRNA#14334_1_copies:polyA_is_97
gi|56160529|ref|AC_000008.1|	nanopore	exon	26984	27036	.		.	ID=exon3;Parent=mRNA#14334_1_copies:polyA_is_97
gi|56160529|ref|AC_000008.1|	nanopore	mRNA	6061	30825	.	+	.	ID=mRNA#15530_1_copies:polyA_is_186;Count=1;color=0,0,0;Features=Major_late_TSS,tpl1,tpl2,tpl3,y-leader,E3_RID1_alpha(10.4K),E3_RID1_beta(14.6K),z-leader;ORF=E3_RID1_alpha(10.4K);Splices=:GT_AG:GT_AG:GT_AG:GT_AG
gi|56160529|ref|AC_000008.1|	nanopore	exon	6061	6089	.		.	ID=exon_1;Parent=mRNA#15530_1_copies:polyA_is_186
gi|56160529|ref|AC_000008.1|	nanopore	exon	7111	7182	.		.	ID=exon_2;Parent=mRNA#15530_1_copies:polyA_is_186
gi|56160529|ref|AC_000008.1|	nanopore	exon	9644	9733	.		.	ID=exon_3;Parent=mRNA#15530_1_copies:polyA_is_186
gi|56160529|ref|AC_000008.1|	nanopore	exon	28299	28490	.		.	ID=exon_4;Parent=mRNA#15530_1_copies:polyA_is_186
gi|56160529|ref|AC_000008.1|	nanopore	exon	29782	30825	.		.	ID=exon5;Parent=mRNA#15530_1_copies:polyA_is_186
gi|56160529|ref|AC_000008.1|	nanopore	mRNA	511	1630	.	+	.	ID=mRNA#1676_34_copies:polyA_is_71;Count=34;color=0,0,0;Features=E1a_TSS,E1a_12S;ORF=E1a_12S;Splices=:GT_AG
gi|56160529|ref|AC_000008.1|	nanopore	exon	511	974	.		.	ID=exon_1;Parent=mRNA#1676_34_copies:polyA_is_71
gi|56160529|ref|AC_000008.1|	nanopore	exon	1229	1630	.		.	ID=exon2;Parent=mRNA#1676_34_copies:polyA_is_71
gi|56160529|ref|AC_000008.1|	nanopore	mRNA	511	1630	.	+	.	ID=mRNA#4519_6_copies:polyA_is_59;Count=6;color=0,0,0;Features=E1a_TSS,E1a_10S(171R);ORF=E1a_10S(171R);Splices=:GT_AG:GT_AG
gi|56160529|ref|AC_000008.1|	nanopore	exon	511	637	.		.	ID=exon_1;Parent=mRNA#4519_6_copies:polyA_is_59
gi|56160529|ref|AC_000008.1|	nanopore	exon	854	974	.		.	ID=exon_2;Parent=mRNA#4519_6_copies:polyA_is_59
gi|56160529|ref|AC_000008.1|	nanopore	exon	1229	1630	.		.	ID=exon3;Parent=mRNA#4519_6_copies:polyA_is_59
gi|56160529|ref|AC_000008.1|	nanopore	mRNA	6061	28161	.	+	.	ID=mRNA#13_4975_copies:polyA_is_84;Count=4975;color=0,0,0;Features=Major_late_TSS,tpl1,tpl2,tpl3,100K(L4),22K(L4),33K_2nd_exon(L4),preVIII(L4),x-leader;ORF=100K(L4);Splices=:GT_AG:GT_AG:GT_AG
gi|56160529|ref|AC_000008.1|	nanopore	exon	6061	6089	.		.	ID=exon_1;Parent=mRNA#13_4975_copies:polyA_is_84
gi|56160529|ref|AC_000008.1|	nanopore	exon	7111	7182	.		.	ID=exon_2;Parent=mRNA#13_4975_copies:polyA_is_84
gi|56160529|ref|AC_000008.1|	nanopore	exon	9644	9733	.		.	ID=exon_3;Parent=mRNA#13_4975_copies:polyA_is_84
gi|56160529|ref|AC_000008.1|	nanopore	exon	24048	28161	.		.	ID=exon4;Parent=mRNA#13_4975_copies:polyA_is_84
gi|56160529|ref|AC_000008.1|	nanopore	mRNA	6061	22386	.	+	.	ID=mRNA#3_17406_copies:polyA_is_101;Count=17406;color=0,0,0;Features=Major_late_TSS,tpl1,tpl2,tpl3,hexon(L3),23K_protease(L3);ORF=hexon(L3);Splices=:GT_AG:GT_AG:GT_AG
gi|56160529|ref|AC_000008.1|	nanopore	exon	6061	6089	.		.	ID=exon_1;Parent=mRNA#3_17406_copies:polyA_is_101
gi|56160529|ref|AC_000008.1|	nanopore	exon	7111	7182	.		.	ID=exon_2;Parent=mRNA#3_17406_copies:polyA_is_101
gi|56160529|ref|AC_000008.1|	nanopore	exon	9644	9733	.		.	ID=exon_3;Parent=mRNA#3_17406_copies:polyA_is_101
gi|56160529|ref|AC_000008.1|	nanopore	exon	18806	22386	.		.	ID=exon4;Parent=mRNA#3_17406_copies:polyA_is_101
gi|56160529|ref|AC_000008.1|	nanopore	mRNA	6061	17942	.	+	.	ID=mRNA#20_3278_copies:polyA_is_90;Count=3278;color=0,0,0;Features=Major_late_TSS,tpl1,tpl2,tpl3,penton_base(L2),preVII(L2),pV(L2),preX(L2);ORF=penton_base(L2);Splices=:GT_AG:GT_AG:GT_AG
gi|56160529|ref|AC_000008.1|	nanopore	exon	6061	6089	.		.	ID=exon_1;Parent=mRNA#20_3278_copies:polyA_is_90
gi|56160529|ref|AC_000008.1|	nanopore	exon	7111	7182	.		.	ID=exon_2;Parent=mRNA#20_3278_copies:polyA_is_90
gi|56160529|ref|AC_000008.1|	nanopore	exon	9644	9733	.		.	ID=exon_3;Parent=mRNA#20_3278_copies:polyA_is_90
gi|56160529|ref|AC_000008.1|	nanopore	exon	14155	17942	.		.	ID=exon4;Parent=mRNA#20_3278_copies:polyA_is_90
gi|56160529|ref|AC_000008.1|	nanopore	mRNA	1973	4073	.	+	.	ID=mRNA#5680_4_copies:polyA_is_49;Count=4;color=0,0,0;Features=E1b_22S(E1b 55K),pIX;ORF=E1b_22S(E1b 55K);Splices=:GT_AG
gi|56160529|ref|AC_000008.1|	nanopore	exon	1973	3510	.		.	ID=exon_1;Parent=mRNA#5680_4_copies:polyA_is_49
gi|56160529|ref|AC_000008.1|	nanopore	exon	3595	4073	.		.	ID=exon2;Parent=mRNA#5680_4_copies:polyA_is_49
gi|56160529|ref|AC_000008.1|	nanopore	mRNA	6061	28161	.	+	.	ID=mRNA#466_150_copies:polyA_is_73;Count=150;color=0,0,0;Features=Major_late_TSS,tpl1,tpl2,tpl3,22K(L4),33K_2nd_exon(L4),preVIII(L4),x-leader;ORF=22K(L4);Splices=:GT_AG:GT_AG:GT_AG
gi|56160529|ref|AC_000008.1|	nanopore	exon	6061	6089	.		.	ID=exon_1;Parent=mRNA#466_150_copies:polyA_is_73
gi|56160529|ref|AC_000008.1|	nanopore	exon	7111	7182	.		.	ID=exon_2;Parent=mRNA#466_150_copies:polyA_is_73
gi|56160529|ref|AC_000008.1|	nanopore	exon	9644	9733	.		.	ID=exon_3;Parent=mRNA#466_150_copies:polyA_is_73
gi|56160529|ref|AC_000008.1|	nanopore	exon	26158	28161	.		.	ID=exon4;Parent=mRNA#466_150_copies:polyA_is_73
gi|56160529|ref|AC_000008.1|	nanopore	mRNA	6061	17962	.	+	.	ID=mRNA#4_15160_copies:polyA_is_83;Count=15160;color=0,0,0;Features=Major_late_TSS,tpl1,tpl2,tpl3,preX(L2);ORF=preX(L2);Splices=:GT_AG:GT_AG:GT_AG
gi|56160529|ref|AC_000008.1|	nanopore	exon	6061	6089	.		.	ID=exon_1;Parent=mRNA#4_15160_copies:polyA_is_83
gi|56160529|ref|AC_000008.1|	nanopore	exon	7111	7182	.		.	ID=exon_2;Parent=mRNA#4_15160_copies:polyA_is_83
gi|56160529|ref|AC_000008.1|	nanopore	exon	9644	9733	.		.	ID=exon_3;Parent=mRNA#4_15160_copies:polyA_is_83
gi|56160529|ref|AC_000008.1|	nanopore	exon	17676	17962	.		.	ID=exon4;Parent=mRNA#4_15160_copies:polyA_is_83
gi|56160529|ref|AC_000008.1|	nanopore	mRNA	1743	4073	.	+	.	ID=mRNA#1183_53_copies:polyA_is_56;Count=53;color=0,0,0;Features=E1b_TSS,E1b_13S(E1b-84R),pIX;ORF=E1b_13S(E1b-84R);Splices=:GT_AG
gi|56160529|ref|AC_000008.1|	nanopore	exon	1743	2255	.		.	ID=exon_1;Parent=mRNA#1183_53_copies:polyA_is_56
gi|56160529|ref|AC_000008.1|	nanopore	exon	3595	4073	.		.	ID=exon2;Parent=mRNA#1183_53_copies:polyA_is_56
gi|56160529|ref|AC_000008.1|	nanopore	mRNA	1743	4073	.	+	.	ID=mRNA#6391_3_copies:polyA_is_68;Count=3;color=0,0,0;Features=E1b_TSS,E1b_14S(E1b-156R),pIX;ORF=E1b_14S(E1b-156R);Splices=:GT_AG:GT_AG
gi|56160529|ref|AC_000008.1|	nanopore	exon	1743	2255	.		.	ID=exon_1;Parent=mRNA#6391_3_copies:polyA_is_68
gi|56160529|ref|AC_000008.1|	nanopore	exon	3276	3510	.		.	ID=exon_2;Parent=mRNA#6391_3_copies:polyA_is_68
gi|56160529|ref|AC_000008.1|	nanopore	exon	3595	4073	.		.	ID=exon3;Parent=mRNA#6391_3_copies:polyA_is_68
gi|56160529|ref|AC_000008.1|	nanopore	mRNA	6061	28161	.	+	.	ID=mRNA#42_1846_copies:polyA_is_79;Count=1846;color=0,0,0;Features=Major_late_TSS,tpl1,tpl2,tpl3,preVIII(L4),x-leader;ORF=preVIII(L4);Splices=:GT_AG:GT_AG:GT_AG
gi|56160529|ref|AC_000008.1|	nanopore	exon	6061	6089	.		.	ID=exon_1;Parent=mRNA#42_1846_copies:polyA_is_79
gi|56160529|ref|AC_000008.1|	nanopore	exon	7111	7182	.		.	ID=exon_2;Parent=mRNA#42_1846_copies:polyA_is_79
gi|56160529|ref|AC_000008.1|	nanopore	exon	9644	9733	.		.	ID=exon_3;Parent=mRNA#42_1846_copies:polyA_is_79
gi|56160529|ref|AC_000008.1|	nanopore	exon	26990	28161	.		.	ID=exon4;Parent=mRNA#42_1846_copies:polyA_is_79
gi|56160529|ref|AC_000008.1|	nanopore	mRNA	6061	30858	.	+	.	ID=mRNA#56_1222_copies:polyA_is_115;Count=1222;color=0,0,0;Features=Major_late_TSS,tpl1,tpl2,tpl3,y-leader,E3_14.7K,z-leader;ORF=E3_14.7K;Splices=:GT_AG:GT_AG:GT_AG:GT_AG
gi|56160529|ref|AC_000008.1|	nanopore	exon	6061	6089	.		.	ID=exon_1;Parent=mRNA#56_1222_copies:polyA_is_115
gi|56160529|ref|AC_000008.1|	nanopore	exon	7111	7182	.		.	ID=exon_2;Parent=mRNA#56_1222_copies:polyA_is_115
gi|56160529|ref|AC_000008.1|	nanopore	exon	9644	9733	.		.	ID=exon_3;Parent=mRNA#56_1222_copies:polyA_is_115
gi|56160529|ref|AC_000008.1|	nanopore	exon	28299	28490	.		.	ID=exon_4;Parent=mRNA#56_1222_copies:polyA_is_115
gi|56160529|ref|AC_000008.1|	nanopore	exon	30447	30858	.		.	ID=exon5;Parent=mRNA#56_1222_copies:polyA_is_115
gi|56160529|ref|AC_000008.1|	nanopore	mRNA	22380	27036	.	-	.	ID=mRNA#35_2028_copies:polyA_is_66;Count=2028;color=50,50,250;Features=E2(early)_TSS,DBP(E2A);ORF=DBP(E2A);Splices=GT_AG:GT_AG:
gi|56160529|ref|AC_000008.1|	nanopore	exon	22380	24041	.		.	ID=exon_1;Parent=mRNA#35_2028_copies:polyA_is_66
gi|56160529|ref|AC_000008.1|	nanopore	exon	24668	24744	.		.	ID=exon_2;Parent=mRNA#35_2028_copies:polyA_is_66
gi|56160529|ref|AC_000008.1|	nanopore	exon	26984	27036	.		.	ID=exon3;Parent=mRNA#35_2028_copies:polyA_is_66
gi|56160529|ref|AC_000008.1|	nanopore	mRNA	6061	30825	.	+	.	ID=mRNA#1366_44_copies:polyA_is_127;Count=44;color=0,0,0;Features=Major_late_TSS,tpl1,tpl2,tpl3,y-leader,E3_RID1_beta(14.6K),z-leader;ORF=E3_RID1_beta(14.6K);Splices=:GT_AG:GT_AG:GT_AG:GT_AG
gi|56160529|ref|AC_000008.1|	nanopore	exon	6061	6089	.		.	ID=exon_1;Parent=mRNA#1366_44_copies:polyA_is_127
gi|56160529|ref|AC_000008.1|	nanopore	exon	7111	7182	.		.	ID=exon_2;Parent=mRNA#1366_44_copies:polyA_is_127
gi|56160529|ref|AC_000008.1|	nanopore	exon	9644	9733	.		.	ID=exon_3;Parent=mRNA#1366_44_copies:polyA_is_127
gi|56160529|ref|AC_000008.1|	nanopore	exon	28299	28490	.		.	ID=exon_4;Parent=mRNA#1366_44_copies:polyA_is_127
gi|56160529|ref|AC_000008.1|	nanopore	exon	29872	30825	.		.	ID=exon5;Parent=mRNA#1366_44_copies:polyA_is_127
gi|56160529|ref|AC_000008.1|	nanopore	mRNA	6061	14124	.	+	.	ID=mRNA#23_2808_copies:polyA_is_72;Count=2808;color=0,0,0;Features=Major_late_TSS,tpl1,tpl2,tpl3,preIIIa(L1);ORF=preIIIa(L1);Splices=:GT_AG:GT_AG:GT_AG
gi|56160529|ref|AC_000008.1|	nanopore	exon	6061	6089	.		.	ID=exon_1;Parent=mRNA#23_2808_copies:polyA_is_72
gi|56160529|ref|AC_000008.1|	nanopore	exon	7111	7182	.		.	ID=exon_2;Parent=mRNA#23_2808_copies:polyA_is_72
gi|56160529|ref|AC_000008.1|	nanopore	exon	9644	9733	.		.	ID=exon_3;Parent=mRNA#23_2808_copies:polyA_is_72
gi|56160529|ref|AC_000008.1|	nanopore	exon	12318	14124	.		.	ID=exon4;Parent=mRNA#23_2808_copies:polyA_is_72
gi|56160529|ref|AC_000008.1|	nanopore	mRNA	32825	35596	.	-	.	ID=mRNA#758_88_copies:polyA_is_101;Count=88;color=50,50,250;Features=E4_TSS,E4_orf6_7;ORF=E4_orf6_7;Splices=GT_AG:GT_AG:
gi|56160529|ref|AC_000008.1|	nanopore	exon	32825	33192	.		.	ID=exon_1;Parent=mRNA#758_88_copies:polyA_is_101
gi|56160529|ref|AC_000008.1|	nanopore	exon	33904	34082	.		.	ID=exon_2;Parent=mRNA#758_88_copies:polyA_is_101
gi|56160529|ref|AC_000008.1|	nanopore	exon	35542	35596	.		.	ID=exon3;Parent=mRNA#758_88_copies:polyA_is_101
gi|56160529|ref|AC_000008.1|	nanopore	mRNA	4057	5826	.	-	.	ID=mRNA#39_1905_copies:polyA_is_66;Count=1905;color=50,50,250;Features=IVa2_TSS,IVa2;ORF=IVa2;Splices=GT_AG:
gi|56160529|ref|AC_000008.1|	nanopore	exon	4057	5427	.		.	ID=exon_1;Parent=mRNA#39_1905_copies:polyA_is_66
gi|56160529|ref|AC_000008.1|	nanopore	exon	5706	5826	.		.	ID=exon2;Parent=mRNA#39_1905_copies:polyA_is_66
gi|56160529|ref|AC_000008.1|	nanopore	mRNA	32825	35596	.	-	.	ID=mRNA#4299_6_copies:polyA_is_142;Count=6;color=50,50,250;Features=E4_TSS,E4_orf2,E4_orf3,E4_orf4,E4_orf6;ORF=E4_orf2;Splices=GT_AG:
gi|56160529|ref|AC_000008.1|	nanopore	exon	32825	35104	.		.	ID=exon_1;Parent=mRNA#4299_6_copies:polyA_is_142
gi|56160529|ref|AC_000008.1|	nanopore	exon	35542	35596	.		.	ID=exon2;Parent=mRNA#4299_6_copies:polyA_is_142
gi|56160529|ref|AC_000008.1|	nanopore	mRNA	32825	35542	.	-	.	ID=mRNA#8441_2_copies:polyA_is_166;Count=2;color=50,50,250;Features=E4_orf1,E4_orf2,E4_orf3,E4_orf4,E4_orf6;ORF=E4_orf1;Splices=
gi|56160529|ref|AC_000008.1|	nanopore	exon	32825	35542	.		.	ID=exon1;Parent=mRNA#8441_2_copies:polyA_is_166
gi|56160529|ref|AC_000008.1|	nanopore	mRNA	6061	32790	.	+	.	ID=mRNA#1_31486_copies:polyA_is_89;Count=31486;color=0,0,0;Features=Major_late_TSS,tpl1,tpl2,tpl3,fibre(L5);ORF=fibre(L5);Splices=:GT_AG:GT_AG:GT_AG
gi|56160529|ref|AC_000008.1|	nanopore	exon	6061	6089	.		.	ID=exon_1;Parent=mRNA#1_31486_copies:polyA_is_89
gi|56160529|ref|AC_000008.1|	nanopore	exon	7111	7182	.		.	ID=exon_2;Parent=mRNA#1_31486_copies:polyA_is_89
gi|56160529|ref|AC_000008.1|	nanopore	exon	9644	9733	.		.	ID=exon_3;Parent=mRNA#1_31486_copies:polyA_is_89
gi|56160529|ref|AC_000008.1|	nanopore	exon	31042	32790	.		.	ID=exon4;Parent=mRNA#1_31486_copies:polyA_is_89
gi|56160529|ref|AC_000008.1|	nanopore	mRNA	32825	35596	.	-	.	ID=mRNA#1231_50_copies:polyA_is_104;Count=50;color=50,50,250;Features=E4_TSS,E4_orf3,E4_orf4,E4_orf6;ORF=E4_orf3;Splices=GT_AG:
gi|56160529|ref|AC_000008.1|	nanopore	exon	32825	34732	.		.	ID=exon_1;Parent=mRNA#1231_50_copies:polyA_is_104
gi|56160529|ref|AC_000008.1|	nanopore	exon	35542	35596	.		.	ID=exon2;Parent=mRNA#1231_50_copies:polyA_is_104
gi|56160529|ref|AC_000008.1|	nanopore	mRNA	6061	14070	.	+	.	ID=mRNA#30_2381_copies:polyA_is_75;Count=2381;color=0,0,0;Features=Major_late_TSS,tpl1,tpl2,tpl3,52/55K(L1);ORF=52/55K(L1);Splices=:GT_AG:GT_AG:GT_AG
gi|56160529|ref|AC_000008.1|	nanopore	exon	6061	6089	.		.	ID=exon_1;Parent=mRNA#30_2381_copies:polyA_is_75
gi|56160529|ref|AC_000008.1|	nanopore	exon	7111	7182	.		.	ID=exon_2;Parent=mRNA#30_2381_copies:polyA_is_75
gi|56160529|ref|AC_000008.1|	nanopore	exon	9644	9733	.		.	ID=exon_3;Parent=mRNA#30_2381_copies:polyA_is_75
gi|56160529|ref|AC_000008.1|	nanopore	exon	11050	14070	.		.	ID=exon4;Parent=mRNA#30_2381_copies:polyA_is_75
gi|56160529|ref|AC_000008.1|	nanopore	mRNA	6061	17942	.	+	.	ID=mRNA#17_3624_copies:polyA_is_80;Count=3624;color=0,0,0;Features=Major_late_TSS,tpl1,tpl2,tpl3,preVII(L2),pV(L2),preX(L2);ORF=preVII(L2);Splices=:GT_AG:GT_AG:GT_AG
gi|56160529|ref|AC_000008.1|	nanopore	exon	6061	6089	.		.	ID=exon_1;Parent=mRNA#17_3624_copies:polyA_is_80
gi|56160529|ref|AC_000008.1|	nanopore	exon	7111	7182	.		.	ID=exon_2;Parent=mRNA#17_3624_copies:polyA_is_80
gi|56160529|ref|AC_000008.1|	nanopore	exon	9644	9733	.		.	ID=exon_3;Parent=mRNA#17_3624_copies:polyA_is_80
gi|56160529|ref|AC_000008.1|	nanopore	exon	15729	17942	.		.	ID=exon4;Parent=mRNA#17_3624_copies:polyA_is_80
gi|56160529|ref|AC_000008.1|	nanopore	mRNA	6061	29788	.	+	.	ID=mRNA#38_1908_copies:polyA_is_88;Count=1908;color=0,0,0;Features=Major_late_TSS,tpl1,tpl2,tpl3,y-leader,E3_13.4K,E3_10.5K/ADP/CR1-beta;ORF=E3_13.4K;Splices=:GT_AG:GT_AG:GT_AG:GT_AG
gi|56160529|ref|AC_000008.1|	nanopore	exon	6061	6089	.		.	ID=exon_1;Parent=mRNA#38_1908_copies:polyA_is_88
gi|56160529|ref|AC_000008.1|	nanopore	exon	7111	7182	.		.	ID=exon_2;Parent=mRNA#38_1908_copies:polyA_is_88
gi|56160529|ref|AC_000008.1|	nanopore	exon	9644	9733	.		.	ID=exon_3;Parent=mRNA#38_1908_copies:polyA_is_88
gi|56160529|ref|AC_000008.1|	nanopore	exon	28299	28490	.		.	ID=exon_4;Parent=mRNA#38_1908_copies:polyA_is_88
gi|56160529|ref|AC_000008.1|	nanopore	exon	29384	29788	.		.	ID=exon5;Parent=mRNA#38_1908_copies:polyA_is_88
gi|56160529|ref|AC_000008.1|	nanopore	mRNA	6061	17942	.	+	.	ID=mRNA#15_4128_copies:polyA_is_78;Count=4128;color=0,0,0;Features=Major_late_TSS,tpl1,tpl2,tpl3,pV(L2),preX(L2);ORF=pV(L2);Splices=:GT_AG:GT_AG:GT_AG
gi|56160529|ref|AC_000008.1|	nanopore	exon	6061	6089	.		.	ID=exon_1;Parent=mRNA#15_4128_copies:polyA_is_78
gi|56160529|ref|AC_000008.1|	nanopore	exon	7111	7182	.		.	ID=exon_2;Parent=mRNA#15_4128_copies:polyA_is_78
gi|56160529|ref|AC_000008.1|	nanopore	exon	9644	9733	.		.	ID=exon_3;Parent=mRNA#15_4128_copies:polyA_is_78
gi|56160529|ref|AC_000008.1|	nanopore	exon	16521	17942	.		.	ID=exon4;Parent=mRNA#15_4128_copies:polyA_is_78
gi|56160529|ref|AC_000008.1|	nanopore	mRNA	511	1630	.	+	.	ID=mRNA#517_133_copies:polyA_is_58;Count=133;color=0,0,0;Features=E1a_TSS,E1a_9S;ORF=E1a_9S;Splices=:GT_AG
gi|56160529|ref|AC_000008.1|	nanopore	exon	511	637	.		.	ID=exon_1;Parent=mRNA#517_133_copies:polyA_is_58
gi|56160529|ref|AC_000008.1|	nanopore	exon	1229	1630	.		.	ID=exon2;Parent=mRNA#517_133_copies:polyA_is_58
gi|56160529|ref|AC_000008.1|	nanopore	mRNA	511	4073	.	+	.	ID=mRNA#24002_1_copies:polyA_is_54;Count=1;color=0,0,0;Features=E1a_TSS,E1a_11S(217R);ORF=E1a_11S(217R);Splices=:GT_AG:GT_AG:GT_AG
gi|56160529|ref|AC_000008.1|	nanopore	exon	511	637	.		.	ID=exon_1;Parent=mRNA#24002_1_copies:polyA_is_54
gi|56160529|ref|AC_000008.1|	nanopore	exon	854	1112	.		.	ID=exon_2;Parent=mRNA#24002_1_copies:polyA_is_54
gi|56160529|ref|AC_000008.1|	nanopore	exon	1229	1602	.		.	ID=exon_3;Parent=mRNA#24002_1_copies:polyA_is_54
gi|56160529|ref|AC_000008.1|	nanopore	exon	3614	4073	.		.	ID=exon4;Parent=mRNA#24002_1_copies:polyA_is_54
gi|56160529|ref|AC_000008.1|	nanopore	mRNA	22380	31051	.	-	.	ID=mRNA#160_391_copies:polyA_is_61;Count=391;color=50,50,250;Features=UXP_TSS,UXP,DBP(E2A);ORF=UXP;Splices=GT_AG:GT_AG:
gi|56160529|ref|AC_000008.1|	nanopore	exon	22380	24041	.		.	ID=exon_1;Parent=mRNA#160_391_copies:polyA_is_61
gi|56160529|ref|AC_000008.1|	nanopore	exon	24668	24744	.		.	ID=exon_2;Parent=mRNA#160_391_copies:polyA_is_61
gi|56160529|ref|AC_000008.1|	nanopore	exon	30868	31051	.		.	ID=exon3;Parent=mRNA#160_391_copies:polyA_is_61
gi|56160529|ref|AC_000008.1|	nanopore	mRNA	6061	28161	.	+	.	ID=mRNA#10_6291_copies:polyA_is_81;Count=6291;color=0,0,0;Features=Major_late_TSS,tpl1,tpl2,tpl3,33K_2nd_exon(L4),preVIII(L4),x-leader;ORF=33K_2nd_exon(L4);Splices=:GT_AG:GT_AG:GT_AG
gi|56160529|ref|AC_000008.1|	nanopore	exon	6061	6089	.		.	ID=exon_1;Parent=mRNA#10_6291_copies:polyA_is_81
gi|56160529|ref|AC_000008.1|	nanopore	exon	7111	7182	.		.	ID=exon_2;Parent=mRNA#10_6291_copies:polyA_is_81
gi|56160529|ref|AC_000008.1|	nanopore	exon	9644	9733	.		.	ID=exon_3;Parent=mRNA#10_6291_copies:polyA_is_81
gi|56160529|ref|AC_000008.1|	nanopore	exon	26713	28161	.		.	ID=exon4;Parent=mRNA#10_6291_copies:polyA_is_81
gi|56160529|ref|AC_000008.1|	nanopore	mRNA	6061	14070	.	+	.	ID=mRNA#93_623_copies:polyA_is_76;Count=623;color=0,0,0;Features=Major_late_TSS,tpl1,tpl2,i-leader_exon,i-leader_protein,tpl3,52/55K(L1);ORF=i-leader_protein;Splices=:GT_AG:GT_AG:GT_AG:GT_AG
gi|56160529|ref|AC_000008.1|	nanopore	exon	6061	6089	.		.	ID=exon_1;Parent=mRNA#93_623_copies:polyA_is_76
gi|56160529|ref|AC_000008.1|	nanopore	exon	7111	7182	.		.	ID=exon_2;Parent=mRNA#93_623_copies:polyA_is_76
gi|56160529|ref|AC_000008.1|	nanopore	exon	7952	8391	.		.	ID=exon_3;Parent=mRNA#93_623_copies:polyA_is_76
gi|56160529|ref|AC_000008.1|	nanopore	exon	9644	9733	.		.	ID=exon_4;Parent=mRNA#93_623_copies:polyA_is_76
gi|56160529|ref|AC_000008.1|	nanopore	exon	11050	14070	.		.	ID=exon5;Parent=mRNA#93_623_copies:polyA_is_76
gi|56160529|ref|AC_000008.1|	nanopore	mRNA	28596	30825	.	+	.	ID=mRNA#2841_14_copies:polyA_is_116;Count=14;color=0,0,0;Features=E3_gp19K,E3_13.4K,E3_10.5K/ADP/CR1-beta,E3_RID1_alpha(10.4K),E3_RID1_beta(14.6K),z-leader;ORF=E3_gp19K;Splices=
gi|56160529|ref|AC_000008.1|	nanopore	exon	28596	30825	.		.	ID=exon1;Parent=mRNA#2841_14_copies:polyA_is_116
gi|56160529|ref|AC_000008.1|	nanopore	mRNA	6061	22386	.	+	.	ID=mRNA#14_4463_copies:polyA_is_106;Count=4463;color=0,0,0;Features=Major_late_TSS,tpl1,tpl2,tpl3,preVI(L3),hexon(L3),23K_protease(L3);ORF=preVI(L3);Splices=:GT_AG:GT_AG:GT_AG
gi|56160529|ref|AC_000008.1|	nanopore	exon	6061	6089	.		.	ID=exon_1;Parent=mRNA#14_4463_copies:polyA_is_106
gi|56160529|ref|AC_000008.1|	nanopore	exon	7111	7182	.		.	ID=exon_2;Parent=mRNA#14_4463_copies:polyA_is_106
gi|56160529|ref|AC_000008.1|	nanopore	exon	9644	9733	.		.	ID=exon_3;Parent=mRNA#14_4463_copies:polyA_is_106
gi|56160529|ref|AC_000008.1|	nanopore	exon	18002	22386	.		.	ID=exon4;Parent=mRNA#14_4463_copies:polyA_is_106
gi|56160529|ref|AC_000008.1|	nanopore	mRNA	32825	35596	.	-	.	ID=mRNA#5479_4_copies:polyA_is_74;Count=4;color=50,50,250;Features=E4_TSS,E4_orf4,E4_orf6;ORF=E4_orf4;Splices=GT_AG:
gi|56160529|ref|AC_000008.1|	nanopore	exon	32825	34432	.		.	ID=exon_1;Parent=mRNA#5479_4_copies:polyA_is_74
gi|56160529|ref|AC_000008.1|	nanopore	exon	35542	35596	.		.	ID=exon2;Parent=mRNA#5479_4_copies:polyA_is_74
gi|56160529|ref|AC_000008.1|	nanopore	mRNA	1715	4073	.	+	.	ID=mRNA#32_2226_copies:polyA_is_51;Count=2226;color=0,0,0;Features=E1b_TSS,E1b_19K,E1b_13S(E1b-84R),pIX;ORF=E1b_19K;Splices=:GT_AG
gi|56160529|ref|AC_000008.1|	nanopore	exon	1715	2255	.		.	ID=exon_1;Parent=mRNA#32_2226_copies:polyA_is_51
gi|56160529|ref|AC_000008.1|	nanopore	exon	3595	4073	.		.	ID=exon2;Parent=mRNA#32_2226_copies:polyA_is_51
gi|56160529|ref|AC_000008.1|	nanopore	mRNA	6061	30825	.	+	.	ID=mRNA#499_137_copies:polyA_is_164;Count=137;color=0,0,0;Features=Major_late_TSS,tpl1,tpl2,tpl3,y-leader,E3_CR1_alpha,E3_gp19K,E3_13.4K,E3_10.5K/ADP/CR1-beta,E3_RID1_alpha(10.4K),E3_RID1_beta(14.6K),z-leader;ORF=E3_CR1_alpha;Splices=:GT_AG:GT_AG:GT_AG
gi|56160529|ref|AC_000008.1|	nanopore	exon	6061	6089	.		.	ID=exon_1;Parent=mRNA#499_137_copies:polyA_is_164
gi|56160529|ref|AC_000008.1|	nanopore	exon	7111	7182	.		.	ID=exon_2;Parent=mRNA#499_137_copies:polyA_is_164
gi|56160529|ref|AC_000008.1|	nanopore	exon	9644	9733	.		.	ID=exon_3;Parent=mRNA#499_137_copies:polyA_is_164
gi|56160529|ref|AC_000008.1|	nanopore	exon	28299	30825	.		.	ID=exon4;Parent=mRNA#499_137_copies:polyA_is_164
gi|56160529|ref|AC_000008.1|	nanopore	mRNA	27582	30825	.	+	.	ID=mRNA#410_171_copies:polyA_is_93;Count=171;color=0,0,0;Features=E3_TSS,x-leader,E3_12.5K,y-leader,E3_CR1_alpha,E3_gp19K,E3_13.4K,E3_10.5K/ADP/CR1-beta,E3_RID1_alpha(10.4K),E3_RID1_beta(14.6K),z-leader;ORF=E3_12.5K;Splices=
gi|56160529|ref|AC_000008.1|	nanopore	exon	27582	30825	.		.	ID=exon1;Parent=mRNA#410_171_copies:polyA_is_93
