# Supplementary material for: Deep splicing plasticity of the human adenovirus type 5 transcriptome drives virus evolution
Source: Commun Biol. 2020 Mar 13;3:124. doi: 10.1038/s42003-020-0849-9 (PMC7070027; doi:10.1038/s42003-020-0849-9)
Supplement: Supplementary file 13 — Supplementary Data 12 [file 42003_2020_849_MOESM13_ESM.txt]

gi|56160529|ref|AC_000008.1|	nanopore	mRNA	6061	29788	.	+	.	ID=mRNA#87_144_copies:polyA_is_123;Count=144;color=0,0,0;Features=Major_late_TSS,tpl1,tpl2,tpl3,y-leader,E3_13.4K,E3_10.5K/ADP/CR1-beta;ORF=E3_13.4K;Splices=:GT_AG:GT_AG:GT_AG:GT_AG
gi|56160529|ref|AC_000008.1|	nanopore	exon	6061	6089	.		.	ID=exon_1;Parent=mRNA#87_144_copies:polyA_is_123
gi|56160529|ref|AC_000008.1|	nanopore	exon	7111	7182	.		.	ID=exon_2;Parent=mRNA#87_144_copies:polyA_is_123
gi|56160529|ref|AC_000008.1|	nanopore	exon	9644	9733	.		.	ID=exon_3;Parent=mRNA#87_144_copies:polyA_is_123
gi|56160529|ref|AC_000008.1|	nanopore	exon	28299	28490	.		.	ID=exon_4;Parent=mRNA#87_144_copies:polyA_is_123
gi|56160529|ref|AC_000008.1|	nanopore	exon	29384	29788	.		.	ID=exon5;Parent=mRNA#87_144_copies:polyA_is_123
gi|56160529|ref|AC_000008.1|	nanopore	mRNA	6061	17969	.	+	.	ID=mRNA#7_2835_copies:polyA_is_99;Count=2835;color=0,0,0;Features=Major_late_TSS,tpl1,tpl2,tpl3,preVII(L2),pV(L2),preX(L2);ORF=preVII(L2);Splices=:GT_AG:GT_AG:GT_AG
gi|56160529|ref|AC_000008.1|	nanopore	exon	6061	6089	.		.	ID=exon_1;Parent=mRNA#7_2835_copies:polyA_is_99
gi|56160529|ref|AC_000008.1|	nanopore	exon	7111	7182	.		.	ID=exon_2;Parent=mRNA#7_2835_copies:polyA_is_99
gi|56160529|ref|AC_000008.1|	nanopore	exon	9644	9733	.		.	ID=exon_3;Parent=mRNA#7_2835_copies:polyA_is_99
gi|56160529|ref|AC_000008.1|	nanopore	exon	15729	17969	.		.	ID=exon4;Parent=mRNA#7_2835_copies:polyA_is_99
gi|56160529|ref|AC_000008.1|	nanopore	mRNA	29476	30825	.	+	.	ID=mRNA#1921_5_copies:polyA_is_157;Count=5;color=0,0,0;Features=E3_10.5K/ADP/CR1-beta,E3_RID1_alpha(10.4K),E3_RID1_beta(14.6K),z-leader;ORF=E3_10.5K/ADP/CR1-beta;Splices=
gi|56160529|ref|AC_000008.1|	nanopore	exon	29476	30825	.		.	ID=exon1;Parent=mRNA#1921_5_copies:polyA_is_157
gi|56160529|ref|AC_000008.1|	nanopore	mRNA	6061	17969	.	+	.	ID=mRNA#12_1825_copies:polyA_is_109;Count=1825;color=0,0,0;Features=Major_late_TSS,tpl1,tpl2,tpl3,penton_base(L2),preVII(L2),pV(L2),preX(L2);ORF=penton_base(L2);Splices=:GT_AG:GT_AG:GT_AG
gi|56160529|ref|AC_000008.1|	nanopore	exon	6061	6089	.		.	ID=exon_1;Parent=mRNA#12_1825_copies:polyA_is_109
gi|56160529|ref|AC_000008.1|	nanopore	exon	7111	7182	.		.	ID=exon_2;Parent=mRNA#12_1825_copies:polyA_is_109
gi|56160529|ref|AC_000008.1|	nanopore	exon	9644	9733	.		.	ID=exon_3;Parent=mRNA#12_1825_copies:polyA_is_109
gi|56160529|ref|AC_000008.1|	nanopore	exon	14155	17969	.		.	ID=exon4;Parent=mRNA#12_1825_copies:polyA_is_109
gi|56160529|ref|AC_000008.1|	nanopore	mRNA	6061	14124	.	+	.	ID=mRNA#26_713_copies:polyA_is_136;Count=713;color=0,0,0;Features=Major_late_TSS,tpl1,tpl2,tpl3,preIIIa(L1);ORF=preIIIa(L1);Splices=:GT_AG:GT_AG:GT_AG
gi|56160529|ref|AC_000008.1|	nanopore	exon	6061	6089	.		.	ID=exon_1;Parent=mRNA#26_713_copies:polyA_is_136
gi|56160529|ref|AC_000008.1|	nanopore	exon	7111	7182	.		.	ID=exon_2;Parent=mRNA#26_713_copies:polyA_is_136
gi|56160529|ref|AC_000008.1|	nanopore	exon	9644	9733	.		.	ID=exon_3;Parent=mRNA#26_713_copies:polyA_is_136
gi|56160529|ref|AC_000008.1|	nanopore	exon	12318	14124	.		.	ID=exon4;Parent=mRNA#26_713_copies:polyA_is_136
gi|56160529|ref|AC_000008.1|	nanopore	mRNA	22374	27036	.	-	.	ID=mRNA#1_5089_copies:polyA_is_84;Count=5089;color=50,50,250;Features=E2(early)_TSS,DBP(E2A);ORF=DBP(E2A);Splices=GT_AG:GT_AG:
gi|56160529|ref|AC_000008.1|	nanopore	exon	22374	24041	.		.	ID=exon_1;Parent=mRNA#1_5089_copies:polyA_is_84
gi|56160529|ref|AC_000008.1|	nanopore	exon	24668	24744	.		.	ID=exon_2;Parent=mRNA#1_5089_copies:polyA_is_84
gi|56160529|ref|AC_000008.1|	nanopore	exon	26984	27036	.		.	ID=exon3;Parent=mRNA#1_5089_copies:polyA_is_84
gi|56160529|ref|AC_000008.1|	nanopore	mRNA	6061	28161	.	+	.	ID=mRNA#114_113_copies:polyA_is_127;Count=113;color=0,0,0;Features=Major_late_TSS,tpl1,tpl2,tpl3,preVIII(L4),x-leader;ORF=preVIII(L4);Splices=:GT_AG:GT_AG:GT_AG
gi|56160529|ref|AC_000008.1|	nanopore	exon	6061	6089	.		.	ID=exon_1;Parent=mRNA#114_113_copies:polyA_is_127
gi|56160529|ref|AC_000008.1|	nanopore	exon	7111	7182	.		.	ID=exon_2;Parent=mRNA#114_113_copies:polyA_is_127
gi|56160529|ref|AC_000008.1|	nanopore	exon	9644	9733	.		.	ID=exon_3;Parent=mRNA#114_113_copies:polyA_is_127
gi|56160529|ref|AC_000008.1|	nanopore	exon	26990	28161	.		.	ID=exon4;Parent=mRNA#114_113_copies:polyA_is_127
gi|56160529|ref|AC_000008.1|	nanopore	mRNA	32825	35596	.	-	.	ID=mRNA#117_109_copies:polyA_is_95;Count=109;color=50,50,250;Features=E4_TSS,E4_orf6_7;ORF=E4_orf6_7;Splices=GT_AG:GT_AG:
gi|56160529|ref|AC_000008.1|	nanopore	exon	32825	33192	.		.	ID=exon_1;Parent=mRNA#117_109_copies:polyA_is_95
gi|56160529|ref|AC_000008.1|	nanopore	exon	33904	34082	.		.	ID=exon_2;Parent=mRNA#117_109_copies:polyA_is_95
gi|56160529|ref|AC_000008.1|	nanopore	exon	35542	35596	.		.	ID=exon3;Parent=mRNA#117_109_copies:polyA_is_95
gi|56160529|ref|AC_000008.1|	nanopore	mRNA	6061	14124	.	+	.	ID=mRNA#15_1258_copies:polyA_is_123;Count=1258;color=0,0,0;Features=Major_late_TSS,tpl1,tpl2,tpl3,52/55K(L1),preIIIa(L1);ORF=52/55K(L1);Splices=:GT_AG:GT_AG:GT_AG
gi|56160529|ref|AC_000008.1|	nanopore	exon	6061	6089	.		.	ID=exon_1;Parent=mRNA#15_1258_copies:polyA_is_123
gi|56160529|ref|AC_000008.1|	nanopore	exon	7111	7182	.		.	ID=exon_2;Parent=mRNA#15_1258_copies:polyA_is_123
gi|56160529|ref|AC_000008.1|	nanopore	exon	9644	9733	.		.	ID=exon_3;Parent=mRNA#15_1258_copies:polyA_is_123
gi|56160529|ref|AC_000008.1|	nanopore	exon	11050	14124	.		.	ID=exon4;Parent=mRNA#15_1258_copies:polyA_is_123
gi|56160529|ref|AC_000008.1|	nanopore	mRNA	6061	22386	.	+	.	ID=mRNA#27_708_copies:polyA_is_144;Count=708;color=0,0,0;Features=Major_late_TSS,tpl1,tpl2,tpl3,preVI(L3),hexon(L3),23K_protease(L3);ORF=preVI(L3);Splices=:GT_AG:GT_AG:GT_AG
gi|56160529|ref|AC_000008.1|	nanopore	exon	6061	6089	.		.	ID=exon_1;Parent=mRNA#27_708_copies:polyA_is_144
gi|56160529|ref|AC_000008.1|	nanopore	exon	7111	7182	.		.	ID=exon_2;Parent=mRNA#27_708_copies:polyA_is_144
gi|56160529|ref|AC_000008.1|	nanopore	exon	9644	9733	.		.	ID=exon_3;Parent=mRNA#27_708_copies:polyA_is_144
gi|56160529|ref|AC_000008.1|	nanopore	exon	18002	22386	.		.	ID=exon4;Parent=mRNA#27_708_copies:polyA_is_144
gi|56160529|ref|AC_000008.1|	nanopore	mRNA	6061	28161	.	+	.	ID=mRNA#14_1309_copies:polyA_is_117;Count=1309;color=0,0,0;Features=Major_late_TSS,tpl1,tpl2,tpl3,100K(L4),22K(L4),33K_2nd_exon(L4),preVIII(L4),x-leader;ORF=100K(L4);Splices=:GT_AG:GT_AG:GT_AG
gi|56160529|ref|AC_000008.1|	nanopore	exon	6061	6089	.		.	ID=exon_1;Parent=mRNA#14_1309_copies:polyA_is_117
gi|56160529|ref|AC_000008.1|	nanopore	exon	7111	7182	.		.	ID=exon_2;Parent=mRNA#14_1309_copies:polyA_is_117
gi|56160529|ref|AC_000008.1|	nanopore	exon	9644	9733	.		.	ID=exon_3;Parent=mRNA#14_1309_copies:polyA_is_117
gi|56160529|ref|AC_000008.1|	nanopore	exon	24048	28161	.		.	ID=exon4;Parent=mRNA#14_1309_copies:polyA_is_117
gi|56160529|ref|AC_000008.1|	nanopore	mRNA	1780	4073	.	+	.	ID=mRNA#1890_5_copies:polyA_is_66;Count=5;color=0,0,0;Features=E1b_novel-84R,pIX;ORF=E1b_novel-84R;Splices=:GT_AG
gi|56160529|ref|AC_000008.1|	nanopore	exon	1780	2255	.		.	ID=exon_1;Parent=mRNA#1890_5_copies:polyA_is_66
gi|56160529|ref|AC_000008.1|	nanopore	exon	3598	4073	.		.	ID=exon2;Parent=mRNA#1890_5_copies:polyA_is_66
gi|56160529|ref|AC_000008.1|	nanopore	mRNA	511	1635	.	+	.	ID=mRNA#131_91_copies:polyA_is_97;Count=91;color=0,0,0;Features=E1a_TSS,E1a_9S;ORF=E1a_9S;Splices=:GT_AG
gi|56160529|ref|AC_000008.1|	nanopore	exon	511	637	.		.	ID=exon_1;Parent=mRNA#131_91_copies:polyA_is_97
gi|56160529|ref|AC_000008.1|	nanopore	exon	1229	1635	.		.	ID=exon2;Parent=mRNA#131_91_copies:polyA_is_97
gi|56160529|ref|AC_000008.1|	nanopore	mRNA	6061	28161	.	+	.	ID=mRNA#23_816_copies:polyA_is_121;Count=816;color=0,0,0;Features=Major_late_TSS,tpl1,tpl2,tpl3,33K_2nd_exon(L4),preVIII(L4),x-leader;ORF=33K_2nd_exon(L4);Splices=:GT_AG:GT_AG:GT_AG
gi|56160529|ref|AC_000008.1|	nanopore	exon	6061	6089	.		.	ID=exon_1;Parent=mRNA#23_816_copies:polyA_is_121
gi|56160529|ref|AC_000008.1|	nanopore	exon	7111	7182	.		.	ID=exon_2;Parent=mRNA#23_816_copies:polyA_is_121
gi|56160529|ref|AC_000008.1|	nanopore	exon	9644	9733	.		.	ID=exon_3;Parent=mRNA#23_816_copies:polyA_is_121
gi|56160529|ref|AC_000008.1|	nanopore	exon	26713	28161	.		.	ID=exon4;Parent=mRNA#23_816_copies:polyA_is_121
gi|56160529|ref|AC_000008.1|	nanopore	mRNA	1715	4073	.	+	.	ID=mRNA#10_1967_copies:polyA_is_89;Count=1967;color=0,0,0;Features=E1b_TSS,E1b_19K,E1b_13S(E1b-84R),pIX;ORF=E1b_19K;Splices=:GT_AG
gi|56160529|ref|AC_000008.1|	nanopore	exon	1715	2255	.		.	ID=exon_1;Parent=mRNA#10_1967_copies:polyA_is_89
gi|56160529|ref|AC_000008.1|	nanopore	exon	3595	4073	.		.	ID=exon2;Parent=mRNA#10_1967_copies:polyA_is_89
gi|56160529|ref|AC_000008.1|	nanopore	mRNA	1799	4073	.	+	.	ID=mRNA#5582_1_copies:polyA_is_289;Count=1;color=0,0,0;Features=E1b_14.5S(E1b-93R),pIX;ORF=E1b_14.5S(E1b-93R);Splices=:GT_AG:GT_AG
gi|56160529|ref|AC_000008.1|	nanopore	exon	1799	2255	.		.	ID=exon_1;Parent=mRNA#5582_1_copies:polyA_is_289
gi|56160529|ref|AC_000008.1|	nanopore	exon	3218	3510	.		.	ID=exon_2;Parent=mRNA#5582_1_copies:polyA_is_289
gi|56160529|ref|AC_000008.1|	nanopore	exon	3595	4073	.		.	ID=exon3;Parent=mRNA#5582_1_copies:polyA_is_289
gi|56160529|ref|AC_000008.1|	nanopore	mRNA	1780	4073	.	+	.	ID=mRNA#2049_4_copies:polyA_is_45;Count=4;color=0,0,0;Features=E1b_22S(E1b 55K),pIX;ORF=E1b_22S(E1b 55K);Splices=:GT_AG
gi|56160529|ref|AC_000008.1|	nanopore	exon	1780	3510	.		.	ID=exon_1;Parent=mRNA#2049_4_copies:polyA_is_45
gi|56160529|ref|AC_000008.1|	nanopore	exon	3595	4073	.		.	ID=exon2;Parent=mRNA#2049_4_copies:polyA_is_45
gi|56160529|ref|AC_000008.1|	nanopore	mRNA	3593	4073	.	+	.	ID=mRNA#2_3884_copies:polyA_is_116;Count=3884;color=0,0,0;Features=pIX_TSS,pIX;ORF=pIX;Splices=
gi|56160529|ref|AC_000008.1|	nanopore	exon	3593	4073	.		.	ID=exon1;Parent=mRNA#2_3884_copies:polyA_is_116
gi|56160529|ref|AC_000008.1|	nanopore	mRNA	27582	30825	.	+	.	ID=mRNA#65_206_copies:polyA_is_106;Count=206;color=0,0,0;Features=E3_TSS,x-leader,E3_12.5K,y-leader,E3_CR1_alpha,E3_gp19K,E3_13.4K,E3_10.5K/ADP/CR1-beta,E3_RID1_alpha(10.4K),E3_RID1_beta(14.6K),z-leader;ORF=E3_12.5K;Splices=
gi|56160529|ref|AC_000008.1|	nanopore	exon	27582	30825	.		.	ID=exon1;Parent=mRNA#65_206_copies:polyA_is_106
gi|56160529|ref|AC_000008.1|	nanopore	mRNA	6061	17969	.	+	.	ID=mRNA#6_2936_copies:polyA_is_98;Count=2936;color=0,0,0;Features=Major_late_TSS,tpl1,tpl2,tpl3,pV(L2),preX(L2);ORF=pV(L2);Splices=:GT_AG:GT_AG:GT_AG
gi|56160529|ref|AC_000008.1|	nanopore	exon	6061	6089	.		.	ID=exon_1;Parent=mRNA#6_2936_copies:polyA_is_98
gi|56160529|ref|AC_000008.1|	nanopore	exon	7111	7182	.		.	ID=exon_2;Parent=mRNA#6_2936_copies:polyA_is_98
gi|56160529|ref|AC_000008.1|	nanopore	exon	9644	9733	.		.	ID=exon_3;Parent=mRNA#6_2936_copies:polyA_is_98
gi|56160529|ref|AC_000008.1|	nanopore	exon	16521	17969	.		.	ID=exon4;Parent=mRNA#6_2936_copies:polyA_is_98
gi|56160529|ref|AC_000008.1|	nanopore	mRNA	28659	30825	.	+	.	ID=mRNA#1105_10_copies:polyA_is_128;Count=10;color=0,0,0;Features=E3_gp19K,E3_13.4K,E3_10.5K/ADP/CR1-beta,E3_RID1_alpha(10.4K),E3_RID1_beta(14.6K),z-leader;ORF=E3_gp19K;Splices=
gi|56160529|ref|AC_000008.1|	nanopore	exon	28659	30825	.		.	ID=exon1;Parent=mRNA#1105_10_copies:polyA_is_128
gi|56160529|ref|AC_000008.1|	nanopore	mRNA	6061	28161	.	+	.	ID=mRNA#9_2129_copies:polyA_is_108;Count=2129;color=0,0,0;Features=Major_late_TSS,tpl1,tpl2,tpl3,33K_full_length_(L4),33K_2nd_exon(L4),preVIII(L4),x-leader;ORF=33K_full_length_(L4);Splices=:GT_AG:GT_AG:GT_AG:GT_AG
gi|56160529|ref|AC_000008.1|	nanopore	exon	6061	6089	.		.	ID=exon_1;Parent=mRNA#9_2129_copies:polyA_is_108
gi|56160529|ref|AC_000008.1|	nanopore	exon	7111	7182	.		.	ID=exon_2;Parent=mRNA#9_2129_copies:polyA_is_108
gi|56160529|ref|AC_000008.1|	nanopore	exon	9644	9733	.		.	ID=exon_3;Parent=mRNA#9_2129_copies:polyA_is_108
gi|56160529|ref|AC_000008.1|	nanopore	exon	26158	26510	.		.	ID=exon_4;Parent=mRNA#9_2129_copies:polyA_is_108
gi|56160529|ref|AC_000008.1|	nanopore	exon	26713	28161	.		.	ID=exon5;Parent=mRNA#9_2129_copies:polyA_is_108
gi|56160529|ref|AC_000008.1|	nanopore	mRNA	32825	35596	.	-	.	ID=mRNA#6806_1_copies:polyA_is_63;Count=1;color=50,50,250;Features=E4_TSS,E4_orf3_4,E4_orf6;ORF=E4_orf3_4;Splices=GT_AG:GT_AG:
gi|56160529|ref|AC_000008.1|	nanopore	exon	32825	34082	.		.	ID=exon_1;Parent=mRNA#6806_1_copies:polyA_is_63
gi|56160529|ref|AC_000008.1|	nanopore	exon	34603	34732	.		.	ID=exon_2;Parent=mRNA#6806_1_copies:polyA_is_63
gi|56160529|ref|AC_000008.1|	nanopore	exon	35542	35596	.		.	ID=exon3;Parent=mRNA#6806_1_copies:polyA_is_63
gi|56160529|ref|AC_000008.1|	nanopore	mRNA	4057	5826	.	-	.	ID=mRNA#13_1821_copies:polyA_is_86;Count=1821;color=50,50,250;Features=IVa2_TSS,IVa2;ORF=IVa2;Splices=GT_AG:
gi|56160529|ref|AC_000008.1|	nanopore	exon	4057	5427	.		.	ID=exon_1;Parent=mRNA#13_1821_copies:polyA_is_86
gi|56160529|ref|AC_000008.1|	nanopore	exon	5706	5826	.		.	ID=exon2;Parent=mRNA#13_1821_copies:polyA_is_86
gi|56160529|ref|AC_000008.1|	nanopore	mRNA	4057	25897	.	-	.	ID=mRNA#6839_1_copies:polyA_is_82;Count=1;color=50,50,250;Features=E2(late)_TSS,pol(E2B);ORF=pol(E2B);Splices=GT_AG:GT_AG:GT_AG:
gi|56160529|ref|AC_000008.1|	nanopore	exon	4057	8784	.		.	ID=exon_1;Parent=mRNA#6839_1_copies:polyA_is_82
gi|56160529|ref|AC_000008.1|	nanopore	exon	14111	14297	.		.	ID=exon_2;Parent=mRNA#6839_1_copies:polyA_is_82
gi|56160529|ref|AC_000008.1|	nanopore	exon	24668	24744	.		.	ID=exon_3;Parent=mRNA#6839_1_copies:polyA_is_82
gi|56160529|ref|AC_000008.1|	nanopore	exon	25839	25897	.		.	ID=exon4;Parent=mRNA#6839_1_copies:polyA_is_82
gi|56160529|ref|AC_000008.1|	nanopore	mRNA	6061	14124	.	+	.	ID=mRNA#32_542_copies:polyA_is_121;Count=542;color=0,0,0;Features=Major_late_TSS,tpl1,tpl2,i-leader_exon,i-leader_protein,tpl3,52/55K(L1),preIIIa(L1);ORF=i-leader_protein;Splices=:GT_AG:GT_AG:GT_AG:GT_AG
gi|56160529|ref|AC_000008.1|	nanopore	exon	6061	6089	.		.	ID=exon_1;Parent=mRNA#32_542_copies:polyA_is_121
gi|56160529|ref|AC_000008.1|	nanopore	exon	7111	7182	.		.	ID=exon_2;Parent=mRNA#32_542_copies:polyA_is_121
gi|56160529|ref|AC_000008.1|	nanopore	exon	7952	8391	.		.	ID=exon_3;Parent=mRNA#32_542_copies:polyA_is_121
gi|56160529|ref|AC_000008.1|	nanopore	exon	9644	9733	.		.	ID=exon_4;Parent=mRNA#32_542_copies:polyA_is_121
gi|56160529|ref|AC_000008.1|	nanopore	exon	11050	14124	.		.	ID=exon5;Parent=mRNA#32_542_copies:polyA_is_121
gi|56160529|ref|AC_000008.1|	nanopore	mRNA	32825	35596	.	-	.	ID=mRNA#643_18_copies:polyA_is_139;Count=18;color=50,50,250;Features=E4_TSS,E4_orf6;ORF=E4_orf6;Splices=GT_AG:
gi|56160529|ref|AC_000008.1|	nanopore	exon	32825	34082	.		.	ID=exon_1;Parent=mRNA#643_18_copies:polyA_is_139
gi|56160529|ref|AC_000008.1|	nanopore	exon	35542	35596	.		.	ID=exon2;Parent=mRNA#643_18_copies:polyA_is_139
gi|56160529|ref|AC_000008.1|	nanopore	mRNA	22374	31050	.	-	.	ID=mRNA#31_542_copies:polyA_is_87;Count=542;color=50,50,250;Features=UXP_TSS,UXP,DBP(E2A);ORF=UXP;Splices=GT_AG:GT_AG:
gi|56160529|ref|AC_000008.1|	nanopore	exon	22374	24041	.		.	ID=exon_1;Parent=mRNA#31_542_copies:polyA_is_87
gi|56160529|ref|AC_000008.1|	nanopore	exon	24668	24744	.		.	ID=exon_2;Parent=mRNA#31_542_copies:polyA_is_87
gi|56160529|ref|AC_000008.1|	nanopore	exon	30868	31050	.		.	ID=exon3;Parent=mRNA#31_542_copies:polyA_is_87
gi|56160529|ref|AC_000008.1|	nanopore	mRNA	26128	28161	.	+	.	ID=mRNA#171_67_copies:polyA_is_83;Count=67;color=0,0,0;Features=L4_TSS,22K(L4),33K_2nd_exon(L4),preVIII(L4),x-leader;ORF=22K(L4);Splices=
gi|56160529|ref|AC_000008.1|	nanopore	exon	26128	28161	.		.	ID=exon1;Parent=mRNA#171_67_copies:polyA_is_83
gi|56160529|ref|AC_000008.1|	nanopore	mRNA	6061	30853	.	+	.	ID=mRNA#81_153_copies:polyA_is_141;Count=153;color=0,0,0;Features=Major_late_TSS,tpl1,tpl2,tpl3,y-leader,E3_14.7K,z-leader;ORF=E3_14.7K;Splices=:GT_AG:GT_AG:GT_AG:GT_AG
gi|56160529|ref|AC_000008.1|	nanopore	exon	6061	6089	.		.	ID=exon_1;Parent=mRNA#81_153_copies:polyA_is_141
gi|56160529|ref|AC_000008.1|	nanopore	exon	7111	7182	.		.	ID=exon_2;Parent=mRNA#81_153_copies:polyA_is_141
gi|56160529|ref|AC_000008.1|	nanopore	exon	9644	9733	.		.	ID=exon_3;Parent=mRNA#81_153_copies:polyA_is_141
gi|56160529|ref|AC_000008.1|	nanopore	exon	28299	28490	.		.	ID=exon_4;Parent=mRNA#81_153_copies:polyA_is_141
gi|56160529|ref|AC_000008.1|	nanopore	exon	30447	30853	.		.	ID=exon5;Parent=mRNA#81_153_copies:polyA_is_141
gi|56160529|ref|AC_000008.1|	nanopore	mRNA	511	1635	.	+	.	ID=mRNA#216_53_copies:polyA_is_95;Count=53;color=0,0,0;Features=E1a_TSS,E1a_13S;ORF=E1a_13S;Splices=:GT_AG
gi|56160529|ref|AC_000008.1|	nanopore	exon	511	1112	.		.	ID=exon_1;Parent=mRNA#216_53_copies:polyA_is_95
gi|56160529|ref|AC_000008.1|	nanopore	exon	1229	1635	.		.	ID=exon2;Parent=mRNA#216_53_copies:polyA_is_95
gi|56160529|ref|AC_000008.1|	nanopore	mRNA	332	1619	.	+	.	ID=mRNA#8360_1_copies:polyA_is_123;Count=1;color=0,0,0;Features=E1a_11S(217R);ORF=E1a_11S(217R);Splices=:GT_AG:GT_AG
gi|56160529|ref|AC_000008.1|	nanopore	exon	332	637	.		.	ID=exon_1;Parent=mRNA#8360_1_copies:polyA_is_123
gi|56160529|ref|AC_000008.1|	nanopore	exon	854	1112	.		.	ID=exon_2;Parent=mRNA#8360_1_copies:polyA_is_123
gi|56160529|ref|AC_000008.1|	nanopore	exon	1229	1619	.		.	ID=exon3;Parent=mRNA#8360_1_copies:polyA_is_123
gi|56160529|ref|AC_000008.1|	nanopore	mRNA	32825	35596	.	-	.	ID=mRNA#467_26_copies:polyA_is_135;Count=26;color=50,50,250;Features=E4_TSS,E4_orf2,E4_orf3,E4_orf4,E4_orf6;ORF=E4_orf2;Splices=GT_AG:
gi|56160529|ref|AC_000008.1|	nanopore	exon	32825	35104	.		.	ID=exon_1;Parent=mRNA#467_26_copies:polyA_is_135
gi|56160529|ref|AC_000008.1|	nanopore	exon	35542	35596	.		.	ID=exon2;Parent=mRNA#467_26_copies:polyA_is_135
gi|56160529|ref|AC_000008.1|	nanopore	mRNA	32825	35596	.	-	.	ID=mRNA#776_15_copies:polyA_is_136;Count=15;color=50,50,250;Features=E4_TSS,E4_orf1,E4_orf2,E4_orf3,E4_orf4,E4_orf6;ORF=E4_orf1;Splices=
gi|56160529|ref|AC_000008.1|	nanopore	exon	32825	35596	.		.	ID=exon1;Parent=mRNA#776_15_copies:polyA_is_136
gi|56160529|ref|AC_000008.1|	nanopore	mRNA	6061	32804	.	+	.	ID=mRNA#8_2597_copies:polyA_is_130;Count=2597;color=0,0,0;Features=Major_late_TSS,tpl1,tpl2,tpl3,fibre(L5);ORF=fibre(L5);Splices=:GT_AG:GT_AG:GT_AG
gi|56160529|ref|AC_000008.1|	nanopore	exon	6061	6089	.		.	ID=exon_1;Parent=mRNA#8_2597_copies:polyA_is_130
gi|56160529|ref|AC_000008.1|	nanopore	exon	7111	7182	.		.	ID=exon_2;Parent=mRNA#8_2597_copies:polyA_is_130
gi|56160529|ref|AC_000008.1|	nanopore	exon	9644	9733	.		.	ID=exon_3;Parent=mRNA#8_2597_copies:polyA_is_130
gi|56160529|ref|AC_000008.1|	nanopore	exon	31042	32804	.		.	ID=exon4;Parent=mRNA#8_2597_copies:polyA_is_130
gi|56160529|ref|AC_000008.1|	nanopore	mRNA	6061	22386	.	+	.	ID=mRNA#76_168_copies:polyA_is_129;Count=168;color=0,0,0;Features=Major_late_TSS,tpl1,tpl2,tpl3,23K_protease(L3);ORF=23K_protease(L3);Splices=:GT_AG:GT_AG:GT_AG
gi|56160529|ref|AC_000008.1|	nanopore	exon	6061	6089	.		.	ID=exon_1;Parent=mRNA#76_168_copies:polyA_is_129
gi|56160529|ref|AC_000008.1|	nanopore	exon	7111	7182	.		.	ID=exon_2;Parent=mRNA#76_168_copies:polyA_is_129
gi|56160529|ref|AC_000008.1|	nanopore	exon	9644	9733	.		.	ID=exon_3;Parent=mRNA#76_168_copies:polyA_is_129
gi|56160529|ref|AC_000008.1|	nanopore	exon	21606	22386	.		.	ID=exon4;Parent=mRNA#76_168_copies:polyA_is_129
gi|56160529|ref|AC_000008.1|	nanopore	mRNA	511	1635	.	+	.	ID=mRNA#136_87_copies:polyA_is_98;Count=87;color=0,0,0;Features=E1a_TSS,E1a_12S;ORF=E1a_12S;Splices=:GT_AG
gi|56160529|ref|AC_000008.1|	nanopore	exon	511	974	.		.	ID=exon_1;Parent=mRNA#136_87_copies:polyA_is_98
gi|56160529|ref|AC_000008.1|	nanopore	exon	1229	1635	.		.	ID=exon2;Parent=mRNA#136_87_copies:polyA_is_98
gi|56160529|ref|AC_000008.1|	nanopore	mRNA	4057	14282	.	-	.	ID=mRNA#9293_1_copies:polyA_is_110;Count=1;color=50,50,250;Features=preTP(E2B);ORF=preTP(E2B);Splices=GT_AG:AC_AG:
gi|56160529|ref|AC_000008.1|	nanopore	exon	4057	6805	.		.	ID=exon_1;Parent=mRNA#9293_1_copies:polyA_is_110
gi|56160529|ref|AC_000008.1|	nanopore	exon	6864	10589	.		.	ID=exon_2;Parent=mRNA#9293_1_copies:polyA_is_110
gi|56160529|ref|AC_000008.1|	nanopore	exon	14111	14282	.		.	ID=exon3;Parent=mRNA#9293_1_copies:polyA_is_110
gi|56160529|ref|AC_000008.1|	nanopore	mRNA	6061	22386	.	+	.	ID=mRNA#4_3074_copies:polyA_is_149;Count=3074;color=0,0,0;Features=Major_late_TSS,tpl1,tpl2,tpl3,hexon(L3),23K_protease(L3);ORF=hexon(L3);Splices=:GT_AG:GT_AG:GT_AG
gi|56160529|ref|AC_000008.1|	nanopore	exon	6061	6089	.		.	ID=exon_1;Parent=mRNA#4_3074_copies:polyA_is_149
gi|56160529|ref|AC_000008.1|	nanopore	exon	7111	7182	.		.	ID=exon_2;Parent=mRNA#4_3074_copies:polyA_is_149
gi|56160529|ref|AC_000008.1|	nanopore	exon	9644	9733	.		.	ID=exon_3;Parent=mRNA#4_3074_copies:polyA_is_149
gi|56160529|ref|AC_000008.1|	nanopore	exon	18806	22386	.		.	ID=exon4;Parent=mRNA#4_3074_copies:polyA_is_149
gi|56160529|ref|AC_000008.1|	nanopore	mRNA	1732	4073	.	+	.	ID=mRNA#411_29_copies:polyA_is_109;Count=29;color=0,0,0;Features=E1b_TSS,E1b_13S(E1b-84R),pIX;ORF=E1b_13S(E1b-84R);Splices=:GT_AG
gi|56160529|ref|AC_000008.1|	nanopore	exon	1732	2255	.		.	ID=exon_1;Parent=mRNA#411_29_copies:polyA_is_109
gi|56160529|ref|AC_000008.1|	nanopore	exon	3595	4073	.		.	ID=exon2;Parent=mRNA#411_29_copies:polyA_is_109
gi|56160529|ref|AC_000008.1|	nanopore	mRNA	6061	30825	.	+	.	ID=mRNA#687_17_copies:polyA_is_197;Count=17;color=0,0,0;Features=Major_late_TSS,tpl1,tpl2,tpl3,y-leader,E3_CR1_alpha,E3_gp19K,E3_13.4K,E3_10.5K/ADP/CR1-beta,E3_RID1_alpha(10.4K),E3_RID1_beta(14.6K),z-leader;ORF=E3_CR1_alpha;Splices=:GT_AG:GT_AG:GT_AG
gi|56160529|ref|AC_000008.1|	nanopore	exon	6061	6089	.		.	ID=exon_1;Parent=mRNA#687_17_copies:polyA_is_197
gi|56160529|ref|AC_000008.1|	nanopore	exon	7111	7182	.		.	ID=exon_2;Parent=mRNA#687_17_copies:polyA_is_197
gi|56160529|ref|AC_000008.1|	nanopore	exon	9644	9733	.		.	ID=exon_3;Parent=mRNA#687_17_copies:polyA_is_197
gi|56160529|ref|AC_000008.1|	nanopore	exon	28299	30825	.		.	ID=exon4;Parent=mRNA#687_17_copies:polyA_is_197
gi|56160529|ref|AC_000008.1|	nanopore	mRNA	32825	35596	.	-	.	ID=mRNA#236_49_copies:polyA_is_121;Count=49;color=50,50,250;Features=E4_TSS,E4_orf4,E4_orf6;ORF=E4_orf4;Splices=GT_AG:
gi|56160529|ref|AC_000008.1|	nanopore	exon	32825	34432	.		.	ID=exon_1;Parent=mRNA#236_49_copies:polyA_is_121
gi|56160529|ref|AC_000008.1|	nanopore	exon	35542	35596	.		.	ID=exon2;Parent=mRNA#236_49_copies:polyA_is_121
gi|56160529|ref|AC_000008.1|	nanopore	mRNA	29863	30825	.	+	.	ID=mRNA#1220_9_copies:polyA_is_101;Count=9;color=0,0,0;Features=E3_RID1_beta(14.6K),z-leader;ORF=E3_RID1_beta(14.6K);Splices=
gi|56160529|ref|AC_000008.1|	nanopore	exon	29863	30825	.		.	ID=exon1;Parent=mRNA#1220_9_copies:polyA_is_101
gi|56160529|ref|AC_000008.1|	nanopore	mRNA	6061	17969	.	+	.	ID=mRNA#3_3312_copies:polyA_is_126;Count=3312;color=0,0,0;Features=Major_late_TSS,tpl1,tpl2,tpl3,preX(L2);ORF=preX(L2);Splices=:GT_AG:GT_AG:GT_AG
gi|56160529|ref|AC_000008.1|	nanopore	exon	6061	6089	.		.	ID=exon_1;Parent=mRNA#3_3312_copies:polyA_is_126
gi|56160529|ref|AC_000008.1|	nanopore	exon	7111	7182	.		.	ID=exon_2;Parent=mRNA#3_3312_copies:polyA_is_126
gi|56160529|ref|AC_000008.1|	nanopore	exon	9644	9733	.		.	ID=exon_3;Parent=mRNA#3_3312_copies:polyA_is_126
gi|56160529|ref|AC_000008.1|	nanopore	exon	17676	17969	.		.	ID=exon4;Parent=mRNA#3_3312_copies:polyA_is_126
gi|56160529|ref|AC_000008.1|	nanopore	mRNA	32825	35596	.	-	.	ID=mRNA#49_295_copies:polyA_is_100;Count=295;color=50,50,250;Features=E4_TSS,E4_orf3,E4_orf4,E4_orf6;ORF=E4_orf3;Splices=GT_AG:
gi|56160529|ref|AC_000008.1|	nanopore	exon	32825	34732	.		.	ID=exon_1;Parent=mRNA#49_295_copies:polyA_is_100
gi|56160529|ref|AC_000008.1|	nanopore	exon	35542	35596	.		.	ID=exon2;Parent=mRNA#49_295_copies:polyA_is_100
gi|56160529|ref|AC_000008.1|	nanopore	mRNA	511	1635	.	+	.	ID=mRNA#1454_7_copies:polyA_is_106;Count=7;color=0,0,0;Features=E1a_TSS,E1a_10S(171R);ORF=E1a_10S(171R);Splices=:GT_AG:GT_AG
gi|56160529|ref|AC_000008.1|	nanopore	exon	511	637	.		.	ID=exon_1;Parent=mRNA#1454_7_copies:polyA_is_106
gi|56160529|ref|AC_000008.1|	nanopore	exon	854	974	.		.	ID=exon_2;Parent=mRNA#1454_7_copies:polyA_is_106
gi|56160529|ref|AC_000008.1|	nanopore	exon	1229	1635	.		.	ID=exon3;Parent=mRNA#1454_7_copies:polyA_is_106
gi|56160529|ref|AC_000008.1|	nanopore	mRNA	29789	30853	.	+	.	ID=mRNA#2412_4_copies:polyA_is_96;Count=4;color=0,0,0;Features=E3_RID1_alpha(10.4K),E3_RID1_beta(14.6K),E3_14.7K,z-leader;ORF=E3_RID1_alpha(10.4K);Splices=
gi|56160529|ref|AC_000008.1|	nanopore	exon	29789	30853	.		.	ID=exon1;Parent=mRNA#2412_4_copies:polyA_is_96
