# Supplementary material for: Deep splicing plasticity of the human adenovirus type 5 transcriptome drives virus evolution
Source: Commun Biol. 2020 Mar 13;3:124. doi: 10.1038/s42003-020-0849-9 (PMC7070027; doi:10.1038/s42003-020-0849-9)
Supplement: Supplementary file 14 — Supplementary Data 13 [file 42003_2020_849_MOESM14_ESM.txt]

gi|56160529|ref|AC_000008.1|	nanopore	mRNA	32825	35598	.	-	.	ID=mRNA#47_73_copies:polyA_is_170;Count=73;color=50,50,250;Features=E4_TSS,E4_orf1,E4_orf2,E4_orf3,E4_orf4,E4_orf6;ORF=E4_orf1;Splices=
gi|56160529|ref|AC_000008.1|	nanopore	exon	32825	35598	.		.	ID=exon1;Parent=mRNA#47_73_copies:polyA_is_170
gi|56160529|ref|AC_000008.1|	nanopore	mRNA	1735	3969	.	+	.	ID=mRNA#3062_1_copies:polyA_is_131;Count=1;color=0,0,0;Features=E1b_TSS,E1b_14S(E1b-156R);ORF=E1b_14S(E1b-156R);Splices=:GT_AG:GT_AG
gi|56160529|ref|AC_000008.1|	nanopore	exon	1735	2255	.		.	ID=exon_1;Parent=mRNA#3062_1_copies:polyA_is_131
gi|56160529|ref|AC_000008.1|	nanopore	exon	3276	3510	.		.	ID=exon_2;Parent=mRNA#3062_1_copies:polyA_is_131
gi|56160529|ref|AC_000008.1|	nanopore	exon	3595	3969	.		.	ID=exon3;Parent=mRNA#3062_1_copies:polyA_is_131
gi|56160529|ref|AC_000008.1|	nanopore	mRNA	29415	30820	.	+	.	ID=mRNA#202_12_copies:polyA_is_149;Count=12;color=0,0,0;Features=E3_13.4K,E3_10.5K/ADP/CR1-beta,E3_RID1_alpha(10.4K),E3_RID1_beta(14.6K),z-leader;ORF=E3_13.4K;Splices=
gi|56160529|ref|AC_000008.1|	nanopore	exon	29415	30820	.		.	ID=exon1;Parent=mRNA#202_12_copies:polyA_is_149
gi|56160529|ref|AC_000008.1|	nanopore	mRNA	6061	17942	.	+	.	ID=mRNA#27_116_copies:polyA_is_144;Count=116;color=0,0,0;Features=Major_late_TSS,tpl1,tpl2,tpl3,preVII(L2),pV(L2),preX(L2);ORF=preVII(L2);Splices=:GT_AG:GT_AG:GT_AG
gi|56160529|ref|AC_000008.1|	nanopore	exon	6061	6089	.		.	ID=exon_1;Parent=mRNA#27_116_copies:polyA_is_144
gi|56160529|ref|AC_000008.1|	nanopore	exon	7111	7182	.		.	ID=exon_2;Parent=mRNA#27_116_copies:polyA_is_144
gi|56160529|ref|AC_000008.1|	nanopore	exon	9644	9733	.		.	ID=exon_3;Parent=mRNA#27_116_copies:polyA_is_144
gi|56160529|ref|AC_000008.1|	nanopore	exon	15729	17942	.		.	ID=exon4;Parent=mRNA#27_116_copies:polyA_is_144
gi|56160529|ref|AC_000008.1|	nanopore	mRNA	6061	28161	.	+	.	ID=mRNA#17_233_copies:polyA_is_142;Count=233;color=0,0,0;Features=Major_late_TSS,tpl1,tpl2,tpl3,33K_full_length_(L4),33K_2nd_exon(L4),preVIII(L4),x-leader;ORF=33K_full_length_(L4);Splices=:GT_AG:GT_AG:GT_AG:GT_AG
gi|56160529|ref|AC_000008.1|	nanopore	exon	6061	6089	.		.	ID=exon_1;Parent=mRNA#17_233_copies:polyA_is_142
gi|56160529|ref|AC_000008.1|	nanopore	exon	7111	7182	.		.	ID=exon_2;Parent=mRNA#17_233_copies:polyA_is_142
gi|56160529|ref|AC_000008.1|	nanopore	exon	9644	9733	.		.	ID=exon_3;Parent=mRNA#17_233_copies:polyA_is_142
gi|56160529|ref|AC_000008.1|	nanopore	exon	26158	26510	.		.	ID=exon_4;Parent=mRNA#17_233_copies:polyA_is_142
gi|56160529|ref|AC_000008.1|	nanopore	exon	26713	28161	.		.	ID=exon5;Parent=mRNA#17_233_copies:polyA_is_142
gi|56160529|ref|AC_000008.1|	nanopore	mRNA	6061	14122	.	+	.	ID=mRNA#32_97_copies:polyA_is_163;Count=97;color=0,0,0;Features=Major_late_TSS,tpl1,tpl2,tpl3,52/55K(L1),preIIIa(L1);ORF=52/55K(L1);Splices=:GT_AG:GT_AG:GT_AG
gi|56160529|ref|AC_000008.1|	nanopore	exon	6061	6089	.		.	ID=exon_1;Parent=mRNA#32_97_copies:polyA_is_163
gi|56160529|ref|AC_000008.1|	nanopore	exon	7111	7182	.		.	ID=exon_2;Parent=mRNA#32_97_copies:polyA_is_163
gi|56160529|ref|AC_000008.1|	nanopore	exon	9644	9733	.		.	ID=exon_3;Parent=mRNA#32_97_copies:polyA_is_163
gi|56160529|ref|AC_000008.1|	nanopore	exon	11050	14122	.		.	ID=exon4;Parent=mRNA#32_97_copies:polyA_is_163
gi|56160529|ref|AC_000008.1|	nanopore	mRNA	6061	17942	.	+	.	ID=mRNA#36_86_copies:polyA_is_130;Count=86;color=0,0,0;Features=Major_late_TSS,tpl1,tpl2,tpl3,pV(L2),preX(L2);ORF=pV(L2);Splices=:GT_AG:GT_AG:GT_AG
gi|56160529|ref|AC_000008.1|	nanopore	exon	6061	6089	.		.	ID=exon_1;Parent=mRNA#36_86_copies:polyA_is_130
gi|56160529|ref|AC_000008.1|	nanopore	exon	7111	7182	.		.	ID=exon_2;Parent=mRNA#36_86_copies:polyA_is_130
gi|56160529|ref|AC_000008.1|	nanopore	exon	9644	9733	.		.	ID=exon_3;Parent=mRNA#36_86_copies:polyA_is_130
gi|56160529|ref|AC_000008.1|	nanopore	exon	16521	17942	.		.	ID=exon4;Parent=mRNA#36_86_copies:polyA_is_130
gi|56160529|ref|AC_000008.1|	nanopore	mRNA	6061	22386	.	+	.	ID=mRNA#173_14_copies:polyA_is_184;Count=14;color=0,0,0;Features=Major_late_TSS,tpl1,tpl2,tpl3,preVI(L3),hexon(L3),23K_protease(L3);ORF=preVI(L3);Splices=:GT_AG:GT_AG:GT_AG
gi|56160529|ref|AC_000008.1|	nanopore	exon	6061	6089	.		.	ID=exon_1;Parent=mRNA#173_14_copies:polyA_is_184
gi|56160529|ref|AC_000008.1|	nanopore	exon	7111	7182	.		.	ID=exon_2;Parent=mRNA#173_14_copies:polyA_is_184
gi|56160529|ref|AC_000008.1|	nanopore	exon	9644	9733	.		.	ID=exon_3;Parent=mRNA#173_14_copies:polyA_is_184
gi|56160529|ref|AC_000008.1|	nanopore	exon	18002	22386	.		.	ID=exon4;Parent=mRNA#173_14_copies:polyA_is_184
gi|56160529|ref|AC_000008.1|	nanopore	mRNA	32825	35598	.	-	.	ID=mRNA#2_1026_copies:polyA_is_100;Count=1026;color=50,50,250;Features=E4_TSS,E4_orf3,E4_orf4,E4_orf6;ORF=E4_orf3;Splices=GT_AG:
gi|56160529|ref|AC_000008.1|	nanopore	exon	32825	34732	.		.	ID=exon_1;Parent=mRNA#2_1026_copies:polyA_is_100
gi|56160529|ref|AC_000008.1|	nanopore	exon	35542	35598	.		.	ID=exon2;Parent=mRNA#2_1026_copies:polyA_is_100
gi|56160529|ref|AC_000008.1|	nanopore	mRNA	29489	30820	.	+	.	ID=mRNA#288_8_copies:polyA_is_131;Count=8;color=0,0,0;Features=E3_10.5K/ADP/CR1-beta,E3_RID1_alpha(10.4K),E3_RID1_beta(14.6K),z-leader;ORF=E3_10.5K/ADP/CR1-beta;Splices=
gi|56160529|ref|AC_000008.1|	nanopore	exon	29489	30820	.		.	ID=exon1;Parent=mRNA#288_8_copies:polyA_is_131
gi|56160529|ref|AC_000008.1|	nanopore	mRNA	32807	35598	.	-	.	ID=mRNA#2828_1_copies:polyA_is_42;Count=1;color=50,50,250;Features=E4_TSS,E4_orf3_4,E4_orf6_7;ORF=E4_orf3_4;Splices=GT_AG:GT_AG:GT_AG:
gi|56160529|ref|AC_000008.1|	nanopore	exon	32807	33192	.		.	ID=exon_1;Parent=mRNA#2828_1_copies:polyA_is_42
gi|56160529|ref|AC_000008.1|	nanopore	exon	33904	34082	.		.	ID=exon_2;Parent=mRNA#2828_1_copies:polyA_is_42
gi|56160529|ref|AC_000008.1|	nanopore	exon	34603	34732	.		.	ID=exon_3;Parent=mRNA#2828_1_copies:polyA_is_42
gi|56160529|ref|AC_000008.1|	nanopore	exon	35542	35598	.		.	ID=exon4;Parent=mRNA#2828_1_copies:polyA_is_42
gi|56160529|ref|AC_000008.1|	nanopore	mRNA	32825	35598	.	-	.	ID=mRNA#20_182_copies:polyA_is_105;Count=182;color=50,50,250;Features=E4_TSS,E4_orf4,E4_orf6;ORF=E4_orf4;Splices=GT_AG:
gi|56160529|ref|AC_000008.1|	nanopore	exon	32825	34432	.		.	ID=exon_1;Parent=mRNA#20_182_copies:polyA_is_105
gi|56160529|ref|AC_000008.1|	nanopore	exon	35542	35598	.		.	ID=exon2;Parent=mRNA#20_182_copies:polyA_is_105
gi|56160529|ref|AC_000008.1|	nanopore	mRNA	22380	31051	.	-	.	ID=mRNA#74_46_copies:polyA_is_124;Count=46;color=50,50,250;Features=UXP_TSS,UXP,DBP(E2A);ORF=UXP;Splices=GT_AG:GT_AG:
gi|56160529|ref|AC_000008.1|	nanopore	exon	22380	24041	.		.	ID=exon_1;Parent=mRNA#74_46_copies:polyA_is_124
gi|56160529|ref|AC_000008.1|	nanopore	exon	24668	24744	.		.	ID=exon_2;Parent=mRNA#74_46_copies:polyA_is_124
gi|56160529|ref|AC_000008.1|	nanopore	exon	30868	31051	.		.	ID=exon3;Parent=mRNA#74_46_copies:polyA_is_124
gi|56160529|ref|AC_000008.1|	nanopore	mRNA	6061	22386	.	+	.	ID=mRNA#35_89_copies:polyA_is_186;Count=89;color=0,0,0;Features=Major_late_TSS,tpl1,tpl2,tpl3,hexon(L3),23K_protease(L3);ORF=hexon(L3);Splices=:GT_AG:GT_AG:GT_AG
gi|56160529|ref|AC_000008.1|	nanopore	exon	6061	6089	.		.	ID=exon_1;Parent=mRNA#35_89_copies:polyA_is_186
gi|56160529|ref|AC_000008.1|	nanopore	exon	7111	7182	.		.	ID=exon_2;Parent=mRNA#35_89_copies:polyA_is_186
gi|56160529|ref|AC_000008.1|	nanopore	exon	9644	9733	.		.	ID=exon_3;Parent=mRNA#35_89_copies:polyA_is_186
gi|56160529|ref|AC_000008.1|	nanopore	exon	18806	22386	.		.	ID=exon4;Parent=mRNA#35_89_copies:polyA_is_186
gi|56160529|ref|AC_000008.1|	nanopore	mRNA	27582	30820	.	+	.	ID=mRNA#6_530_copies:polyA_is_140;Count=530;color=0,0,0;Features=E3_TSS,x-leader,E3_12.5K,y-leader,E3_CR1_alpha,E3_gp19K,E3_13.4K,E3_10.5K/ADP/CR1-beta,E3_RID1_alpha(10.4K),E3_RID1_beta(14.6K),z-leader;ORF=E3_12.5K;Splices=
gi|56160529|ref|AC_000008.1|	nanopore	exon	27582	30820	.		.	ID=exon1;Parent=mRNA#6_530_copies:polyA_is_140
gi|56160529|ref|AC_000008.1|	nanopore	mRNA	3593	4068	.	+	.	ID=mRNA#16_238_copies:polyA_is_140;Count=238;color=0,0,0;Features=pIX_TSS,pIX;ORF=pIX;Splices=
gi|56160529|ref|AC_000008.1|	nanopore	exon	3593	4068	.		.	ID=exon1;Parent=mRNA#16_238_copies:polyA_is_140
gi|56160529|ref|AC_000008.1|	nanopore	mRNA	4057	27036	.	-	.	ID=mRNA#1230_2_copies:polyA_is_110;Count=2;color=50,50,250;Features=E2(early)_TSS,preTP(E2B);ORF=preTP(E2B);Splices=GT_AG:GT_AG:GT_AG:
gi|56160529|ref|AC_000008.1|	nanopore	exon	4057	10589	.		.	ID=exon_1;Parent=mRNA#1230_2_copies:polyA_is_110
gi|56160529|ref|AC_000008.1|	nanopore	exon	14111	14297	.		.	ID=exon_2;Parent=mRNA#1230_2_copies:polyA_is_110
gi|56160529|ref|AC_000008.1|	nanopore	exon	24668	24744	.		.	ID=exon_3;Parent=mRNA#1230_2_copies:polyA_is_110
gi|56160529|ref|AC_000008.1|	nanopore	exon	26984	27036	.		.	ID=exon4;Parent=mRNA#1230_2_copies:polyA_is_110
gi|56160529|ref|AC_000008.1|	nanopore	mRNA	28465	30820	.	+	.	ID=mRNA#161_16_copies:polyA_is_137;Count=16;color=0,0,0;Features=E3_CR1_alpha,E3_gp19K,E3_13.4K,E3_10.5K/ADP/CR1-beta,E3_RID1_alpha(10.4K),E3_RID1_beta(14.6K),z-leader;ORF=E3_CR1_alpha;Splices=
gi|56160529|ref|AC_000008.1|	nanopore	exon	28465	30820	.		.	ID=exon1;Parent=mRNA#161_16_copies:polyA_is_137
gi|56160529|ref|AC_000008.1|	nanopore	mRNA	1842	4068	.	+	.	ID=mRNA#711_3_copies:polyA_is_130;Count=3;color=0,0,0;Features=E1b_22S(E1b 55K),pIX;ORF=E1b_22S(E1b 55K);Splices=:GT_AG
gi|56160529|ref|AC_000008.1|	nanopore	exon	1842	3510	.		.	ID=exon_1;Parent=mRNA#711_3_copies:polyA_is_130
gi|56160529|ref|AC_000008.1|	nanopore	exon	3595	4068	.		.	ID=exon2;Parent=mRNA#711_3_copies:polyA_is_130
gi|56160529|ref|AC_000008.1|	nanopore	mRNA	1715	4068	.	+	.	ID=mRNA#11_315_copies:polyA_is_111;Count=315;color=0,0,0;Features=E1b_TSS,E1b_19K,E1b_13S(E1b-84R),pIX;ORF=E1b_19K;Splices=:GT_AG
gi|56160529|ref|AC_000008.1|	nanopore	exon	1715	2255	.		.	ID=exon_1;Parent=mRNA#11_315_copies:polyA_is_111
gi|56160529|ref|AC_000008.1|	nanopore	exon	3595	4068	.		.	ID=exon2;Parent=mRNA#11_315_copies:polyA_is_111
gi|56160529|ref|AC_000008.1|	nanopore	mRNA	32825	35598	.	-	.	ID=mRNA#84_38_copies:polyA_is_83;Count=38;color=50,50,250;Features=E4_TSS,E4_orf6_7;ORF=E4_orf6_7;Splices=GT_AG:GT_AG:
gi|56160529|ref|AC_000008.1|	nanopore	exon	32825	33192	.		.	ID=exon_1;Parent=mRNA#84_38_copies:polyA_is_83
gi|56160529|ref|AC_000008.1|	nanopore	exon	33904	34082	.		.	ID=exon_2;Parent=mRNA#84_38_copies:polyA_is_83
gi|56160529|ref|AC_000008.1|	nanopore	exon	35542	35598	.		.	ID=exon3;Parent=mRNA#84_38_copies:polyA_is_83
gi|56160529|ref|AC_000008.1|	nanopore	mRNA	511	1630	.	+	.	ID=mRNA#77_42_copies:polyA_is_95;Count=42;color=0,0,0;Features=E1a_TSS,E1a_12S;ORF=E1a_12S;Splices=:GT_AG
gi|56160529|ref|AC_000008.1|	nanopore	exon	511	974	.		.	ID=exon_1;Parent=mRNA#77_42_copies:polyA_is_95
gi|56160529|ref|AC_000008.1|	nanopore	exon	1229	1630	.		.	ID=exon2;Parent=mRNA#77_42_copies:polyA_is_95
gi|56160529|ref|AC_000008.1|	nanopore	mRNA	386	1630	.	+	.	ID=mRNA#2576_1_copies:polyA_is_57;Count=1;color=0,0,0;Features=E1a_11S(217R);ORF=E1a_11S(217R);Splices=:GT_AG:GT_AG
gi|56160529|ref|AC_000008.1|	nanopore	exon	386	637	.		.	ID=exon_1;Parent=mRNA#2576_1_copies:polyA_is_57
gi|56160529|ref|AC_000008.1|	nanopore	exon	854	1112	.		.	ID=exon_2;Parent=mRNA#2576_1_copies:polyA_is_57
gi|56160529|ref|AC_000008.1|	nanopore	exon	1229	1630	.		.	ID=exon3;Parent=mRNA#2576_1_copies:polyA_is_57
gi|56160529|ref|AC_000008.1|	nanopore	mRNA	6061	28161	.	+	.	ID=mRNA#62_60_copies:polyA_is_147;Count=60;color=0,0,0;Features=Major_late_TSS,tpl1,tpl2,tpl3,33K_2nd_exon(L4),preVIII(L4),x-leader;ORF=33K_2nd_exon(L4);Splices=:GT_AG:GT_AG:GT_AG
gi|56160529|ref|AC_000008.1|	nanopore	exon	6061	6089	.		.	ID=exon_1;Parent=mRNA#62_60_copies:polyA_is_147
gi|56160529|ref|AC_000008.1|	nanopore	exon	7111	7182	.		.	ID=exon_2;Parent=mRNA#62_60_copies:polyA_is_147
gi|56160529|ref|AC_000008.1|	nanopore	exon	9644	9733	.		.	ID=exon_3;Parent=mRNA#62_60_copies:polyA_is_147
gi|56160529|ref|AC_000008.1|	nanopore	exon	26713	28161	.		.	ID=exon4;Parent=mRNA#62_60_copies:polyA_is_147
gi|56160529|ref|AC_000008.1|	nanopore	mRNA	6061	22386	.	+	.	ID=mRNA#182_13_copies:polyA_is_199;Count=13;color=0,0,0;Features=Major_late_TSS,tpl1,tpl2,tpl3,23K_protease(L3);ORF=23K_protease(L3);Splices=:GT_AG:GT_AG:GT_AG
gi|56160529|ref|AC_000008.1|	nanopore	exon	6061	6089	.		.	ID=exon_1;Parent=mRNA#182_13_copies:polyA_is_199
gi|56160529|ref|AC_000008.1|	nanopore	exon	7111	7182	.		.	ID=exon_2;Parent=mRNA#182_13_copies:polyA_is_199
gi|56160529|ref|AC_000008.1|	nanopore	exon	9644	9733	.		.	ID=exon_3;Parent=mRNA#182_13_copies:polyA_is_199
gi|56160529|ref|AC_000008.1|	nanopore	exon	21606	22386	.		.	ID=exon4;Parent=mRNA#182_13_copies:polyA_is_199
gi|56160529|ref|AC_000008.1|	nanopore	mRNA	6061	17958	.	+	.	ID=mRNA#64_58_copies:polyA_is_158;Count=58;color=0,0,0;Features=Major_late_TSS,tpl1,tpl2,tpl3,preX(L2);ORF=preX(L2);Splices=:GT_AG:GT_AG:GT_AG
gi|56160529|ref|AC_000008.1|	nanopore	exon	6061	6089	.		.	ID=exon_1;Parent=mRNA#64_58_copies:polyA_is_158
gi|56160529|ref|AC_000008.1|	nanopore	exon	7111	7182	.		.	ID=exon_2;Parent=mRNA#64_58_copies:polyA_is_158
gi|56160529|ref|AC_000008.1|	nanopore	exon	9644	9733	.		.	ID=exon_3;Parent=mRNA#64_58_copies:polyA_is_158
gi|56160529|ref|AC_000008.1|	nanopore	exon	17676	17958	.		.	ID=exon4;Parent=mRNA#64_58_copies:polyA_is_158
gi|56160529|ref|AC_000008.1|	nanopore	mRNA	511	1630	.	+	.	ID=mRNA#311_7_copies:polyA_is_127;Count=7;color=0,0,0;Features=E1a_TSS,E1a_9S;ORF=E1a_9S;Splices=:GT_AG
gi|56160529|ref|AC_000008.1|	nanopore	exon	511	637	.		.	ID=exon_1;Parent=mRNA#311_7_copies:polyA_is_127
gi|56160529|ref|AC_000008.1|	nanopore	exon	1229	1630	.		.	ID=exon2;Parent=mRNA#311_7_copies:polyA_is_127
gi|56160529|ref|AC_000008.1|	nanopore	mRNA	32825	35598	.	-	.	ID=mRNA#135_21_copies:polyA_is_105;Count=21;color=50,50,250;Features=E4_TSS,E4_orf6;ORF=E4_orf6;Splices=GT_AG:
gi|56160529|ref|AC_000008.1|	nanopore	exon	32825	34082	.		.	ID=exon_1;Parent=mRNA#135_21_copies:polyA_is_105
gi|56160529|ref|AC_000008.1|	nanopore	exon	35542	35598	.		.	ID=exon2;Parent=mRNA#135_21_copies:polyA_is_105
gi|56160529|ref|AC_000008.1|	nanopore	mRNA	26128	28161	.	+	.	ID=mRNA#169_15_copies:polyA_is_87;Count=15;color=0,0,0;Features=L4_TSS,22K(L4),33K_2nd_exon(L4),preVIII(L4),x-leader;ORF=22K(L4);Splices=
gi|56160529|ref|AC_000008.1|	nanopore	exon	26128	28161	.		.	ID=exon1;Parent=mRNA#169_15_copies:polyA_is_87
gi|56160529|ref|AC_000008.1|	nanopore	mRNA	264	1630	.	+	.	ID=mRNA#1580_1_copies:polyA_is_145;Count=1;color=0,0,0;Features=E1a_10S(171R);ORF=E1a_10S(171R);Splices=:GT_AG:GT_AG
gi|56160529|ref|AC_000008.1|	nanopore	exon	264	637	.		.	ID=exon_1;Parent=mRNA#1580_1_copies:polyA_is_145
gi|56160529|ref|AC_000008.1|	nanopore	exon	854	974	.		.	ID=exon_2;Parent=mRNA#1580_1_copies:polyA_is_145
gi|56160529|ref|AC_000008.1|	nanopore	exon	1229	1630	.		.	ID=exon3;Parent=mRNA#1580_1_copies:polyA_is_145
gi|56160529|ref|AC_000008.1|	nanopore	mRNA	4099	27036	.	-	.	ID=mRNA#953_2_copies:polyA_is_162;Count=2;color=50,50,250;Features=E2(early)_TSS,pol(E2B);ORF=pol(E2B);Splices=GT_AG:GT_AG:GT_AG:
gi|56160529|ref|AC_000008.1|	nanopore	exon	4099	8784	.		.	ID=exon_1;Parent=mRNA#953_2_copies:polyA_is_162
gi|56160529|ref|AC_000008.1|	nanopore	exon	14111	14297	.		.	ID=exon_2;Parent=mRNA#953_2_copies:polyA_is_162
gi|56160529|ref|AC_000008.1|	nanopore	exon	24668	24744	.		.	ID=exon_3;Parent=mRNA#953_2_copies:polyA_is_162
gi|56160529|ref|AC_000008.1|	nanopore	exon	26984	27036	.		.	ID=exon4;Parent=mRNA#953_2_copies:polyA_is_162
gi|56160529|ref|AC_000008.1|	nanopore	mRNA	6061	14122	.	+	.	ID=mRNA#37_84_copies:polyA_is_171;Count=84;color=0,0,0;Features=Major_late_TSS,tpl1,tpl2,i-leader_exon,i-leader_protein,tpl3,52/55K(L1),preIIIa(L1);ORF=i-leader_protein;Splices=:GT_AG:GT_AG:GT_AG:GT_AG
gi|56160529|ref|AC_000008.1|	nanopore	exon	6061	6089	.		.	ID=exon_1;Parent=mRNA#37_84_copies:polyA_is_171
gi|56160529|ref|AC_000008.1|	nanopore	exon	7111	7182	.		.	ID=exon_2;Parent=mRNA#37_84_copies:polyA_is_171
gi|56160529|ref|AC_000008.1|	nanopore	exon	7952	8391	.		.	ID=exon_3;Parent=mRNA#37_84_copies:polyA_is_171
gi|56160529|ref|AC_000008.1|	nanopore	exon	9644	9733	.		.	ID=exon_4;Parent=mRNA#37_84_copies:polyA_is_171
gi|56160529|ref|AC_000008.1|	nanopore	exon	11050	14122	.		.	ID=exon5;Parent=mRNA#37_84_copies:polyA_is_171
gi|56160529|ref|AC_000008.1|	nanopore	mRNA	26940	28161	.	+	.	ID=mRNA#262_9_copies:polyA_is_142;Count=9;color=0,0,0;Features=preVIII(L4),x-leader;ORF=preVIII(L4);Splices=
gi|56160529|ref|AC_000008.1|	nanopore	exon	26940	28161	.		.	ID=exon1;Parent=mRNA#262_9_copies:polyA_is_142
gi|56160529|ref|AC_000008.1|	nanopore	mRNA	6061	28161	.	+	.	ID=mRNA#21_173_copies:polyA_is_152;Count=173;color=0,0,0;Features=Major_late_TSS,tpl1,tpl2,tpl3,100K(L4),33K_full_length_(L4),33K_2nd_exon(L4),preVIII(L4),x-leader;ORF=100K(L4);Splices=:GT_AG:GT_AG:GT_AG:GT_AG
gi|56160529|ref|AC_000008.1|	nanopore	exon	6061	6089	.		.	ID=exon_1;Parent=mRNA#21_173_copies:polyA_is_152
gi|56160529|ref|AC_000008.1|	nanopore	exon	7111	7182	.		.	ID=exon_2;Parent=mRNA#21_173_copies:polyA_is_152
gi|56160529|ref|AC_000008.1|	nanopore	exon	9644	9733	.		.	ID=exon_3;Parent=mRNA#21_173_copies:polyA_is_152
gi|56160529|ref|AC_000008.1|	nanopore	exon	24048	26510	.		.	ID=exon_4;Parent=mRNA#21_173_copies:polyA_is_152
gi|56160529|ref|AC_000008.1|	nanopore	exon	26713	28161	.		.	ID=exon5;Parent=mRNA#21_173_copies:polyA_is_152
gi|56160529|ref|AC_000008.1|	nanopore	mRNA	511	1630	.	+	.	ID=mRNA#48_73_copies:polyA_is_94;Count=73;color=0,0,0;Features=E1a_TSS,E1a_13S;ORF=E1a_13S;Splices=:GT_AG
gi|56160529|ref|AC_000008.1|	nanopore	exon	511	1112	.		.	ID=exon_1;Parent=mRNA#48_73_copies:polyA_is_94
gi|56160529|ref|AC_000008.1|	nanopore	exon	1229	1630	.		.	ID=exon2;Parent=mRNA#48_73_copies:polyA_is_94
gi|56160529|ref|AC_000008.1|	nanopore	mRNA	6061	32790	.	+	.	ID=mRNA#28_115_copies:polyA_is_174;Count=115;color=0,0,0;Features=Major_late_TSS,tpl1,tpl2,tpl3,fibre(L5);ORF=fibre(L5);Splices=:GT_AG:GT_AG:GT_AG
gi|56160529|ref|AC_000008.1|	nanopore	exon	6061	6089	.		.	ID=exon_1;Parent=mRNA#28_115_copies:polyA_is_174
gi|56160529|ref|AC_000008.1|	nanopore	exon	7111	7182	.		.	ID=exon_2;Parent=mRNA#28_115_copies:polyA_is_174
gi|56160529|ref|AC_000008.1|	nanopore	exon	9644	9733	.		.	ID=exon_3;Parent=mRNA#28_115_copies:polyA_is_174
gi|56160529|ref|AC_000008.1|	nanopore	exon	31042	32790	.		.	ID=exon4;Parent=mRNA#28_115_copies:polyA_is_174
gi|56160529|ref|AC_000008.1|	nanopore	mRNA	32825	35598	.	-	.	ID=mRNA#44_77_copies:polyA_is_115;Count=77;color=50,50,250;Features=E4_TSS,E4_orf2,E4_orf3,E4_orf4,E4_orf6;ORF=E4_orf2;Splices=GT_AG:
gi|56160529|ref|AC_000008.1|	nanopore	exon	32825	35104	.		.	ID=exon_1;Parent=mRNA#44_77_copies:polyA_is_115
gi|56160529|ref|AC_000008.1|	nanopore	exon	35542	35598	.		.	ID=exon2;Parent=mRNA#44_77_copies:polyA_is_115
gi|56160529|ref|AC_000008.1|	nanopore	mRNA	1735	4027	.	+	.	ID=mRNA#1335_2_copies:polyA_is_147;Count=2;color=0,0,0;Features=E1b_TSS,E1b_novel-84R;ORF=E1b_novel-84R;Splices=:GT_AG
gi|56160529|ref|AC_000008.1|	nanopore	exon	1735	2255	.		.	ID=exon_1;Parent=mRNA#1335_2_copies:polyA_is_147
gi|56160529|ref|AC_000008.1|	nanopore	exon	3598	4027	.		.	ID=exon2;Parent=mRNA#1335_2_copies:polyA_is_147
gi|56160529|ref|AC_000008.1|	nanopore	mRNA	22380	27036	.	-	.	ID=mRNA#1_3043_copies:polyA_is_97;Count=3043;color=50,50,250;Features=E2(early)_TSS,DBP(E2A);ORF=DBP(E2A);Splices=GT_AG:GT_AG:
gi|56160529|ref|AC_000008.1|	nanopore	exon	22380	24041	.		.	ID=exon_1;Parent=mRNA#1_3043_copies:polyA_is_97
gi|56160529|ref|AC_000008.1|	nanopore	exon	24668	24744	.		.	ID=exon_2;Parent=mRNA#1_3043_copies:polyA_is_97
gi|56160529|ref|AC_000008.1|	nanopore	exon	26984	27036	.		.	ID=exon3;Parent=mRNA#1_3043_copies:polyA_is_97
gi|56160529|ref|AC_000008.1|	nanopore	mRNA	29888	30820	.	+	.	ID=mRNA#281_8_copies:polyA_is_138;Count=8;color=0,0,0;Features=E3_RID1_beta(14.6K),z-leader;ORF=E3_RID1_beta(14.6K);Splices=
gi|56160529|ref|AC_000008.1|	nanopore	exon	29888	30820	.		.	ID=exon1;Parent=mRNA#281_8_copies:polyA_is_138
gi|56160529|ref|AC_000008.1|	nanopore	mRNA	4057	5826	.	-	.	ID=mRNA#25_131_copies:polyA_is_109;Count=131;color=50,50,250;Features=IVa2_TSS,IVa2;ORF=IVa2;Splices=GT_AG:
gi|56160529|ref|AC_000008.1|	nanopore	exon	4057	5427	.		.	ID=exon_1;Parent=mRNA#25_131_copies:polyA_is_109
gi|56160529|ref|AC_000008.1|	nanopore	exon	5706	5826	.		.	ID=exon2;Parent=mRNA#25_131_copies:polyA_is_109
gi|56160529|ref|AC_000008.1|	nanopore	mRNA	6061	14122	.	+	.	ID=mRNA#115_25_copies:polyA_is_194;Count=25;color=0,0,0;Features=Major_late_TSS,tpl1,tpl2,tpl3,preIIIa(L1);ORF=preIIIa(L1);Splices=:GT_AG:GT_AG:GT_AG
gi|56160529|ref|AC_000008.1|	nanopore	exon	6061	6089	.		.	ID=exon_1;Parent=mRNA#115_25_copies:polyA_is_194
gi|56160529|ref|AC_000008.1|	nanopore	exon	7111	7182	.		.	ID=exon_2;Parent=mRNA#115_25_copies:polyA_is_194
gi|56160529|ref|AC_000008.1|	nanopore	exon	9644	9733	.		.	ID=exon_3;Parent=mRNA#115_25_copies:polyA_is_194
gi|56160529|ref|AC_000008.1|	nanopore	exon	12318	14122	.		.	ID=exon4;Parent=mRNA#115_25_copies:polyA_is_194
gi|56160529|ref|AC_000008.1|	nanopore	mRNA	1735	4027	.	+	.	ID=mRNA#2267_1_copies:polyA_is_207;Count=1;color=0,0,0;Features=E1b_TSS,E1b_14.5S(E1b-93R);ORF=E1b_14.5S(E1b-93R);Splices=:GT_AG:GT_AG
gi|56160529|ref|AC_000008.1|	nanopore	exon	1735	2255	.		.	ID=exon_1;Parent=mRNA#2267_1_copies:polyA_is_207
gi|56160529|ref|AC_000008.1|	nanopore	exon	3218	3510	.		.	ID=exon_2;Parent=mRNA#2267_1_copies:polyA_is_207
gi|56160529|ref|AC_000008.1|	nanopore	exon	3595	4027	.		.	ID=exon3;Parent=mRNA#2267_1_copies:polyA_is_207
gi|56160529|ref|AC_000008.1|	nanopore	mRNA	28712	30820	.	+	.	ID=mRNA#192_12_copies:polyA_is_155;Count=12;color=0,0,0;Features=E3_gp19K,E3_13.4K,E3_10.5K/ADP/CR1-beta,E3_RID1_alpha(10.4K),E3_RID1_beta(14.6K),z-leader;ORF=E3_gp19K;Splices=
gi|56160529|ref|AC_000008.1|	nanopore	exon	28712	30820	.		.	ID=exon1;Parent=mRNA#192_12_copies:polyA_is_155
gi|56160529|ref|AC_000008.1|	nanopore	mRNA	6061	17942	.	+	.	ID=mRNA#38_83_copies:polyA_is_139;Count=83;color=0,0,0;Features=Major_late_TSS,tpl1,tpl2,tpl3,penton_base(L2),preVII(L2),pV(L2),preX(L2);ORF=penton_base(L2);Splices=:GT_AG:GT_AG:GT_AG
gi|56160529|ref|AC_000008.1|	nanopore	exon	6061	6089	.		.	ID=exon_1;Parent=mRNA#38_83_copies:polyA_is_139
gi|56160529|ref|AC_000008.1|	nanopore	exon	7111	7182	.		.	ID=exon_2;Parent=mRNA#38_83_copies:polyA_is_139
gi|56160529|ref|AC_000008.1|	nanopore	exon	9644	9733	.		.	ID=exon_3;Parent=mRNA#38_83_copies:polyA_is_139
gi|56160529|ref|AC_000008.1|	nanopore	exon	14155	17942	.		.	ID=exon4;Parent=mRNA#38_83_copies:polyA_is_139
gi|56160529|ref|AC_000008.1|	nanopore	mRNA	6061	30853	.	+	.	ID=mRNA#341_7_copies:polyA_is_152;Count=7;color=0,0,0;Features=Major_late_TSS,tpl1,tpl2,tpl3,y-leader,E3_14.7K,z-leader;ORF=E3_14.7K;Splices=:GT_AG:GT_AG:GT_AG:GT_AG
gi|56160529|ref|AC_000008.1|	nanopore	exon	6061	6089	.		.	ID=exon_1;Parent=mRNA#341_7_copies:polyA_is_152
gi|56160529|ref|AC_000008.1|	nanopore	exon	7111	7182	.		.	ID=exon_2;Parent=mRNA#341_7_copies:polyA_is_152
gi|56160529|ref|AC_000008.1|	nanopore	exon	9644	9733	.		.	ID=exon_3;Parent=mRNA#341_7_copies:polyA_is_152
gi|56160529|ref|AC_000008.1|	nanopore	exon	28299	28490	.		.	ID=exon_4;Parent=mRNA#341_7_copies:polyA_is_152
gi|56160529|ref|AC_000008.1|	nanopore	exon	30447	30853	.		.	ID=exon5;Parent=mRNA#341_7_copies:polyA_is_152
gi|56160529|ref|AC_000008.1|	nanopore	mRNA	1780	4068	.	+	.	ID=mRNA#395_6_copies:polyA_is_100;Count=6;color=0,0,0;Features=E1b_13S(E1b-84R),pIX;ORF=E1b_13S(E1b-84R);Splices=:GT_AG
gi|56160529|ref|AC_000008.1|	nanopore	exon	1780	2255	.		.	ID=exon_1;Parent=mRNA#395_6_copies:polyA_is_100
gi|56160529|ref|AC_000008.1|	nanopore	exon	3595	4068	.		.	ID=exon2;Parent=mRNA#395_6_copies:polyA_is_100
