# Supplementary material for: Deep splicing plasticity of the human adenovirus type 5 transcriptome drives virus evolution
Source: Commun Biol. 2020 Mar 13;3:124. doi: 10.1038/s42003-020-0849-9 (PMC7070027; doi:10.1038/s42003-020-0849-9)
Supplement: Supplementary file 15 — Supplementary Data 14 [file 42003_2020_849_MOESM15_ESM.xlsx]

## Sheet: Sheet1
Supplementary data table 14
All three timepoints were combined to generate this dataset comprising almost 700,000 different transcripts grouped into 33,000 different transcript groups. This table lists the number of transcripts observed that, when translated would express a named ORF either as a primary ORF or (if the 5' most AUG does not code for a known viral ORF) as the secondary ORF. In addition we note cases where the …

## Sheet: Ad5_162448hpi_15_0_20pA_named_s
Feature	Count	Percent of total	Average poly A length of the dominant transcript	Command line is Ad5_162448hpi_15_0_20pA_named 10 Ad5_features_table.txt Ad5.fasta Ad5_162448hpi_15_0_20pA.start_sad_stop_pattern_count.txt
none from list	103977	14.9949	91
fibre(L5)	74530	10.7482	93
preX(L2)	50633	7.3019	90
hexon(L3)	47860	6.902	108
DBP(E2A)	28044	4.0443	83
Possible 5' truncation of hexon(L3)	24666	3.5571	121
33K_full_length_(L4)	24502	3.5335	81
preVII(L2)	23471	3.3848	83
pIX	20378	2.9387	91
100K(L4)	17819	2.5697	92
pV(L2)	16947	2.4439	80
33K_2nd_exon(L4)	15740	2.2699	86
fibre(L5)_2nd_M	14714	2.1219	87
Possible 3' truncation of fibre(L5)	12916	1.8626	110
Possible 5' truncation of pV(L2)	11998	1.7302	86
preVI(L3)	11554	1.6662	111
Possible 5' truncation of fibre(L5)	11304	1.6301	96
penton_base(L2)	10146	1.4631	95
52/55K(L1)	9755	1.4068	93
Possible 3' truncation of pIX	9512	1.3717	85
i-leader_protein	9146	1.3189	103
E1b_19K	7578	1.0928	71
preVIII(L4)	7310	1.0542	82
E3_13.4K	6978	1.0063	91
E3_CR1_alpha_2nd_M	6024	0.8687	126
23K_protease(L3)	5983	0.8628	95
IVa2	5739	0.8276	77
preIIIa(L1)	5514	0.7951	85
Possible 3' truncation of E3_12.5K	5301	0.7644	87
Possible 5' truncation of preVIII(L4)	5003	0.7215	88
Possible 3' truncation of preX(L2)	4520	0.6518	83
Possible 3' truncation of preIIIa(L1)	4194	0.6048	83
E3_14.7K	3856	0.556	118
Possible 5' truncation of preVII(L2)	3828	0.552	91
Possible 5' truncation of preIIIa(L1)	3682	0.5309	78
E3_13.4K_2nd_M	3642	0.5252	81
Possible 5' truncation of preX(L2)	3429	0.4945	67
Possible 5' truncation of 23K_protease(L3)	3278	0.4727	116
Possible 5' truncation of 33K_full_length_(L4)	3170	0.4571	85
Possible 5' truncation of 52/55K(L1)	3166	0.4565	92
Possible 5' extension of pV(L2)	2546	0.3671	85
Possible 3' truncation of E3_13.4K	2540	0.3663	101
Possible 5' truncation of DBP(E2A)	2493	0.3595	82
Possible 5' truncation of penton_base(L2)	2435	0.3511	100
Possible 5' truncation of 100K(L4)	2395	0.3453	92
E4_orf3	2351	0.339	100
Possible 3' truncation of IVa2	2243	0.3234	97
E3_12.5K	2219	0.32	123
E3_14.7K_2nd_M	2090	0.3014	98
preX(L2)_2nd_M	1871	0.2698	81
22K(L4)	1780	0.2567	80
Possible 3' truncation of E3_14.7K	1758	0.2535	105
33K_2nd_exon(L4)_2nd_M	1516	0.2186	90
Possible 5' truncation of 22K(L4)	1489	0.2147	90
Possible 5' extension of fibre(L5)	1450	0.2091	96
DBP(E2A)_2nd_M	1391	0.2006	78
UXP	1375	0.1982	78
E3_CR1_alpha	1285	0.1853	168
Possible 5' truncation of preVI(L3)	1280	0.1845	117
Possible 5' extension of 33K_full_length_(L4)	1169	0.1685	97
Possible 5' extension of pIX	1028	0.1482	76
hexon(L3)_2nd_M	934	0.1346	117
Possible 5' extension of 22K(L4)	925	0.1333	92
Possible 3' truncation of 23K_protease(L3)	845	0.1218	94
E3_RID1_beta(14.6K)	786	0.1133	128
Possible 5' truncation of pol(E2B)	572	0.0824	91
E1b_13S(E1b-84R)	513	0.0739	80
E1a_9S	481	0.0693	76
Possible 5' truncation of IVa2	456	0.0657	97
E4_orf4	446	0.0643	108
Possible 5' truncation of E3_14.7K	431	0.0621	88
E4_orf6_7	422	0.0608	95
E3_gp19K	409	0.0589	139
Possible 5' truncation of E3_13.4K	398	0.0573	118
Possible 5' extension of preX(L2)	377	0.0543	83
E1a_12S	328	0.0473	92
Possible 3' truncation of hexon(L3)	325	0.0468	144
E1a_13S	319	0.046	95
23K_protease(L3)_2nd_M	273	0.0393	123
Possible 5' truncation of E3_gp19K	221	0.0318	128
Possible 5' truncation of E1b_13S(E1b-84R)	191	0.0275	91
E4_orf2	186	0.0268	121
E4_orf1	162	0.0233	165
Possible 3' truncation of DBP(E2A)	157	0.0226	100
E3_10.5K/ADP/CR1-beta	150	0.0216	124
preVI(L3)_2nd_M	132	0.019	161
Possible 5' truncation of E4_orf6	118	0.017	92
52/55K(L1)_2nd_M	114	0.0164	159
Possible 5' truncation of E1b_22S(E1b 55K)	102	0.0147	94
Possible 5' truncation of pIX	100	0.0144	87
Possible 5' truncation of E3_RID1_beta(14.6K)	98	0.0141	109
Possible 5' truncation of E1b_19K	96	0.0138	61
E4_orf6	96	0.0138	115
Possible 5' truncation of E1a_10S(171R)	91	0.0131	76
pIX_2nd_M	82	0.0118	93
E1b_novel-84R	79	0.0113	54
33K_full_length_(L4)_2nd_M	78	0.0112	110
Possible 5' extension of E3_14.7K	78	0.0112	153
E3_RID1_beta(14.6K)_2nd_M	76	0.0109	81
Possible 5' truncation of E1b_14S(E1b-156R)	71	0.0102	119
Possible 3' truncation of 100K(L4)	63	0.009	139
Possible 5' truncation of i-leader_protein	61	0.0087	73
E1b_22S(E1b 55K)	61	0.0087	60
Possible 5' truncation of E1a_11S(217R)	60	0.0086	82
Possible 5' extension of DBP(E2A)	55	0.0079	88
Possible 3' truncation of preVI(L3)	50	0.0072	119
preIIIa(L1)_2nd_M	45	0.0064	109
E1a_10S(171R)	41	0.0059	85
E4_orf4_2nd_M	38	0.0054	68
Possible 3' truncation of 33K_full_length_(L4)	37	0.0053	126
Possible 3' truncation of E1b_19K	35	0.005	112
Possible 5' extension of 100K(L4)	31	0.0044	216
Possible 3' truncation of i-leader_protein	30	0.0043	100
Possible 3' truncation of penton_base(L2)	30	0.0043	45
preVII(L2)_2nd_M	30	0.0043	129
Possible 3' truncation of UXP	28	0.004	102
Possible 5' truncation of E1a_12S	24	0.0034	113
penton_base(L2)_2nd_M	24	0.0034	135
Possible 3' truncation of preVII(L2)	23	0.0033	27
Possible 5' truncation of E1b_novel-84R	23	0.0033	72
Possible 5' truncation of E4_orf3	23	0.0033	73
100K(L4)_2nd_M	20	0.0028	299
E4_orf6_2nd_M	19	0.0027	100
Possible 3' truncation of 52/55K(L1)	18	0.0025	76
Possible 5' truncation of E1a_13S	18	0.0025	109
Possible 5' truncation of E4_orf6_7	18	0.0025	87
E3_gp19K_2nd_M	17	0.0024	169
Possible 3' truncation of pV(L2)	14	0.002	33
E4_orf3_2nd_M	14	0.002	148
i-leader_protein_2nd_M	12	0.0017	142
E3_RID1_alpha(10.4K)_2nd_M	11	0.0015	107
E1b_14.5S(E1b-93R)	11	0.0015	162
Possible 5' truncation of E1b_14.5S(E1b-93R)	11	0.0015	64
Possible 5' truncation of E1a_9S	11	0.0015	43
pV(L2)_2nd_M	11	0.0015	89
preVIII(L4)_2nd_M	10	0.0014	65
Possible 5' truncation of E4_orf2	10	0.0014	86
Possible 3' truncation of preVIII(L4)	10	0.0014	34
Possible 3' truncation of E3_RID1_beta(14.6K)	9	0.0012	104
Possible 5' truncation of E4_orf1	9	0.0012	122
E1a_9S_2nd_M	9	0.0012	124
UXP_2nd_M	8	0.0011	79
pol(E2B)	7	0.001	71
Possible 5' extension of E4_orf2	7	0.001	144
E1b_14S(E1b-156R)	7	0.001	68
Possible 5' truncation of preTP(E2B)	7	0.001	187
E3_10.5K/ADP/CR1-beta_2nd_M	6	0.0008	117
Possible 5' extension of IVa2	6	0.0008	43
E1a_12S_2nd_M	5	0.0007	157
preTP(E2B)	5	0.0007	109
E4_orf3_4	5	0.0007	35
Possible 3' truncation of 22K(L4)	5	0.0007	58
Possible 5' extension of 23K_protease(L3)	4	0.0005	138
Possible 3' truncation of E3_gp19K	4	0.0005	83
Possible 5' extension of E1b_19K	4	0.0005	59
E1a_13S_2nd_M	3	0.0004	27
E1a_11S(217R)	3	0.0004	57
E3_RID1_alpha(10.4K)	2	0.0002	186
Possible 3' truncation of E1a_12S	2	0.0002	32
Possible 3' truncation of E1a_13S	2	0.0002	145
Possible 3' truncation of E4_orf3	2	0.0002	155
E4_orf6_7_2nd_M	2	0.0002	53
Possible 5' extension of preIIIa(L1)	2	0.0002	103
Possible 3' extension of preX(L2)	1	0.0001	143
Possible 5' truncation of E4_orf3_4	1	0.0001	143
Possible 5' extension of preVIII(L4)	1	0.0001	74
Possible 3' extension of E3_12.5K	1	0.0001	56
Possible 5' extension of hexon(L3)	1	0.0001	149
Possible 5' extension of preTP(E2B)	1	0.0001	172
Possible 5' extension of 33K_2nd_exon(L4)	1	0.0001	48
pol(E2B)_2nd_M	1	0.0001	129
Possible 3' extension of pIX	1	0.0001	83
E1a_10S(171R)_2nd_M	1	0.0001	69
Possible 3' extension of fibre(L5)	1	0.0001	45
Possible 5' extension of preVI(L3)	1	0.0001	148
Possible 3' extension of 100K(L4)	1	0.0001	156
Total of all features	693414
